# Supplementary material for: Multi-Omics and Integrated Network Analyses Reveal New Insights into the Systems Relationships between Metabolites, Structural Genes, and Transcriptional Regulators in Developing Grape Berries (Vitis vinifera L.) Exposed to Water Deficit
Source: Front Plant Sci. 2017 Jul 10;8:1124. doi: 10.3389/fpls.2017.01124 (PMC5502274; doi:10.3389/fpls.2017.01124)
Supplement: Supplementary file 5 [file Table_5.XLSX]

## Sheet: A. DEgenes_26DAA
Gene ID	Functional Annotation	log2FC(WD/CT)	adjusted p-value (padj)
VIT_06s0004g01250	omega-6 fatty acid desaturase, endoplasmic reticulum (FAD2)	-0.684915	0.00280661
VIT_04s0210g00160	CYP87A3	-0.680405	0.00153894
VIT_13s0074g00090	glycosyl transferase family 47 protein	-0.676316	0.00393295
VIT_04s0023g00130	Unknown protein	-0.665183	0.00779275
VIT_14s0128g00460	kinesin motor protein	-0.642699	0.0100191
VIT_09s0002g06610	Polygalacturonase GH28	-0.632716	0.00158673
VIT_03s0091g00950	Endoxylanase	-0.630616	0.00194601
VIT_00s0265g00070	ubiquitin-conjugating enzyme E2 O	-0.594354	0.00250032
VIT_12s0059g02690	DNA-binding storekeeper protein	-0.585927	0.0266872
VIT_12s0134g00010	phototropic-responsive NPH3 protein	-0.582313	0.0245194
VIT_03s0063g02530	Unknown protein	-0.57638	0.0031598
VIT_18s0041g01500	Taxadiene 5-alpha-hydroxylase	-0.557725	0.00917196
VIT_13s0067g01420	cyclin 1b (CYC1b)	-0.551045	0.0407056
VIT_12s0028g03450	plastocyanin domain-containing protein	-0.544767	0.00533858
VIT_16s0022g00680	multi-copper oxidase (SKU5)	-0.506858	0.00382317
VIT_19s0090g01600	kinesin motor protein	-0.50488	0.0399274
VIT_14s0006g02320	Nuclear transcription factor Y subunit C-4	-0.501263	0.0253851
VIT_18s0001g05290	(-)-germacrene D synthase	-0.492904	0.0454289
VIT_09s0002g07140	unknown	-0.491501	0.0367768
VIT_18s0001g02230	beta-galactosidase / lactase	-0.485909	0.0149054
VIT_18s0001g15550	serine carboxypeptidase II	-0.48096	0.0431874
VIT_19s0015g01960	self-incompatibility protein	-0.478131	0.0198997
VIT_07s0005g04850	alpha-expansin 19	-0.478021	0.00451437
VIT_04s0008g03780	Myb-related protein 3R-1 (Plant c-MYB-like protein 1) MYB3R1	-0.473114	0.013536
VIT_04s0008g04490	MARD1 (MEDIATOR OF ABA-REGULATED DORMANCY 1)	-0.454289	0.017537
VIT_14s0108g00470	binding	-0.44577	0.033612
VIT_14s0066g01280	kinesin light chain	-0.423225	0.00382317
VIT_15s0048g01740	growth-regulating factor 9	-0.412653	0.0462519
VIT_04s0008g06570	chorismate mutase, cytosolic (CM2)	-0.40389	0.00716376
VIT_01s0026g02190	ABA-responsive protein (HVA22c)	-0.400069	0.0415524
VIT_05s0049g01740	actin related protein 2/3 complex, subunit 2	-0.390077	0.016039
VIT_16s0100g00670	HOMEODOMAIN GLABROUS1	-0.388894	0.0244798
VIT_07s0005g01790	AMP-dependent synthetase and ligase	-0.380036	0.00352352
VIT_02s0025g00430	cellulase	-0.379009	0.0404934
VIT_01s0011g05150	Bet v I allergen	-0.369615	0.00922325
VIT_17s0000g09770	Cysteine endopeptidase	-0.360467	0.0215926
VIT_13s0064g01760	amygdalin hydrolase isoform AH I	-0.357894	0.0205963
VIT_08s0007g01450	IMP dehydrogenase	-0.348869	0.0149054
VIT_18s0089g00340	Unknown protein	-0.345393	0.0395515
VIT_12s0059g01060	hydroperoxide lyase (HPL1)	0.309039	0.0333887
VIT_04s0023g01430	INDETERMINATE(ID)-DOMAIN 2	0.322696	0.0363754
VIT_14s0128g00370	seryl-tRNA synthetase	0.330951	0.0418618
VIT_02s0154g00320	protease inhibitor/seed storage/lipid transfer protein (LTP)	0.336289	0.0232025
VIT_01s0127g00560	Protein disulfide isomerase	0.343772	0.00716376
VIT_18s0122g00610	3-hydroxy-3-methylglutaryl-coenzyme A reductase 3	0.34492	0.02022
VIT_08s0007g03110	transposon protein, Mutator sub-class	0.353985	0.0129521
VIT_16s0115g00340	Flavonoid-O-glucosyltransferase	0.355548	0.0205963
VIT_18s0001g00470	monocopper oxidase SKS5 (SKU5 Similar 5)	0.357845	0.0367768
VIT_04s0008g06130	homeobox protein KNAT3 (KNOTTED1-LIKE HOMEOBOX GENE 3)	0.361121	0.0235673
VIT_04s0008g06030	Ribosomal protein L39 (RPL39C) 60S	0.371868	0.0476756
VIT_00s0463g00020	scarecrow transcription factor 5 (SCL5)	0.372107	0.0363102
VIT_04s0008g02090	copper transporter 5	0.374403	0.0486114
VIT_07s0005g00730	pectinesterase family	0.375962	0.0353334
VIT_16s0022g00670	Vacuolar invertase 1, GIN1	0.378712	0.0118141
VIT_10s0116g00560	polyphenol oxidase II, chloroplast precursor	0.378789	0.00495995
VIT_01s0011g05760	zinc finger (C3HC4-type RING finger)	0.387476	0.0378762
VIT_07s0005g02110	protein phosphatase 2C DBP	0.390451	0.0233222
VIT_04s0069g00920	WRKY DNA-binding protein 11	0.391535	0.0198997
VIT_05s0020g03190	haloacid dehalogenase hydrolase	0.395673	0.0154271
VIT_08s0007g02350	harpin-induced protein	0.395726	0.044995
VIT_14s0068g00110	FERONIA receptor-like kinase	0.396541	0.0205963
VIT_03s0091g00450	progesterone 5-beta-reductase	0.410422	0.0104326
VIT_17s0000g09710	leucine-rich repeat transmembrane protein kinase	0.4131	0.0300154
VIT_18s0001g14270	gibberellin-regulated protein 1 (GASA1)	0.414437	0.00690378
VIT_19s0014g02240	ETHYLENE RESPONSIVE ELEMENT BINDING FACTOR 4	0.415032	0.0205963
VIT_11s0016g01850	Anthocyanidin-3-glucoside rhamnosyltransferase	0.415444	0.0404934
VIT_09s0002g05820	unknown	0.41724	0.0136222
VIT_18s0001g08550	squalene monooxygenase	0.418183	0.00356212
VIT_18s0166g00250	no hit	0.422067	0.0226028
VIT_02s0025g02560	O-succinylhomoserine sulfhydrylase	0.42424	0.0187603
VIT_12s0028g03270	Ethylene-responsive transcription factor 9	0.424938	0.0108426
VIT_18s0001g09230	SALT TOLERANCE ZINC FINGER	0.426873	0.0417205
VIT_13s0019g04030	serine carboxypeptidase SCPL27	0.427113	0.017537
VIT_05s0062g01430	glycosyl hydrolase family 17 protein	0.428765	0.024377
VIT_08s0007g04160	Uridylate kinase	0.429782	0.0418618
VIT_03s0063g00030	Unknown protein	0.431133	0.02022
VIT_03s0038g00430	enhanced disease susceptibility 5 EDS5	0.433808	0.0205963
VIT_13s0019g04910	pectate lyase	0.433988	0.0495642
VIT_08s0058g01390	WRKY DNA-binding protein 70	0.43516	0.0291558
VIT_05s0049g00180	no hit	0.436076	0.0267064
VIT_02s0234g00130	ETHYLENE RESPONSIVE ELEMENT BINDING FACTOR 1	0.439066	0.0144872
VIT_13s0067g02500	xanthine/uracil permease	0.441718	0.0154271
VIT_03s0038g04100	3-hydroxy-3-methylglutaryl-coenzyme A reductase 3	0.443789	0.0412414
VIT_17s0053g00990	alpha-expansin 1 precursor	0.445867	0.0299471
VIT_07s0129g00660	indole-3-acetic acid-amido synthetase GH3.2	0.447494	0.0125088
VIT_18s0076g00250	SUCROSE-PROTON SYMPORTER 2 SUC2	0.447533	0.00953335
VIT_09s0070g00480	LRX2 (LEUCINE-RICH REPEAT/EXTENSIN 2)	0.447906	0.0363102
VIT_02s0033g01400	alternative oxidase 1a, (AOX1A)	0.449757	0.0205963
VIT_08s0040g00540	VQ motif-containing protein	0.45003	0.00789293
VIT_14s0068g01490	NAC domain-containing protein 83	0.450714	0.0476756
VIT_02s0025g03300	potassium channel tetramerisation domain-containing protein	0.451331	0.02022
VIT_07s0005g00340	phytochrome A-associated F-box protein	0.454408	0.00382317
VIT_12s0057g00120	wound-induced	0.457119	0.0419182
VIT_13s0064g01260	DNA-damage-repair/toleration protein (DRT100)	0.458329	0.00464965
VIT_03s0017g02170	zinc transporter ZIP5	0.459002	0.00451437
VIT_16s0039g01420	Unknown protein	0.459562	0.0245194
VIT_13s0067g02130	dehydration-induced protein (ERD15)	0.461243	0.0253397
VIT_13s0084g00130	CXE carboxylesterase	0.462222	0.0452698
VIT_06s0061g00710	zinc finger (C3HC4-type RING finger)	0.463842	0.0187603
VIT_03s0038g02500	SKP1	0.46429	0.0404934
VIT_05s0102g00710	fructokinase-1	0.464727	0.0119935
VIT_07s0151g00340	Sulfate transporter 3.1 (AST12) (AtST1)	0.465848	0.0142343
VIT_03s0017g01210	Phosphate-induced protein 1	0.466093	0.014501
VIT_04s0008g05640	protease inhibitor/seed storage/lipid transfer protein (LTP)	0.46621	0.0187603
VIT_07s0005g00030	GST2	0.466351	0.00716376
VIT_08s0040g02730	exocyst subunit EXO70 H4	0.467267	0.0363102
VIT_09s0002g00720	transcription factor	0.467604	0.00917196
VIT_02s0012g01320	MYC jasmonic acid 3	0.467684	0.00690378
VIT_10s0003g00990	pyruvate decarboxylase isozyme 2	0.468295	0.00971565
VIT_08s0007g00310	protein phosphatase 2C POLTERGEIST-LIKE 4	0.469097	0.02022
VIT_05s0077g01970	zinc finger (C3HC4-type RING finger)	0.472116	0.0177792
VIT_07s0129g00560	no hit	0.472583	0.00368011
VIT_18s0122g00980	glucan endo-1,3-beta-glucosidase 7 precursor	0.476757	0.02022
VIT_17s0000g04840	sterile alpha motif (SAM) domain-containing	0.477496	0.0226842
VIT_17s0000g01970	MKK9	0.478894	0.0360605
VIT_01s0011g06140	Avr9/Cf-9 rapidly elicited protein	0.479109	0.0412414
VIT_06s0080g01090	CCR4-NOT transcription complex protein	0.479629	0.00153354
VIT_13s0067g01650	glutaredoxin	0.481357	0.0142692
VIT_01s0127g00160	Cysteine-rich receptor-like protein kinase 2	0.483266	0.0141497
VIT_17s0000g07420	EDS1 (ENHANCED DISEASE SUSCEPTIBILITY 1)	0.484664	0.0363754
VIT_11s0016g03080	CLAVATA1 receptor kinase (CLV1)	0.484883	0.0414681
VIT_06s0080g00150	subtilisin-like proteinase AIR3	0.488912	0.00716376
VIT_01s0011g01100	pentatricopeptide (PPR) repeat-containing protein	0.489372	0.0195512
VIT_00s0207g00230	phototropic-responsive NPH3	0.490241	0.0187603
VIT_14s0066g02610	no hit	0.492642	0.0277623
VIT_01s0011g06290	purple acid phosphatase 3 ATPAP3/PAP3	0.493029	0.00716376
VIT_07s0031g00530	MAPKKK21	0.4934	0.0222775
VIT_08s0007g07120	kelch-like protein 18	0.496961	0.019456
VIT_06s0061g00440	heavy-metal-associated domain-containing protein / copper chaperone (CCH)	0.499487	0.0112109
VIT_19s0090g01470	protease inhibitor/seed storage/lipid transfer protein (LTP)	0.499827	0.0112109
VIT_16s0098g00270	no hit	0.50264	0.017537
VIT_08s0007g03690	inosine-uridine preferring nucleoside hydrolase family protein	0.505506	0.0198997
VIT_07s0031g00660	Unknown protein	0.506533	0.00420772
VIT_11s0016g01720	threonine synthase	0.506683	0.0205963
VIT_09s0002g01060	Unknown protein	0.507369	0.0253397
VIT_15s0048g01750	fasciclin arabinogalactan-protein (FLA8)	0.508257	0.00368011
VIT_10s0116g01200	WRKY DNA-binding protein 6	0.509402	0.00707932
VIT_01s0127g00850	polygalacturonase BURP	0.509555	0.00495995
VIT_07s0005g00260	glutathione-conjugate transporter (MRP10)	0.512194	0.0129638
VIT_15s0045g00380	phosphoesterase	0.512248	0.0407056
VIT_07s0129g00940	protein kinase	0.514438	0.0384124
VIT_07s0005g01670	no hit	0.515131	0.0226028
VIT_01s0011g05470	PGPS/D12	0.515157	0.0243202
VIT_02s0033g01380	alternative oxidase	0.515365	0.0266872
VIT_05s0020g03690	GCN5 N-acetyltransferase (GNAT)	0.517926	0.0416119
VIT_09s0002g08540	serine-rich protein	0.519605	0.0267725
VIT_18s0001g01960	RKF3 (RECEPTOR-LIKE KINASE IN IN FLOWERS 3)	0.523434	0.0363754
VIT_18s0166g00190	U-box domain-containing protein	0.523998	0.0266872
VIT_16s0013g00890	ethylene-responsive element binding factor	0.525793	0.0188163
VIT_07s0005g00360	glycosyl hydrolase family 1	0.533334	0.0226842
VIT_08s0058g00150	AMMONIUM TRANSPORTER 2	0.534048	0.00711807
VIT_00s0533g00050	Extensin	0.534811	0.00716376
VIT_01s0026g00880	transducin protein	0.535289	0.0419182
VIT_08s0040g01370	heavy-metal-associated domain-containing protein / copper chaperone (CCH)	0.535613	0.00495995
VIT_05s0020g02720	7S globulin precursor, basic	0.536842	0.0123675
VIT_01s0010g01280	no hit	0.538171	0.0407056
VIT_04s0008g04210	GLB3 (2-on-2 hemoglobin like gene 3)	0.538647	0.0141497
VIT_18s0001g15130	WD40 repeat protein	0.540926	0.0198997
VIT_10s0003g00980	Unknown protein	0.54301	0.0291558
VIT_18s0001g03910	nitrate reductase 2 (NR2)	0.546367	0.0291558
VIT_03s0038g01930	peptidyl-prolyl cis-trans isomerase ROC5 (ROTAMASE CYP 5)	0.546716	0.00789293
VIT_18s0001g09850	myb domain protein R1	0.549183	0.00691207
VIT_04s0008g01260	zinc transporter ZIP4	0.551739	0.000514122
VIT_05s0049g01450	no hit	0.555131	0.0367768
VIT_03s0088g00620	stress-induced	0.556519	0.0187603
VIT_04s0008g03530	ankyrin repeat	0.557205	0.0222775
VIT_01s0011g03850	Unknown protein	0.560782	0.0399274
VIT_01s0146g00480	TIFY 9 (Jasmonate ZIM domain-containing protein 10)	0.562186	0.02022
VIT_10s0003g00140	Ethylene-responsive transcription factor 9	0.562461	0.000861644
VIT_03s0017g02330	coproporphyrinogen III oxidase, chloroplast precursor	0.563618	0.00229693
VIT_09s0002g00330	pectinesterase PME1	0.56453	0.00582173
VIT_03s0091g00810	Beta-1,4-xylosidase	0.566475	0.0110088
VIT_17s0000g03780	no hit	0.567301	0.00902724
VIT_05s0062g00970	pyruvate decarboxylase isozyme 2	0.568508	0.0363102
VIT_09s0002g00220	Avr9/Cf-9 rapidly elicited protein 132	0.576317	0.0226842
VIT_02s0241g00100	Unknown protein	0.578001	0.0303101
VIT_11s0016g01810	Unknown protein	0.579896	0.00368011
VIT_16s0022g01430	Phosphate-induced protein 1	0.580232	0.00369015
VIT_03s0063g00880	calmodulin-binding protein	0.580661	0.00495995
VIT_13s0156g00110	chaperone BCS1 mitochondrial	0.582958	0.0199079
VIT_06s0061g00730	Aquaporin GAMMA-TIP3/TIP1;3	0.585757	0.00153894
VIT_12s0028g02960	no hit	0.585761	0.00369015
VIT_12s0057g00190	unknown	0.586828	0.00495995
VIT_03s0017g01940	no hit	0.588204	0.00711807
VIT_09s0054g00910	chaperone BCS1 mitochondrial	0.594558	0.0233222
VIT_08s0007g01300	glyoxal oxidase	0.596756	0.000310045
VIT_07s0005g01140	Unknown protein	0.599539	0.011825
VIT_05s0077g00030	ammonium transporter 1, member 1 (AMT1.1)	0.611909	0.00158673
VIT_01s0026g02540	zinc finger (C3HC4-type RING finger)	0.618283	0.00495995
VIT_12s0057g00210	no hit	0.620868	0.011426
VIT_06s0061g00680	Unknown protein	0.627511	0.00397298
VIT_17s0000g07670	betaine-aldehyde dehydrogenase	0.630743	0.00779275
VIT_06s0080g00910	F-box family protein	0.633068	0.00382317
VIT_07s0129g00360	Peroxidase 73	0.640866	0.00690378
VIT_05s0020g03140	SUGAR TRANSPORTER 13	0.651153	0.00716376
VIT_13s0019g02530	subtilisin protease C1	0.658803	0.00789293
VIT_02s0025g02490	Unknown protein	0.661694	0.000744365
VIT_07s0031g01910	Unknown protein	0.678237	0.00250032
VIT_02s0087g00750	Proteinase inhibitor I4, serpin	0.679824	0.00369015
VIT_05s0062g00250	xyloglucan endotransglucosylase/hydrolase 15	0.68121	0.000108275
VIT_12s0057g00070	wound-induced	0.691413	0.00033803
VIT_16s0100g00990	Stilbene synthase 2	0.694226	0.00495995
VIT_18s0001g14440	molecular chaperone DnaJ	0.700887	0.00033803
VIT_10s0003g03790	Jasmonate ZIM domain-containing protein 8	0.704529	0.00208029
VIT_12s0028g03550	basic helix-loop-helix (bHLH) family	0.707809	0.00250032
VIT_07s0104g00180	nectarin IV NEC4	0.75006	0.00200145
VIT_13s0019g02040	lectin protein kinase	0.754531	3.33061e-05
VIT_07s0141g00690	ERF (ethylene response factor) sub B-1 of ERF/AP2 transcription factor (ATERF-3)	0.762217	0.00033803
VIT_04s0023g00430	Tyrosine specific protein phosphatase and dual specificity protein phosphatase	0.774783	0.00033803
VIT_07s0129g00240	C2H2 zinc finger protein AZF1	0.837376	0.0002344
VIT_08s0007g04540	oxidoreductase, 2OG-Fe(II) oxygenase	0.90543	1.10563e-05
VIT_11s0016g00500	Auxin-responsive SAUR37	0.986524	7.01411e-08
VIT_12s0057g00110	wound-induced	1.13059	4.41122e-10
VIT_08s0007g06060	Beta 1-3 glucanase	1.45131	9.01113e-19

## Sheet: B. DEgenes_53DAA
Gene ID	Functional Annotation	log2FC(WD/CT)	adjusted p-value (padj)
VIT_13s0101g00230	unknown	-0.886114	2.00012e-05
VIT_01s0127g00070	NITRATE TRANSPORTER2.5	-0.873311	1.64016e-08
VIT_05s0094g00350	Chitinase class IV	-0.836881	1.20838e-05
VIT_14s0108g00520	protease inhibitor/seed storage/lipid transfer protein (LTP)	-0.832052	7.43347e-06
VIT_13s0047g00210	flavonol synthase	-0.740601	0.000719043
VIT_08s0058g01390	WRKY DNA-binding protein 70	-0.735822	0.000462493
VIT_16s0013g00480	Unknown protein	-0.731656	0.000462493
VIT_17s0000g09470	NITRATE TRANSPORTER3.1	-0.722683	0.000719043
VIT_04s0079g00790	Acyl-CoA synthetases (Acyl-activating enzyme 11)	-0.710545	0.00311639
VIT_13s0101g00210	unknown	-0.680618	0.00466606
VIT_01s0026g00620	LTCOR11	-0.672879	0.00687375
VIT_15s0046g02110	Late embryogenesis abundant protein Lea14-A	-0.65711	0.000462493
VIT_00s0267g00030	unknown	-0.654109	0.00525622
VIT_03s0132g00070	ATHVA22A (Arabidopsis thaliana HVA22 homologue A)	-0.625597	0.00750136
VIT_14s0128g00340	seed maturation protein PM34	-0.624589	0.0108306
VIT_04s0008g03200	Lachrymatory factor synthase	-0.610577	0.00687375
VIT_08s0040g00640	no hit	-0.606855	0.0214003
VIT_05s0049g00990	METALLOTHIONEIN 2A	-0.593963	0.0256753
VIT_03s0063g01760	no hit	-0.589931	0.00613442
VIT_16s0013g00390	no hit	-0.575217	0.0189403
VIT_08s0007g06420	no hit	-0.570401	0.0135084
VIT_04s0008g01610	Heat shock protein 18.8 kDa class II	-0.567879	0.0144139
VIT_18s0001g03910	nitrate reductase 2 (NR2)	-0.566729	0.0364458
VIT_14s0006g01400	Calmodulin	-0.56501	0.0212566
VIT_18s0001g06940	purine permease 1 (PUP1)	-0.563831	0.0364458
VIT_18s0001g11860	polygalacturonate 4-alpha-galacturonosyltransferase	-0.563747	0.0193864
VIT_12s0057g01430	heavy-metal-associated domain-containing protein / copper chaperone (CCH)	-0.562634	0.00668065
VIT_06s0004g00910	protease inhibitor/seed storage/lipid transfer protein (LTP)	-0.55996	0.0370194
VIT_00s0527g00030	ARABINOGALACTAN PROTEIN AGP31	-0.558585	0.0364458
VIT_08s0007g06440	no hit	-0.552937	0.0364458
VIT_13s0019g01890	DVL11/RTFL8 (ROTUNDIFOLIA LIKE 8)	-0.546782	0.00802803
VIT_04s0044g00310	nodulin MtN21 family	-0.541749	0.0178784
VIT_06s0004g08440	Unknown protein	-0.540506	0.0319117
VIT_04s0008g05640	protease inhibitor/seed storage/lipid transfer protein (LTP)	-0.534732	0.0364458
VIT_18s0001g00140	Unknown protein	-0.534288	0.0364458
VIT_13s0067g02300	hypoxia-responsive	-0.531727	0.0178784
VIT_06s0004g07680	nodulin	-0.531012	0.0108306
VIT_18s0157g00190	choline kinase	-0.526838	0.00538073
VIT_04s0008g06570	chorismate mutase, cytosolic (CM2)	-0.524704	0.0364458
VIT_14s0006g01600	no hit	-0.521607	0.0455419
VIT_02s0012g01270	cyclase/dehydrase	-0.51402	0.0358857
VIT_17s0000g00820	nodulin MtN3 family	-0.512075	0.0431732
VIT_01s0011g03440	DNA mismatch repair protein	-0.507496	0.0417168
VIT_11s0016g00300	pectinesterase family	-0.504954	0.0197465
VIT_12s0028g01180	Non-specific lipid-transfer protein	-0.50266	0.0130234
VIT_16s0050g01830	AAA-type ATPase	-0.4963	0.0206908
VIT_00s0505g00030	NADH dehydrogenase subunit 2	-0.492899	0.0417168
VIT_19s0085g00610	no hit	-0.486968	0.0178784
VIT_00s0265g00070	ubiquitin-conjugating enzyme E2 O	-0.463438	0.0244182
VIT_18s0001g06950	purine permease 1 (PUP1)	-0.424918	0.0364458
VIT_06s0004g03390	TET3 (TETRASPANIN3)	-0.390123	0.0364458
VIT_11s0149g00060	no hit	-0.38027	0.046485
VIT_15s0048g02410	myb CCA1 (CIRCADIAN CLOCK ASSOCIATED 1)	0.29264	0.0390194
VIT_19s0027g01070	disease resistance protein (NBS-LRR class) RGH1	0.310973	0.0422144
VIT_18s0001g03430	Flavonol synthase	0.367643	0.0121768
VIT_03s0091g01050	Nucleobase-ascorbate transporter 4 (NAT4)	0.389055	0.00687375
VIT_02s0012g01570	cinnamoyl-CoA reductase	0.393007	0.0455419
VIT_06s0004g01510	lipoxygenase (LOX2)	0.404554	0.00563014
VIT_13s0019g04110	retrotransposon protein	0.421532	0.00987984
VIT_18s0001g12800	Vitis vinifera dihydroflavonol reductase (DFR) mRNA XM_002281822.1	0.426182	0.000358253
VIT_12s0028g03560	Unknown protein	0.43309	0.0102484
VIT_13s0019g02280	regulator of chromosome condensation (RCC1)	0.43855	0.0216846
VIT_12s0028g00590	3-hydroxyisobutyryl-CoA hydrolase	0.444095	0.0206908
VIT_11s0016g05410	EIN3-binding F-box protein 1	0.451494	0.0102484
VIT_01s0011g02720	no hit	0.471184	0.0418949
VIT_04s0008g03930	RD22	0.473309	0.000545646
VIT_06s0004g03130	Auxin response factor 4	0.486112	0.0193864
VIT_10s0003g04560	Auxin-Induced in Root cultures 9 AIR9	0.486784	0.0110726
VIT_18s0041g00390	cysteine protease inhibitor	0.499019	0.0193864
VIT_00s0361g00040	anthocyanidin reductase (BAN) [Vitis vinifera] GeneID: 100232981	0.503015	0.00519153
VIT_16s0098g01170	homeobox-leucine zipper protein HB-12	0.517263	0.0437392
VIT_18s0001g09400	VVCytoB5 (DIF-F)	0.518667	0.00750136
VIT_18s0001g14790	lipase 3 (EXL3) family II extracellular	0.519583	0.0244182
VIT_04s0008g05470	EIN3-binding F-box protein 2	0.526504	2.34156e-05
VIT_15s0021g00060	ECERIFERUM 1 (CER1 protein) Sterol desaturase	0.54484	0.0142225
VIT_03s0091g00040	limonoid UDP-glucosyltransferase	0.552106	0.020626
VIT_14s0006g00660	no hit	0.5723	2.19632e-05
VIT_02s0025g02080	nodulin MtN3 family protein	0.58816	0.0206908
VIT_04s0008g01110	heat shock transcription factor A6B	0.608235	0.000118741
VIT_07s0031g02590	Beta-galactosidase	0.613096	0.00819526
VIT_14s0066g01210	carbonic anhydrase, chloroplast precursor	0.625414	0.00687375
VIT_14s0030g00660	shikimate dehydrogenase	0.636696	0.0129544
VIT_11s0016g03710	Abl interactor protein 1 (ABIL1)	0.64381	0.0087217
VIT_02s0087g00630	alcohol oxidase	0.644134	0.00127103
VIT_03s0091g01290	serine carboxypeptidase S10	0.701408	7.43347e-06
VIT_14s0006g02550	Non-specific lipid-transfer protein 2 (LTP 2)	0.707445	0.00307174
VIT_04s0008g03950	RD22	0.734901	1.20838e-05
VIT_03s0038g04210	Phototropin-2	0.77355	0.000462493
VIT_01s0011g06290	purple acid phosphatase 3 ATPAP3/PAP3	0.822458	7.54329e-06
VIT_03s0038g01510	Unknown protein	0.911826	1.85582e-06

## Sheet: C. DEgenes_67DAA
Gene ID	Functional Annotation	log2FC(WD/CT)	adjusted p-value (padj)
VIT_10s0003g02120	lipase GDSL	-1.66432	1.56704e-11
VIT_09s0002g04840	no hit	-1.5979	2.43594e-11
VIT_10s0116g00410	gibberellin 2-beta-dioxygenase 7	-1.5325	4.05375e-10
VIT_11s0016g00330	pectinesterase family	-1.5189	6.94716e-09
VIT_16s0022g00670	Vacuolar invertase 1, GIN1	-1.42207	7.76333e-12
VIT_03s0063g02360	Epicotyl-specific tissue protein	-1.41243	2.74926e-13
VIT_08s0007g00440	alpha-expansin 6 precursor	-1.37832	4.52945e-12
VIT_14s0068g00730	Unknown protein	-1.37564	2.12533e-07
VIT_11s0016g05830	no hit	-1.37206	3.06338e-07
VIT_16s0050g02330	tRNA-splicing endonuclease positive effector	-1.36452	1.15729e-10
VIT_17s0000g08590	Unknown protein	-1.29866	2.55522e-11
VIT_06s0061g00680	Unknown protein	-1.27849	5.60439e-08
VIT_12s0035g00880	lactoylglutathione lyase	-1.27817	2.20439e-08
VIT_17s0000g00820	nodulin MtN3 family	-1.27517	2.69561e-06
VIT_01s0127g00070	NITRATE TRANSPORTER2.5	-1.22577	6.38558e-11
VIT_04s0008g03950	RD22	-1.18607	3.52139e-07
VIT_12s0059g00770	monocopper oxidase SKS5 (SKU5 Similar 5)	-1.15223	5.26249e-08
VIT_05s0094g00360	Chitinase class IV	-1.14468	6.73173e-12
VIT_11s0016g00300	pectinesterase family	-1.13426	5.1615e-05
VIT_01s0010g01830	tRNA-splicing endonuclease positive effector	-1.12558	3.16126e-07
VIT_06s0009g00310	Unknown protein	-1.12306	1.277e-05
VIT_09s0002g04240	Membrane protein	-1.12302	7.31647e-05
VIT_03s0091g00210	ethylene-responsive protein	-1.11934	4.09858e-05
VIT_07s0031g01910	Unknown protein	-1.10714	6.37097e-07
VIT_11s0016g04590	ABC transporter g family pleiotropic drug resistance 12 PDR12	-1.10327	6.22718e-08
VIT_11s0016g03590	transducin protein	-1.10154	0.000102937
VIT_16s0022g00870	invertase/pectin methylesterase inhibitor	-1.10017	2.05869e-06
VIT_03s0063g01690	flavonoid 3-monooxygenase	-1.0979	3.50198e-05
VIT_00s0375g00030	alpha-galactosidase	-1.09631	9.22441e-06
VIT_17s0000g02430	Phosphoethanolamine N-methyltransferase	-1.08859	2.36477e-07
VIT_19s0014g04930	germacrene-D synthase	-1.0852	0.00014161
VIT_15s0048g02300	NAC transcription factor-like 9	-1.07953	5.26249e-08
VIT_19s0014g00450	alpha galactosidase	-1.07742	4.69752e-09
VIT_06s0004g05380	tropinone reductase	-1.06774	9.30415e-11
VIT_17s0000g08870	carboxyl-terminal proteinase	-1.06732	7.00256e-05
VIT_02s0154g00580	unknown	-1.0408	4.5668e-05
VIT_01s0011g02030	serine carboxypeptidase S10	-1.03711	1.09436e-05
VIT_17s0053g00990	alpha-expansin 1 precursor	-1.03394	8.25956e-10
VIT_05s0049g01400	alcohol oxidase	-1.03187	3.19723e-06
VIT_13s0106g00230	Ankyrin	-1.02648	0.000347695
VIT_03s0132g00100	ATHVA22A (Arabidopsis thaliana HVA22 homologue A)	-1.02546	2.52379e-05
VIT_06s0004g00990	Dirigent protein	-1.02345	7.56045e-08
VIT_03s0038g01050	Phenylalanine-tRNA ligase	-1.02054	0.000159541
VIT_18s0089g01020	Ethylene-responsive transcription factor	-1.01764	5.09318e-05
VIT_10s0071g00150	disease resistance protein (TIR-NBS-LRR class)	-1.01364	0.000381074
VIT_10s0003g05450	reticuline oxidase precursor	-1.01357	3.00065e-14
VIT_06s0004g03020	Beta-galactosidase	-1.01239	5.81359e-06
VIT_15s0048g01350	gibberellin receptor GID1L3	-1.00904	0.000376003
VIT_08s0058g00430	ferritin	-1.00835	2.52379e-05
VIT_02s0025g03680	tubulin beta-8 chain	-1.00729	0.000426483
VIT_01s0011g05870	RDR1 (RNA-DEPENDENT RNA POLYMERASE 1)	-1.0041	2.17979e-05
VIT_03s0180g00070	cyclase	-0.998205	3.85769e-07
VIT_03s0063g02340	dehydration-responsive protein (RD22)	-0.997061	1.25557e-07
VIT_03s0132g00070	ATHVA22A (Arabidopsis thaliana HVA22 homologue A)	-0.994869	1.03175e-07
VIT_16s0098g01900	pectinesterase family	-0.993418	0.000214073
VIT_08s0007g04860	nodulin family protein	-0.989834	0.000634293
VIT_02s0012g01450	Basic helix-loop-helix BHLH071	-0.986284	0.000581763
VIT_00s0265g00070	ubiquitin-conjugating enzyme E2 O	-0.985524	3.22549e-10
VIT_00s0218g00110	1-deoxy-D-xylulose-5-phosphate synthase, chloroplast precursor	-0.983169	5.69095e-05
VIT_13s0084g00130	CXE carboxylesterase	-0.98286	0.000776546
VIT_10s0116g00100	strubbelig receptor family 8	-0.979817	2.72558e-05
VIT_00s0267g00030	unknown	-0.973002	7.87449e-06
VIT_01s0011g02000	serine carboxypeptidase S10	-0.965294	0.000309972
VIT_00s0214g00040	Lectin PHLOEM PROTEIN 2-LIKE B1 PP2-B1	-0.960207	0.00130046
VIT_05s0020g00440	Boron transporter-like protein 1	-0.947756	4.93774e-07
VIT_08s0007g02020	proton-dependent oligopeptide transport (POT) family protein	-0.940041	6.07348e-05
VIT_14s0060g00310	no hit	-0.938682	0.000706641
VIT_14s0006g01930	Unknown protein	-0.937202	1.71183e-05
VIT_07s0005g03340	myb domain protein 14	-0.936348	1.44797e-05
VIT_01s0150g00140	ORTH2/VIM1 (VARIANT IN METHYLATION 1)	-0.936183	4.22701e-06
VIT_11s0016g00190	transcription factor	-0.933071	1.39641e-05
VIT_09s0018g00240	WRKY DNA-binding protein 40	-0.932096	2.3195e-09
VIT_09s0054g01220	cycloartenol synthase	-0.926556	4.06842e-08
VIT_05s0094g00920	formin protein AHF1	-0.92526	0.000175291
VIT_04s0008g01910	ferredoxin-related	-0.92416	0.000169513
VIT_16s0050g00410	photoassimilate-responsive protein PAR-1a	-0.913323	0.00232298
VIT_17s0000g06790	flavin-containing monooxygenase	-0.91066	0.000367496
VIT_01s0146g00440	Unknown protein	-0.904713	0.00154694
VIT_01s0011g05060	Major latex-like protein 34	-0.897743	6.18056e-05
VIT_19s0085g00650	cation efflux family	-0.896945	0.00196317
VIT_02s0025g04120	calmodulin binding protein	-0.894225	0.000407629
VIT_13s0064g01480	lipoxygenase LOX1	-0.893311	0.00219203
VIT_10s0003g01690	Unknown protein	-0.892453	0.00195606
VIT_05s0049g00480	zinc finger (C3HC4-type RING finger)	-0.889757	0.000598035
VIT_01s0146g00480	TIFY 9 (Jasmonate ZIM domain-containing protein 10)	-0.888486	0.00313792
VIT_18s0117g00080	nematode resistance-like protein	-0.885433	6.82698e-05
VIT_04s0008g01700	Unknown protein	-0.881529	0.00327436
VIT_09s0018g01340	cuticle protein	-0.880571	0.00396438
VIT_10s0003g05430	reticuline oxidase precursor	-0.879236	0.00314429
VIT_05s0020g04420	calmodulin	-0.872082	0.000267983
VIT_18s0001g08870	no hit	-0.868779	0.0039952
VIT_11s0052g01730	1-deoxy-D-xylulose-5-phosphate synthase	-0.867389	0.00136538
VIT_07s0104g00410	endo-1,3;1,4-beta-D-glucanase precursor	-0.866274	0.00109472
VIT_16s0050g01830	AAA-type ATPase	-0.864346	5.70883e-05
VIT_08s0007g02810	Regulator of the ATPase vacuolar RAV2	-0.861565	0.00419724
VIT_09s0002g04020	aquaporin DELTA-TIP	-0.861407	4.05375e-10
VIT_00s0220g00180	glycosyl hydrolase family 20 protein	-0.860737	0.00468797
VIT_14s0066g02590	nitrate transporter NRT1-5	-0.859729	0.00508003
VIT_16s0050g00830	beta-ketoacyl-CoA synthase	-0.85971	3.65526e-05
VIT_19s0090g00510	unknown protein	-0.859444	5.54919e-05
VIT_19s0014g02740	Metallothionein	-0.856533	2.52379e-05
VIT_00s0398g00020	S-receptor kinase KIK1 precursor	-0.855991	0.000683256
VIT_01s0011g01280	zinc transporter ZIP5	-0.855959	0.000267983
VIT_02s0025g02020	Abl interactor 3 (ABIL3)	-0.851042	0.003015
VIT_14s0060g02090	copper chaperone (CCH)	-0.846045	0.00651025
VIT_04s0008g05430	RDR6 (RNA-DEPENDENT RNA POLYMERASE 6)	-0.846021	3.98874e-05
VIT_12s0057g00190	unknown	-0.844627	4.06857e-05
VIT_11s0016g03220	RNA-directed RNA polymerase	-0.83833	0.00045566
VIT_10s0003g04560	Auxin-Induced in Root cultures 9 AIR9	-0.837204	4.96506e-06
VIT_17s0000g00720	DNA-binding protein	-0.834272	0.0067696
VIT_08s0007g01490	Unknown protein	-0.827254	0.00805786
VIT_15s0048g02290	No apical meristem CUP-SHAPED COTYLEDON2	-0.825991	0.00836524
VIT_18s0001g04660	no hit	-0.824229	0.00820145
VIT_14s0083g01110	Brassinosteroid-6-oxidase	-0.823694	0.000118251
VIT_16s0050g02340	tRNA-splicing endonuclease positive effector	-0.822075	6.37832e-05
VIT_02s0025g01610	Phosphatidylinositol 3-and 4-kinase	-0.816983	3.18105e-07
VIT_19s0014g02730	cytochrome c oxidase subunit XVII assembly protein	-0.816577	1.2916e-06
VIT_01s0026g00330	NHL repeat-containing protein	-0.809789	0.00180127
VIT_10s0003g01960	RKF1 (RECEPTOR-LIKE KINASE IN FLOWERS 1)	-0.808958	0.000175291
VIT_10s0003g03250	Unknown protein	-0.806518	6.66823e-05
VIT_07s0129g01010	unknown	-0.801926	0.00580647
VIT_04s0023g02430	BASIC LEUCINE-ZIPPER 11 GBF6	-0.801717	0.0112227
VIT_15s0048g02320	No apical meristem CUP-SHAPED COTYLEDON2	-0.798386	0.00338752
VIT_01s0011g00830	Nodulin	-0.795092	1.12973e-09
VIT_03s0017g02170	zinc transporter ZIP5	-0.793377	9.01053e-05
VIT_07s0129g00730	CYP81E1 Isoflavone 2'-hydroxylase	-0.793082	0.00305612
VIT_07s0031g00540	Rapid ALkalinization Factor RALFL34	-0.790768	6.07348e-05
VIT_15s0046g02110	Late embryogenesis abundant protein Lea14-A	-0.789749	4.04247e-05
VIT_05s0020g03170	lipoxygenase	-0.789019	0.000111185
VIT_01s0127g00720	Beta-carbonic anhydrase	-0.788344	9.76e-07
VIT_08s0058g00640	patellin-5	-0.784912	0.00948751
VIT_16s0098g00360	CCT motif CONSTANS-LIKE	-0.784741	0.00521039
VIT_02s0154g00590	unknown	-0.782409	0.00806207
VIT_11s0016g04540	ABC transporter G member 22	-0.780405	0.00135404
VIT_13s0156g00100	Unknown protein	-0.779585	0.00516507
VIT_03s0180g00040	Cyclin D3_2	-0.779428	0.00429347
VIT_18s0089g01010	nitrate transporter NTL1	-0.779008	3.6465e-06
VIT_01s0011g03330	Unknown protein	-0.773963	2.73997e-07
VIT_10s0003g04350	photosystem I subunit X (PSAK)	-0.770823	0.00341565
VIT_17s0000g06630	Unknown protein	-0.769722	0.00713086
VIT_14s0060g00230	Pectinacetylesterase	-0.76603	0.000404298
VIT_07s0141g00890	CYP94A1	-0.757178	0.0161646
VIT_03s0091g00680	phototropic-responsive NPH3	-0.756984	0.00744107
VIT_16s0050g01250	heavy-metal-associated domain-containing protein / copper chaperone (CCH)	-0.754234	6.09288e-10
VIT_06s0004g06080	proton-dependent oligopeptide transport (POT) family protein	-0.752702	1.25364e-05
VIT_14s0066g02060	AAA-type ATPase	-0.752672	0.0182144
VIT_05s0094g00930	Phosphoglucomutase/phosphomannomutase C terminal	-0.750107	0.000500816
VIT_07s0005g02070	no hit	-0.749998	0.00596217
VIT_09s0002g03140	lipase GDSL	-0.74994	0.018386
VIT_14s0108g01130	EXS family protein / ERD1/XPR1/SYG1	-0.74757	0.00341565
VIT_14s0083g00080	Unknown protein	-0.747172	0.0179638
VIT_00s0802g00010	no hit	-0.746969	8.82805e-05
VIT_02s0109g00430	nitrilase 4 (NIT4)	-0.746699	0.00702334
VIT_17s0000g02970	MATE efflux family protein	-0.744974	0.00244011
VIT_19s0014g02360	Phytosulfokine receptor precursor	-0.743826	0.000580805
VIT_05s0102g00600	no hit	-0.742642	0.00700077
VIT_16s0050g00380	Tubulin beta-1	-0.742226	9.67188e-12
VIT_01s0026g02190	ABA-responsive protein (HVA22c)	-0.742182	0.000128228
VIT_06s0004g06480	CYP71E	-0.741504	0.0200261
VIT_08s0007g07550	GATA transcription factor 11	-0.741068	0.0093279
VIT_16s0039g00820	CYP89A5	-0.738806	0.00512726
VIT_08s0032g00190	no hit	-0.738695	0.0237573
VIT_16s0050g00400	photoassimilate-responsive protein PAR-1a	-0.736568	0.024778
VIT_02s0025g00210	fringe protein	-0.734557	0.00111883
VIT_15s0021g01260	no hit	-0.733303	0.0247543
VIT_05s0077g01460	no hit	-0.732185	7.79192e-06
VIT_10s0116g00960	transcription factor jumonji (jmjC) domain-containing protein	-0.732154	0.0155995
VIT_16s0050g00430	photoassimilate-responsive protein PAR-1a	-0.73033	0.01633
VIT_08s0032g00150	no hit	-0.728464	0.015885
VIT_08s0058g00440	ferritin	-0.726082	4.81878e-05
VIT_08s0058g00410	ferritin 1 (FER1)	-0.723786	1.74627e-05
VIT_18s0001g05020	senescence-associated protein	-0.723525	0.0236878
VIT_08s0007g01530	zinc finger (C3HC4-type RING finger)	-0.723004	0.000127183
VIT_18s0157g00170	alliin lyase precursor	-0.722161	0.0287759
VIT_09s0002g05810	Boron transporter-like protein 4	-0.721672	0.0157092
VIT_19s0177g00030	gibberellin 2-beta-dioxygenase 7	-0.720316	0.0175934
VIT_08s0007g03990	Cellulose synthase CSLA09	-0.720017	0.000437042
VIT_16s0100g01070	resveratrol synthase [Vitis vinifera]	-0.718526	0.0281196
VIT_07s0005g01320	no hit	-0.718011	1.24692e-05
VIT_14s0108g01020	alpha-expansin 1 precursor	-0.716492	0.0292884
VIT_02s0025g01670	Unknown protein	-0.716462	0.0190081
VIT_14s0068g00030	FERONIA receptor-like kinase	-0.711591	0.0042555
VIT_03s0038g04680	isoflavone reductase Bet v 6.0101	-0.711178	7.87449e-06
VIT_17s0053g00040	metal-nicotianamine transporter YSL5	-0.711001	0.000350525
VIT_03s0038g03660	armadillo/beta-catenin repeat protein / U-box domain-containing	-0.710843	0.000247813
VIT_01s0011g03070	AP2 domain-containing protein RAP2.8	-0.707742	0.0255318
VIT_12s0055g00320	UDP-glucose: anthocyanidin 5,3-O-glucosyltransferase	-0.707321	0.0271681
VIT_19s0015g00020	ABC transporter C member 9	-0.706827	0.000437042
VIT_04s0008g05010	Unknown protein	-0.706529	0.000348199
VIT_07s0104g00640	no hit	-0.705816	0.00754575
VIT_16s0050g01850	AAA-type ATPase	-0.704529	8.82412e-07
VIT_09s0054g00910	chaperone BCS1 mitochondrial	-0.703218	0.0348213
VIT_08s0007g01230	lectin protein kinase	-0.702665	0.0355114
VIT_09s0018g01360	cuticle protein	-0.702345	0.0344055
VIT_00s0207g00010	anthranilate N-benzoyltransferase protein 1	-0.702034	0.00665766
VIT_05s0102g00590	no hit	-0.701488	0.000881184
VIT_04s0008g05640	protease inhibitor/seed storage/lipid transfer protein (LTP)	-0.700445	0.0357926
VIT_18s0001g11170	myb domain protein 73	-0.699818	0.0368412
VIT_02s0025g01280	WRKY DNA-binding protein 53	-0.698953	0.00865562
VIT_18s0001g03910	nitrate reductase 2 (NR2)	-0.697528	0.00782476
VIT_06s0004g01390	S-receptor kinase	-0.696569	0.0125179
VIT_07s0005g01470	Unknown protein	-0.696117	0.0176283
VIT_17s0000g08990	alliinase	-0.694334	0.0108204
VIT_18s0001g13190	MAPK (MPK9)	-0.694141	0.032961
VIT_12s0057g01020	fasciclin-like arabinogalactan protein FLA2	-0.693833	0.000100034
VIT_02s0087g00400	Pectinacetylesterase	-0.69364	0.000619152
VIT_17s0000g05070	phytochelatin synthetase	-0.693288	0.0254377
VIT_08s0007g07400	Glutamate dehydrogenase 1	-0.690199	0.00630111
VIT_11s0016g05320	peroxidase	-0.688482	0.0413112
VIT_01s0011g05920	S-adenosyl-L-methionine:salicylic acid carboxyl methyltransferase; 41514-39166	-0.687184	0.0361057
VIT_00s0804g00020	Unknown protein	-0.687052	0.0232049
VIT_12s0055g00310	Anthocyanidin 3-O-glucosyltransferase 6 (Fragment)	-0.685629	0.0113932
VIT_18s0001g14040	Endo-1,4-beta-glucanase	-0.684236	2.57478e-07
VIT_05s0020g02690	copper-binding family protein	-0.684173	0.00185042
VIT_06s0061g01040	argonaute protein	-0.684017	0.00224491
VIT_00s0304g00010	Unknown protein	-0.683093	1.32276e-05
VIT_13s0047g00210	flavonol synthase	-0.682777	0.0118366
VIT_16s0100g01020	stilbene synthase [Vitis pseudoreticulata]	-0.681543	0.0439548
VIT_01s0011g00530	Ureide permease 2 (AtUPS2)	-0.681323	0.00129466
VIT_18s0001g08760	no hit	-0.68034	0.0147728
VIT_18s0001g15660	Pathogen-related	-0.677548	0.0307574
VIT_15s0048g02310	NAC transcription factor-like 9 NTL9	-0.677221	0.0402649
VIT_08s0058g00400	no hit	-0.677074	0.0061071
VIT_00s0304g00080	trehalose-6-phosphate phosphatase	-0.675687	5.07944e-05
VIT_00s0615g00030	mannitol dehydrogenase (ELI3-1)	-0.67475	0.00183761
VIT_06s0009g02590	pectinesterase family	-0.674365	0.0376012
VIT_10s0116g00560	polyphenol oxidase II, chloroplast precursor	-0.672075	1.7236e-05
VIT_07s0031g00120	leucine-rich repeat transmembrane protein kinase	-0.67206	0.0458161
VIT_05s0049g01860	receptor-like protein kinase	-0.670575	0.00133727
VIT_10s0116g00050	Receptor protein kinase	-0.67057	0.0435369
VIT_06s0004g00620	ACCELERATED CELL DEATH 1 ACD1	-0.669489	0.00197644
VIT_04s0044g01010	pectinesterase family	-0.66809	0.0169342
VIT_10s0003g00220	no hit	-0.667913	0.0475598
VIT_03s0063g01880	Acyl-CoA synthetase	-0.666441	0.00127505
VIT_08s0007g05180	no hit	-0.664194	0.025941
VIT_18s0001g00910	transportin-2	-0.66352	0.00306672
VIT_11s0016g05840	protease inhibitor/seed storage/lipid transfer protein (LTP)	-0.663293	0.0343339
VIT_03s0132g00460	no hit	-0.663164	0.0269441
VIT_04s0044g01020	pectinesterase family	-0.663018	0.0144515
VIT_05s0062g00820	Unknown protein	-0.66267	0.023859
VIT_04s0023g01630	steroid 22-alpha-hydroxylase (CYP90B1) (DWF4)	-0.662486	0.00881259
VIT_19s0015g00010	Multidrug resistance-associated protein 3	-0.662216	0.00570247
VIT_04s0044g00720	S-receptor kinase	-0.662087	0.0381806
VIT_06s0004g06370	Flavonoid-glucosyltransferase 6 (Fragment)	-0.659054	0.0113192
VIT_09s0002g04720	coatomer protein complex, subunit beta 2	-0.658437	0.0473211
VIT_00s0187g00010	no hit	-0.656729	0.0488501
VIT_14s0083g01210	FERONIA receptor-like kinase	-0.654789	0.0108419
VIT_09s0002g00570	lipase GDSL 1	-0.651996	5.50899e-05
VIT_18s0001g00470	monocopper oxidase SKS5 (SKU5 Similar 5)	-0.650067	0.000472478
VIT_03s0063g00010	LRX2 (LEUCINE-RICH REPEAT/EXTENSIN 2)	-0.649833	0.0245089
VIT_17s0000g02950	Glutathione S-transferase 25 GSTU7	-0.647318	0.0352314
VIT_06s0009g01070	Unknown protein	-0.647289	0.0238223
VIT_04s0008g06570	chorismate mutase, cytosolic (CM2)	-0.647104	3.85769e-07
VIT_14s0066g01820	SAG101 (SENESCENCE-ASSOCIATED GENE 101)	-0.646273	0.0258236
VIT_06s0004g06660	phosphoinositide-specific phospholipase C	-0.645756	0.000275948
VIT_18s0001g04800	hyperosmotically inducible periplasmic protein	-0.642869	0.0330858
VIT_15s0046g01190	hydroquinone glucosyltransferase	-0.642574	0.000872174
VIT_04s0008g04060	RD22	-0.641081	0.00481437
VIT_07s0031g02560	UVB-resistance protein UVR8	-0.640003	0.00196313
VIT_10s0003g04100	Auxin response factor 3	-0.638779	0.000112823
VIT_17s0000g03990	aspartyl protease	-0.63866	0.000100164
VIT_05s0077g01450	GATA transcription factor 16	-0.636587	0.0380581
VIT_14s0108g01320	plastocyanin domain-containing protein	-0.636063	0.00739735
VIT_17s0000g09760	ABC transporter B member 11	-0.634802	0.037102
VIT_04s0008g06150	no hit	-0.634139	0.0084183
VIT_03s0091g01140	meprin and TRAF homology domain-containing protein	-0.633598	0.0203678
VIT_02s0025g04460	DWARF AND DELAYED FLOWERING 2	-0.633553	0.00481437
VIT_15s0048g00610	unknown	-0.6327	0.00106351
VIT_00s0480g00070	polyphenol oxidase II, chloroplast precursor	-0.632369	0.0102316
VIT_07s0005g01830	Unknown protein	-0.631127	0.0190756
VIT_01s0010g02750	Lipoxygenase	-0.631032	0.00352581
VIT_13s0067g01840	ferritin	-0.630401	0.00173448
VIT_18s0001g05300	trehalose-6-phosphate phosphatase	-0.629685	0.0110563
VIT_14s0066g01060	Polygalacturonase GH28	-0.628916	0.0483506
VIT_14s0066g00900	Cysteine-rich receptor-like protein kinase 42	-0.628436	0.0103205
VIT_03s0063g01310	oxidoreductase, 2OG-Fe(II) oxygenase family	-0.626735	0.000808149
VIT_04s0023g00430	Tyrosine specific protein phosphatase and dual specificity protein phosphatase	-0.624052	0.00365303
VIT_05s0049g00210	lesion inducing protein	-0.623632	4.59772e-07
VIT_03s0038g02230	subtilisin-like serine protease 2	-0.622865	0.003015
VIT_04s0079g00260	Unknown protein	-0.620992	0.00375365
VIT_16s0050g02320	tRNA-splicing endonuclease positive effector	-0.618316	0.0363823
VIT_18s0001g02420	aspartic proteinase Asp1 precursor	-0.616372	0.000793854
VIT_17s0000g01700	leucine-rich repeat transmembrane protein kinase	-0.614649	0.000197144
VIT_18s0117g00390	far-red impaired responsive family protein	-0.61447	0.000853658
VIT_00s0218g00220	UDP-glucoronosyl/UDP-glucosyl transferase	-0.614288	0.032063
VIT_05s0020g03320	copper amine oxidase	-0.612504	0.0155597
VIT_05s0049g00940	inorganic phosphate transporter 1-4	-0.611275	1.91868e-05
VIT_09s0002g06010	phospholipase/carboxylesterase	-0.610988	0.0249067
VIT_00s0194g00010	phenylalanine-tRNA ligase	-0.610407	0.00689732
VIT_11s0052g01570	MATE efflux family protein	-0.608697	0.0340492
VIT_14s0171g00170	Unknown protein	-0.608352	6.75243e-05
VIT_02s0154g00350	L-lactate dehydrogenase A	-0.607018	0.0083095
VIT_15s0048g02270	No apical meristem CUP-SHAPED COTYLEDON2	-0.605217	4.06857e-05
VIT_12s0028g00400	1,3-beta-glucan synthase	-0.603036	0.0154668
VIT_06s0009g02550	chaperonin	-0.602237	0.00323193
VIT_19s0015g00230	zinc transporter ZIP11	-0.60185	0.00818273
VIT_13s0067g01450	lateral organ boundaries domain 21	-0.59949	0.00365303
VIT_18s0117g00070	nematode resistance-like protein	-0.59811	0.0179638
VIT_00s0373g00010	tubulin alpha-3 chain	-0.598058	0.0125083
VIT_08s0007g07270	dicarboxylate/tricarboxylate carrier (DTC)	-0.596672	0.0368412
VIT_14s0066g01850	peroxidase	-0.59412	0.00134435
VIT_13s0064g01470	urophorphyrin III methylase	-0.594077	0.00407485
VIT_14s0006g00180	aspartyl protease	-0.59382	5.46304e-05
VIT_12s0142g00050	PUMILIO 7 (APUM7)	-0.59326	0.000464048
VIT_03s0063g01970	non-symbiotic hemoglobin 2	-0.592102	0.00980347
VIT_08s0007g04550	NCS1 nucleoside transporter family protein	-0.591893	0.0010733
VIT_14s0219g00210	ubiquitin family	-0.591383	0.000653896
VIT_07s0129g00240	C2H2 zinc finger protein AZF1	-0.590535	0.0234053
VIT_05s0020g04510	GDP-mannose 3,5-epimerase 1	-0.589381	0.000158229
VIT_19s0090g01650	LOP1 TRN1 (LOPPED 1, TORNADO 1)	-0.586139	0.0497319
VIT_04s0044g00310	nodulin MtN21 family	-0.585501	0.0236919
VIT_00s0304g00020	UNE2 (unfertilized embryo sac 2)	-0.58466	0.0442972
VIT_00s0583g00030	sphingolipid delta 4 desaturase DES-1	-0.582616	0.0019743
VIT_03s0038g03220	peptidoglycan-binding LysM domain-containing protein	-0.582548	0.0302041
VIT_08s0007g03710	ABC transporter G member 22	-0.582231	0.0352314
VIT_00s0487g00050	disease resistance protein (TIR-NBS-LRR class)	-0.581921	0.0196564
VIT_19s0138g00120	1,3-beta-glucan synthase	-0.58098	0.00260204
VIT_08s0040g00630	hydroxyproline-rich glycoprotein	-0.579805	0.00477719
VIT_07s0005g00940	kinesin motor protein	-0.578831	0.0326385
VIT_13s0067g00990	heat shock protein	-0.575846	0.0216301
VIT_12s0028g02160	Ribulose bisphosphate carboxylase, large chain	-0.574699	0.0164601
VIT_07s0005g04710	protein kinase	-0.572781	0.0245089
VIT_19s0015g00050	Multidrug resistance-associated protein 3	-0.572513	0.00330539
VIT_05s0020g04570	CBL-interacting protein kinase 7 (CIPK7)	-0.569691	5.00055e-09
VIT_08s0007g02800	Pro-X carboxypeptidase Lysosomal	-0.567914	0.00579367
VIT_14s0066g01050	glycogen synthase kinase 3 beta	-0.567888	0.00962186
VIT_02s0012g00550	inositol polyphosphate 5-phosphatase II	-0.567663	0.0272685
VIT_07s0005g01140	Unknown protein	-0.566259	0.00274136
VIT_06s0004g00800	Amino acid permease	-0.566075	0.0242034
VIT_03s0038g04700	isoflavone reductase	-0.566035	0.000217667
VIT_08s0007g08680	Unknown protein	-0.56531	0.0148033
VIT_17s0000g06970	diacylglycerol kinase 1	-0.565306	5.65291e-05
VIT_11s0016g02430	Dual-specific kinase DSK1	-0.565015	0.0272929
VIT_08s0040g02700	heavy-metal-associated domain-containing protein / copper chaperone (CCH)	-0.564902	1.26147e-06
VIT_05s0049g01970	IAA13	-0.5618	0.0497319
VIT_07s0031g03220	patellin-1	-0.55966	0.019014
VIT_08s0007g01450	IMP dehydrogenase	-0.558124	0.00136268
VIT_15s0021g01060	CYP72A1	-0.557533	0.000950295
VIT_10s0116g00940	early-responsive to dehydration protein / ERD protein	-0.557144	4.83679e-08
VIT_04s0008g00790	Ribosomal protein L28 (RPL28C) 60S	-0.555635	0.00700077
VIT_19s0135g00060	glyoxalase II	-0.555561	0.00782476
VIT_04s0023g01520	Unknown protein	-0.555536	0.0134585
VIT_18s0001g05040	pollen Ole e 1 allergen and extensin	-0.554761	0.0148337
VIT_03s0063g00860	serine carboxypeptidase	-0.554708	0.000128228
VIT_19s0090g01550	Mo25	-0.554392	0.0461736
VIT_07s0031g02390	phytoalexin-deficient 4 protein (PAD4)	-0.55363	4.00942e-05
VIT_18s0001g04680	RPG related protein 1 RR1	-0.552261	0.0157439
VIT_01s0010g01390	phototropic-responsive NPH3	-0.552222	0.00378875
VIT_14s0083g00400	Leaf senescence protein	-0.550809	0.018424
VIT_19s0090g01280	lipid-binding serum glycoprotein family protein	-0.55078	0.0381284
VIT_09s0002g05990	6-4 photolyase	-0.548973	0.0334599
VIT_10s0003g04470	glutathione S-conjugate ABC transporter (MRP2)	-0.548234	0.00265704
VIT_15s0021g02070	Unknown protein	-0.547307	0.035406
VIT_15s0024g00400	disease resistance protein (NBS-LRR class)	-0.545599	0.00244166
VIT_08s0007g08540	Mg-chelatase subunit XANTHA-F	-0.545489	0.00240286
VIT_00s0313g00030	auxin-independent growth promoter	-0.543756	0.00220242
VIT_05s0077g00810	sodium-inducible calcium-binding protein (ACP1)	-0.543436	0.0327505
VIT_11s0118g00420	heparanase protein 3 precursor	-0.543386	0.000220177
VIT_12s0055g00290	anthocyanidin 3-O-glucosyltransferase	-0.543348	0.0196564
VIT_16s0050g00350	Tubulin beta-8	-0.543295	0.0419698
VIT_13s0067g01120	omega-3 fatty acid desaturase, chloroplast, temperature-sensitive (FAD8)	-0.543246	0.00127807
VIT_09s0002g00960	inter-alpha-trypsin inhibitor heavy chain	-0.542756	0.0198884
VIT_17s0053g00380	metal-nicotianamine transporter YSL7	-0.541859	0.00367458
VIT_06s0004g00260	SHOOT1 protein	-0.539594	0.0279941
VIT_12s0059g00750	prephenate dehydratase	-0.538399	0.000303013
VIT_18s0001g14360	tubulin beta-1 chain	-0.537112	0.0203678
VIT_18s0001g11600	transducin protein	-0.535197	0.000396466
VIT_19s0014g02720	Unknown protein	-0.535032	0.00926196
VIT_15s0048g02990	AAA-type ATPase	-0.534428	0.00394333
VIT_01s0137g00290	oxysterol binding protein	-0.534182	0.00680203
VIT_07s0205g00030	zinc finger (C3HC4-type RING finger)	-0.533063	0.0444478
VIT_02s0025g00950	multidrug resistance-associated protein 14	-0.532221	0.0490047
VIT_10s0003g03810	no hit	-0.528907	0.00282619
VIT_07s0005g02660	ABC transporter B member 13	-0.527545	0.0194189
VIT_02s0025g02960	naringenin,2-oxoglutarate 3-dioxygenase	-0.52677	0.0469385
VIT_03s0038g04710	Isoflavone reductase (synthesis of phytoalexines)	-0.526103	8.01498e-05
VIT_06s0004g02380	Cinnamyl alcohol dehydrogenase	-0.525067	0.000167127
VIT_01s0011g00370	SP1L2 (SPIRAL2)	-0.52435	0.00079368
VIT_18s0001g13970	myosin-related	-0.522965	0.0245302
VIT_16s0098g01290	Major Facilitator Superfamily protein	-0.522276	0.000168677
VIT_15s0046g00170	MybPA1	-0.5216	0.00650426
VIT_01s0011g03740	glutaminyl-tRNA synthetase	-0.520733	0.0155995
VIT_02s0154g00080	multi-copper oxidase (SKU5)	-0.520629	0.0236878
VIT_14s0060g00480	S-adenosylmethionine synthetase 1 (SAM1)	-0.519822	0.0136127
VIT_02s0025g04550	glucose-methanol-choline (GMC) oxidoreductase	-0.516583	0.0145932
VIT_12s0142g00200	Ribosomal protein L1 60S	-0.516522	0.00306672
VIT_08s0007g01640	Fructokinase	-0.516195	0.00220242
VIT_12s0034g00910	TIR-NBS-LRR type R protein 7	-0.515736	0.0410334
VIT_13s0019g05070	nodulin family protein	-0.515439	0.0427381
VIT_01s0011g04650	Unknown protein	-0.514361	0.00716105
VIT_19s0014g01050	UNE1 (unfertilized embryo sac 1)	-0.514142	0.042626
VIT_04s0023g00830	calreticulin 3 (CRT3)	-0.514005	0.00163039
VIT_13s0084g00650	Protein arginine N-methyltransferase 3	-0.51337	0.00523094
VIT_03s0063g01150	nodulin 1A, Senescence-associated	-0.513087	1.31974e-05
VIT_16s0013g00390	no hit	-0.509681	0.0190756
VIT_10s0003g00420	Auxin response factor 3	-0.509313	0.0279941
VIT_10s0116g01540	aminomethyltransferase	-0.506239	0.0252155
VIT_13s0019g01130	no hit	-0.50563	0.000625638
VIT_13s0019g04380	Auxin response factor 10	-0.505101	0.00689732
VIT_01s0026g00840	ARL1 (ARG1-LIKE 1)	-0.504468	0.000182
VIT_08s0058g01160	no hit	-0.503907	0.047194
VIT_16s0050g02660	pyruvate kinase	-0.50383	0.00220242
VIT_01s0011g05670	Nudix hydrolase 18	-0.503623	0.000982558
VIT_11s0016g04500	protein phosphatase 2A B'kappa subunit	-0.502671	0.0101243
VIT_11s0016g04940	zinc finger (CCCH-type) family protein	-0.502093	0.020919
VIT_18s0001g03430	Flavonol synthase	-0.50182	0.0149013
VIT_15s0046g03180	Remorin	-0.501375	0.000808149
VIT_05s0077g00520	gibberellin 2-oxidase	-0.500517	0.00875269
VIT_14s0108g00830	myb domain protein 94	-0.499002	0.000353526
VIT_07s0031g00920	inositol-3-phosphate synthase	-0.49736	0.0102316
VIT_13s0019g02350	glycoprotein, Mitochondrial	-0.496557	0.0266617
VIT_00s0187g00160	ripening-related protein	-0.496368	0.00103659
VIT_07s0031g01330	alanine:glyoxylate aminotransferase 2	-0.495309	0.00367458
VIT_02s0025g03700	ATP binding protein	-0.494998	0.0134585
VIT_03s0038g01650	ABA-responsive protein (HVA22a)	-0.494471	0.00255619
VIT_15s0048g02260	calcium-binding EF hand	-0.493589	5.2213e-05
VIT_14s0066g00360	NAC domain-containing protein 44	-0.492624	0.0172698
VIT_12s0028g01220	zinc finger (C3HC4-type RING finger)	-0.492164	0.0483309
VIT_19s0014g01350	Ribulose bisphosphate carboxylase, large chain	-0.491132	0.00109
VIT_14s0108g01510	Membrane-anchored ubiquitin-fold protein 2	-0.489748	0.0217141
VIT_04s0044g01000	pectinesterase family	-0.489644	0.00702334
VIT_18s0117g00050	TIR-NBS-LRR-TIR disease resistance protein	-0.488603	0.0151865
VIT_14s0030g01610	cytidine/deoxycytidylate deaminase	-0.487305	0.0176441
VIT_08s0007g01560	photoassimilate-responsive protein	-0.485415	0.00415811
VIT_18s0122g00780	Inorganic phosphate transporter	-0.483911	0.0469237
VIT_18s0157g00190	choline kinase	-0.481733	0.00404405
VIT_08s0007g02470	aspartyl protease	-0.479921	0.00103153
VIT_17s0000g06310	CYCLING DOF FACTOR 2	-0.478846	0.0212114
VIT_03s0088g00380	Tubulin alpha chain	-0.478613	0.00419724
VIT_07s0005g02130	tolB protein-related	-0.477237	0.0459554
VIT_14s0108g00760	MINI ZINC FINGER 2 MIF2	-0.477097	0.0284652
VIT_10s0116g01850	Unknown protein	-0.476483	0.0245302
VIT_13s0064g00440	24-sterol C-methyltransferase	-0.475606	0.00655391
VIT_15s0046g01680	delta-8 sphingolipid desaturase	-0.474996	0.00239157
VIT_07s0031g00700	caltractin / centrin	-0.473896	0.0120019
VIT_19s0093g00220	Glutathione S-transferase 8 GSTU19	-0.473746	0.0338103
VIT_17s0000g06440	galactoside 2-alpha-L-fucosyltransferase	-0.473651	0.0130878
VIT_08s0040g00980	tubulin beta-1 chain	-0.473368	0.0269924
VIT_18s0089g00410	Sucrose-phosphate synthase 1	-0.472635	0.012824
VIT_15s0046g00220	kinesin light chain	-0.472012	0.0102614
VIT_16s0013g00440	no hit	-0.47176	0.0487203
VIT_14s0081g00700	peptidyl-prolyl cis-trans isomerase A (cyclophilin A)	-0.470406	0.0413129
VIT_08s0032g01220	calcium-dependent protein kinase (AK1)	-0.470197	0.0462989
VIT_06s0004g07770	peroxidase	-0.469047	0.00196317
VIT_16s0050g01840	nucleoside triphosphatase	-0.468056	0.00869887
VIT_04s0044g01280	beta-1,3-glucan synthase	-0.46768	0.00462634
VIT_16s0013g00410	no hit	-0.467117	0.0458161
VIT_09s0002g01750	Unknown protein	-0.466398	0.00887763
VIT_03s0063g01760	no hit	-0.466221	0.000608023
VIT_16s0050g02350	tRNA-splicing endonuclease positive effector	-0.465125	0.00965924
VIT_01s0010g02670	3-oxoacyl-[acyl-carrier-protein] reductase, chloroplast	-0.463237	0.0295341
VIT_08s0105g00380	Leucoanthocyanidin dioxygenase	-0.463096	0.007927
VIT_00s0199g00190	14-3-3 protein GF14 kappa (GRF8)	-0.462958	0.0151762
VIT_01s0011g05880	RDR1 (RNA-DEPENDENT RNA POLYMERASE 1)	-0.462402	0.00232251
VIT_04s0008g04950	TIFY 8	-0.462219	0.020766
VIT_11s0016g00840	Ribosomal protein S29 (RPS29C) 40S	-0.461334	0.0142522
VIT_05s0049g00970	no hit	-0.46039	0.00260714
VIT_06s0004g00410	carboxyl-terminal peptidase	-0.459732	0.00344025
VIT_06s0004g08440	Unknown protein	-0.45923	0.0186665
VIT_08s0056g01000	MATE efflux family protein	-0.457913	0.0182144
VIT_00s2582g00010	unknown	-0.455507	0.0235459
VIT_06s0004g03690	Glutathione S-transferase GSTO1	-0.455498	0.00219203
VIT_01s0010g00950	aminoalcoholphosphotransferase (AAPT1)	-0.45298	4.38806e-05
VIT_08s0007g01920	MYB DIVARICATA	-0.451955	0.0260877
VIT_07s0031g00610	remorin	-0.45108	0.0370661
VIT_07s0031g00650	defective chloroplasts and leaves protein / DCL protein	-0.44957	0.0310391
VIT_01s0010g02210	serine/threonine-specific receptor protein kinase	-0.449242	0.0355931
VIT_01s0011g00720	WRKY DNA-binding protein 57	-0.448979	0.0158591
VIT_08s0040g03320	glutamate N-acetyltransferase	-0.447389	0.0306005
VIT_09s0002g06400	no hit	-0.445443	0.0102289
VIT_13s0156g00610	S-receptor kinase	-0.445346	0.0369187
VIT_04s0069g00960	Unknown protein	-0.44488	0.0400848
VIT_01s0026g01780	leucine-rich repeat transmembrane	-0.443748	0.0219851
VIT_18s0117g00060	TIR-NBS-LRR-TIR disease resistance protein	-0.441123	0.0345343
VIT_15s0046g02560	VVMycA1	-0.440785	0.0368412
VIT_08s0058g00550	no hit	-0.44061	0.0396377
VIT_13s0064g00890	cellulose synthase CESA3	-0.439288	0.0295453
VIT_19s0090g01490	glycerophosphoryl diester phosphodiesterase	-0.438881	0.00377351
VIT_06s0080g00320	esterase/lipase/thioesterase	-0.437557	0.0427381
VIT_06s0004g04510	heat shock cognate 70 kDa protein 1	-0.436784	0.00377351
VIT_18s0001g09460	GASA5	-0.436547	0.0279941
VIT_03s0091g00410	Unknown protein	-0.435664	0.0322568
VIT_05s0020g00730	receptor-like protein kinase	-0.435214	0.0472663
VIT_19s0015g01340	cytochrome oxidase assembly	-0.434715	0.0280659
VIT_03s0038g02280	ERD7 (EARLY-RESPONSIVE TO DEHYDRATION 7)	-0.434587	7.87449e-06
VIT_11s0103g00550	Subtilisin-like serine protease 3	-0.432239	0.0499179
VIT_05s0049g00090	ethylene receptor (ETR2)	-0.429895	0.000429899
VIT_06s0004g01770	acetyl-CoA carboxylase, biotin carboxylase	-0.429538	0.0222986
VIT_19s0085g01030	METACASPASE TYPE-II	-0.429482	0.0123355
VIT_12s0057g00600	Unknown protein	-0.428359	0.00915506
VIT_08s0007g06680	PMR5 (POWDERY MILDEW RESISTANT 5)	-0.428269	0.00931507
VIT_16s0022g02100	Embryo-specific 3	-0.425908	0.0263274
VIT_11s0016g05050	Kelch repeat-containing F-box protein	-0.425671	0.0215408
VIT_12s0028g03920	ankyrin repeat	-0.424888	0.0202396
VIT_15s0046g03520	phosphomannomutase	-0.424479	0.00843495
VIT_16s0050g02480	ABC transporter C member 15	-0.423066	0.00836884
VIT_05s0020g01530	Alpha-1,6-xylosyltransferase	-0.422785	0.0363076
VIT_05s0094g00480	ethylene-responsive protein	-0.419807	0.0435663
VIT_18s0072g00550	Unknown protein	-0.419214	0.000971638
VIT_09s0002g06060	transducin protein	-0.418721	0.037071
VIT_19s0090g00960	unknown	-0.418474	0.0376012
VIT_01s0026g01140	ZCW32 (BIGPETAL, BIGPETALUB)	-0.418425	0.037448
VIT_05s0020g01250	BTB/POZ domain-containing protein	-0.41818	0.0141157
VIT_11s0206g00070	calmodulin-binding protein	-0.416401	0.0198381
VIT_08s0040g00510	ZIFL2 (ZINC INDUCED FACILITATOR-LIKE 2)	-0.416321	0.0160023
VIT_07s0104g00420	endo-1,3;1,4-beta-D-glucanase precursor	-0.411983	0.0341328
VIT_16s0050g01240	heavy-metal-associated domain-containing protein / copper chaperone (CCH)	-0.410398	0.000311901
VIT_14s0066g02620	RNA cyclase	-0.409015	0.0177673
VIT_19s0140g00210	SOUL heme-binding	-0.408967	0.012589
VIT_18s0001g15000	ACT domain containing protein (ACR4)	-0.407196	0.041721
VIT_03s0038g03430	Beta-expansin (EXPL2)	-0.403491	0.000135255
VIT_08s0007g03620	ribosomal protein P2 (RPP2A) acidic 60S	-0.403208	0.00947784
VIT_11s0037g00080	Ribosomal protein S12 (RPS12C) 40S	-0.403178	0.002019
VIT_19s0015g01430	BTB/POZ domain-containing protein	-0.402838	0.026137
VIT_19s0015g00390	Unknown protein	-0.402805	0.0115172
VIT_09s0070g00030	Stromal cell-derived factor 2 protein precursor (SDF2 protein)	-0.401365	0.0102316
VIT_00s0415g00030	molecular chaperone DnaK	-0.400775	0.0449543
VIT_15s0046g02420	Aquaporin TMP-C	-0.39745	0.0017012
VIT_06s0004g01910	ADP,ATP carrier protein	-0.3974	0.00225556
VIT_01s0127g00230	NIK3 (NSP-INTERACTING KINASE 3)	-0.396747	0.0245302
VIT_03s0038g03920	Glutamate receptor 2 GLUR2	-0.39563	0.0241196
VIT_12s0034g01760	Unknown protein	-0.39417	0.0233733
VIT_17s0000g01720	NOP56 (ARABIDOPSIS HOMOLOG OF NUCLEOLAR PROTEIN NOP56)	-0.394074	0.0151168
VIT_07s0104g01460	zinc finger (CCCH-type) family protein	-0.392758	0.0249002
VIT_00s0734g00030	Unknown protein	-0.39159	0.0310893
VIT_07s0031g03030	calmodulin-binding protein	-0.391058	0.0486636
VIT_17s0000g05530	DnaJ homolog, subfamily B, member 4	-0.389254	0.0135036
VIT_18s0001g09330	Unknown protein	-0.387085	0.00311346
VIT_11s0016g02120	Density-regulated protein DRP1	-0.386914	0.00658841
VIT_08s0040g00380	zinc finger (DHHC type) family	-0.386282	0.00515768
VIT_03s0038g04250	cellulose synthase CESA2	-0.385413	0.0148264
VIT_19s0015g02680	Glutathione S-transferase 25 GSTU25	-0.384988	0.0132516
VIT_18s0001g02340	armadillo/beta-catenin repeat	-0.384455	0.0110563
VIT_05s0049g01180	ankyrin	-0.384449	0.00137106
VIT_14s0068g00230	Spiral 1 like 2	-0.382212	0.044267
VIT_12s0028g03610	Cellulase	-0.381287	0.00752994
VIT_05s0029g00420	nucleotide sugar epimerase	-0.380516	0.0444478
VIT_18s0001g05800	dehydration-responsive protein	-0.377096	0.0263948
VIT_14s0060g02110	Ribosomal protein S21 (RPS21C) 40S	-0.374842	0.00471543
VIT_14s0030g02180	GDP-mannose 3,5-epimerase 1	-0.374431	0.00372311
VIT_19s0015g00730	cellulose synthase CSLE1	-0.373715	0.0253323
VIT_05s0049g00980	cofilin	-0.373507	0.00417972
VIT_11s0016g02280	glycine dehydrogenase 2	-0.372951	0.00109676
VIT_16s0013g01920	Ser/Thr protein kinase	-0.372742	0.0271681
VIT_01s0011g03670	bifunctional nuclease	-0.372414	0.00138877
VIT_02s0025g04350	C2 domain protein	-0.372004	0.00867986
VIT_03s0038g04670	isoflavone reductase	-0.371354	0.0113192
VIT_01s0026g00960	Unknown protein	-0.369842	0.0394236
VIT_17s0000g05260	Unknown protein	-0.369689	0.0448321
VIT_18s0001g08230	Receptor-like protein kinase HAIKU2	-0.368664	0.0455686
VIT_12s0142g00340	Galacturonosyltransferase 15	-0.367813	0.0236726
VIT_07s0104g01300	no hit	-0.36682	0.0153532
VIT_14s0060g00640	glucose-6-phosphate dehydrogenase	-0.36669	0.00636681
VIT_10s0116g00700	DNA helicase SNF2 domain-containing protein	-0.36565	0.00185042
VIT_11s0118g00510	ubiquitin-associated (UBA)/TS-N domain-containing	-0.36427	0.0343415
VIT_18s0001g08910	no hit	-0.362905	0.00883704
VIT_17s0000g06880	heparanase protein 2 precursor	-0.36237	0.0281196
VIT_14s0068g01960	acetolactate synthase III, chloroplast precursor	-0.362149	0.037102
VIT_14s0108g00810	MINI ZINC FINGER 2 MIF2	-0.361148	0.00229375
VIT_08s0007g01690	phosphate translocator protein2, Plastidic	-0.360892	0.0422932
VIT_06s0080g00400	Ribosomal protein L10A (RPL10aA) 60S	-0.360476	0.00324424
VIT_18s0041g01900	Elongation factor 1-gamma	-0.356867	0.0497346
VIT_06s0004g00590	lysine decarboxylase	-0.356557	0.0411742
VIT_18s0001g14630	ATSYTB/NTMC2T1.2/NTMC2TYPE1.2/SYTB	-0.356398	0.00788432
VIT_04s0008g06640	endomembrane protein 70, TM4 ;	-0.354416	0.0423734
VIT_05s0020g02810	Unknown protein	-0.353773	0.0164601
VIT_03s0097g00470	ATHVA22A (Arabidopsis thaliana HVA22 homologue A)	-0.351772	0.0214184
VIT_10s0003g03300	Unknown protein	-0.347048	0.0478563
VIT_18s0001g02470	L-ascorbate peroxidase, thylakoid-bound (tAPX)	-0.345193	0.00313792
VIT_01s0011g00690	UDP-glucose 6-dehydrogenase	-0.344226	0.003015
VIT_04s0008g01410	Ran-binding protein 1 RanBP1	-0.344201	0.023859
VIT_06s0080g01050	Unknown protein	-0.341253	0.0238223
VIT_01s0127g00160	Cysteine-rich receptor-like protein kinase 2	-0.340865	0.0334599
VIT_12s0059g00960	Cellulose synthase CSLB04	-0.340808	0.037448
VIT_13s0067g01980	Proteinase inhibitor (LUTI)	-0.334608	0.0461736
VIT_17s0000g01690	argininosuccinate synthase, chloroplast precursor	-0.334222	0.0238223
VIT_10s0597g00020	UBA; HSC20, C-terminal oligomerisation	-0.333289	0.0193621
VIT_13s0064g01230	small nuclear ribonucleoprotein	-0.332613	0.0468019
VIT_10s0003g04540	CATIONIC AMINO ACID TRANSPORTER 1	-0.3323	0.00590237
VIT_08s0040g03140	leucine-rich repeat	-0.331592	0.0481342
VIT_11s0016g04190	extensin-like protein	-0.330439	0.0360111
VIT_19s0090g00420	Translation factor SUI1	-0.330397	0.00760474
VIT_01s0011g00640	Hcr2-0B	-0.330332	0.0158784
VIT_02s0025g04540	beta-lactamase, class A	-0.328422	0.00741697
VIT_16s0050g00140	heavy-metal-associated domain-containing protein / copper chaperone (CCH)	-0.327959	0.024379
VIT_07s0031g02840	Diacylglycerol kinase 2	-0.325623	0.0259215
VIT_12s0057g00520	serine/threonine-protein kinase WNK3	-0.325291	0.0259215
VIT_19s0014g04860	ATP synthase g subunit , Mitochondrial	-0.324712	0.0126621
VIT_14s0171g00510	cell division cycle 48-interacting UBX-domain protein	-0.324245	0.0364129
VIT_12s0035g01180	protein kinase CRK1 protein	-0.324167	0.020919
VIT_13s0019g05110	amino acid binding protein	-0.323725	0.0186405
VIT_09s0002g04520	no hit	-0.323114	0.0336438
VIT_00s0227g00140	MLO1	-0.319251	0.0206
VIT_06s0004g04090	Ribosomal protein L23A (RPL23aA) 60S	-0.318749	0.0206057
VIT_13s0019g02370	yip1 domain , member 2	-0.313276	0.00807603
VIT_01s0026g01970	RNA-binding region RNP-1 (RNA recognition motif)	-0.312202	0.0411811
VIT_08s0040g02460	Ribosomal protein S15A (RPS15aF) 40S	-0.311787	0.0176179
VIT_07s0191g00230	RING-H2 finger protein ATL5F	-0.311432	0.0368412
VIT_19s0090g01740	scarecrow transcription factor 5 (SCL5)	-0.308687	0.0132763
VIT_18s0001g01270	ankyrin	-0.306652	0.0244352
VIT_08s0007g03530	Zinc finger A20 and AN1 domain-containing stress-associated protein 4	-0.306492	0.0159388
VIT_07s0104g00970	histone H2AXb HTA3	-0.30366	0.0373879
VIT_05s0062g01120	PIN1	-0.29767	0.0453582
VIT_07s0104g00560	small nuclear ribonucleoprotein snRNP core protein SMX5d	-0.296588	0.0338524
VIT_13s0019g01660	dehydration-induced protein (ERD15)	-0.294499	0.0379969
VIT_05s0102g01220	Ribosomal protein L38 (RPL38B) 60S	-0.291508	0.0137038
VIT_14s0030g01270	SAR DNA-binding protein	-0.290286	0.0194984
VIT_17s0000g07610	B12D protein	-0.289304	0.0406408
VIT_08s0056g00710	Protein kinase C inhibitor	-0.288207	0.036897
VIT_07s0031g01230	Ribosomal protein L30 (RPL30A) 60S	-0.284031	0.0299518
VIT_01s0011g05110	major latex protein 22	-0.283767	0.048253
VIT_08s0040g03360	cofilin	-0.28338	0.024778
VIT_08s0007g01430	universal stress protein (USP) family protein	-0.281867	0.0179638
VIT_14s0006g00820	Ribosomal protein L13 (RPL13D) 60S	-0.281595	0.0453196
VIT_14s0030g01860	transcription factor	-0.276491	0.038055
VIT_07s0005g03350	malate dehydrogenase, cytosolic	-0.275464	0.0225619
VIT_01s0011g05630	ubiquitin-conjugating enzyme E2 variant 1	-0.274382	0.0341471
VIT_08s0007g01660	chaperone protein dnaJ-related	-0.274139	0.0425328
VIT_18s0001g08290	Poly(ADP-ribose) polymerase	-0.272724	0.0435121
VIT_07s0129g00420	Unknown protein	-0.271876	0.0475353
VIT_13s0019g01100	Unknown protein	-0.26851	0.0396377
VIT_05s0020g04430	MPBQ/MSBQ methyltransferase 1	-0.266565	0.0492417
VIT_14s0060g00280	RARE-COLD-INDUCIBLE 2B	-0.262603	0.0413288
VIT_19s0015g00670	E3 ubiquitin-protein ligase HUWE1	-0.258411	0.0371815
VIT_19s0015g00690	nitrate-responsive NOI protein	-0.2567	0.0216301
VIT_13s0067g00700	hydrolase, alpha/beta fold	-0.253628	0.0468019
VIT_14s0060g02140	rubber elongation factor (REF)	-0.252877	0.0160023
VIT_11s0016g03210	NADP-dependent malic enzyme	-0.246212	0.0137038
VIT_17s0000g00340	ATP-dependent Clp protease ATP-binding subunit (CD4B)	0.227496	0.0427905
VIT_08s0058g01360	Vacuolar sorting receptor 1	0.23694	0.0406408
VIT_19s0085g00880	succinate-semialdehyde dehydrogenase (SSADH1)	0.245014	0.0475353
VIT_13s0074g00300	inositol or phosphatidylinositol phosphatase	0.247768	0.044267
VIT_07s0031g00230	zinc finger (C3HC4-type RING finger)	0.253575	0.0452495
VIT_11s0052g01710	xylose isomerase	0.25482	0.0310391
VIT_05s0062g00900	Alpha-glucan water dikinase isoform 3, Chloroplast	0.256624	0.0444578
VIT_11s0016g00900	Aldehyde dehydrogenase 7 member A1	0.261055	0.0487203
VIT_18s0001g15450	Alcohol dehydrogenase 3	0.261222	0.042126
VIT_16s0013g00620	Methionine sulfoxide reductase A	0.266077	0.0253482
VIT_11s0118g00200	sucrose-phosphate synthase	0.266666	0.0238223
VIT_04s0023g03130	Histone H1	0.266788	0.0406408
VIT_11s0052g01370	Micro-fibrillar-associated 1, C-terminal	0.2724	0.0186405
VIT_00s0531g00050	acetyl-CoA acetyltransferase, cytosolic 1	0.272469	0.0481945
VIT_15s0048g02580	pyruvate dehydrogenase E1 component alpha subunit	0.274675	0.0312048
VIT_18s0001g01780	wound-responsive protein	0.274915	0.040589
VIT_18s0086g00710	phosphatidylinositol-4-phosphate 5-kinase	0.275663	0.012581
VIT_05s0020g03050	no hit	0.277111	0.049364
VIT_05s0051g00870	Glutathione reductase	0.279719	0.0349646
VIT_02s0025g01180	Carrier protein, Mitochondrial	0.281351	0.0379278
VIT_18s0072g00670	GT2-like trihelix DNA-binding protein	0.281507	0.0186405
VIT_09s0054g00700	VACUOLAR-PYROPHOSPHATASE LIKE PROTEIN 1 AVPL1	0.283023	0.0277464
VIT_03s0038g02510	glyoxylate reductase	0.283056	0.0322568
VIT_10s0116g01730	soluble starch synthase 3, chloroplast precursor	0.28592	0.0136813
VIT_18s0001g09490	metal transporter Nramp2	0.287272	0.0272929
VIT_18s0001g00750	zinc finger (DNL type)	0.291914	0.0382201
VIT_03s0038g01440	Adenosylhomocysteine nucleosidase.	0.292714	0.0351956
VIT_05s0020g03080	acyl-CoA synthetase long-chain	0.295192	0.0355114
VIT_14s0068g01870	Nodulin	0.295669	0.0194984
VIT_18s0001g12800	Vitis vinifera dihydroflavonol reductase (DFR) mRNA XM_002281822.1	0.297961	0.0138844
VIT_13s0019g04030	serine carboxypeptidase SCPL27	0.300186	0.0295111
VIT_01s0011g06620	peptide transporter PTR2-B	0.300657	0.0274102
VIT_10s0003g00080	ribosomal protein L11 methyltransferase	0.300832	0.0465307
VIT_01s0010g03510	Anthocyanin O-methyltransferase	0.300997	0.0307603
VIT_06s0004g04060	legumin	0.301148	0.0175327
VIT_18s0001g09290	Unknown protein	0.302964	0.0231423
VIT_00s0225g00130	Alanine transaminase.	0.303435	0.0128501
VIT_18s0001g08260	xylulose kinase	0.304864	0.0307603
VIT_09s0002g05080	kelch repeat-containing F-box family protein	0.304949	0.03836
VIT_17s0000g01910	Glutamine synthetase cytosolic isozyme 1	0.309232	0.00278546
VIT_02s0012g02160	glycerol-3-phosphate acyltransferase	0.3104	0.0399448
VIT_17s0000g05920	Kelch repeat-containing F-box protein	0.310578	0.0465384
VIT_02s0025g03290	hydroxyproline-rich glycoprotein	0.311585	0.0360111
VIT_18s0001g02050	tolB protein-related	0.314681	0.0497319
VIT_02s0025g01580	UDP-glucose 4-epimerase GEPI48	0.31607	0.0277944
VIT_07s0141g00610	zinc finger (C3HC4-type RING finger)	0.318097	0.0470069
VIT_07s0151g00090	oxidoreductase, zinc-binding dehydrogenase family	0.318264	0.0307531
VIT_04s0008g02460	H+-transporting ATPase, Plasma membrane	0.318908	0.00292117
VIT_09s0002g00340	alanine aminotransferase 2	0.320982	0.0237352
VIT_18s0001g09990	Cysteine protease CP1	0.321103	0.047302
VIT_18s0001g09850	myb domain protein R1	0.323101	0.0383916
VIT_15s0048g01920	F-box family protein	0.324498	0.0205252
VIT_12s0028g00590	3-hydroxyisobutyryl-CoA hydrolase	0.32601	0.0403324
VIT_00s0245g00050	oleoyl-acyl carrier protein thioesterase, chloroplast precursor	0.326851	0.0446104
VIT_15s0046g00360	aspartyl protease	0.328566	0.0321222
VIT_03s0038g04510	chaperone BCS1 mitochondrial	0.331705	0.0474986
VIT_06s0061g01030	aspartic proteinase nepenthesin-2 precursor	0.332514	0.00730119
VIT_03s0063g01870	Cold acclimation protein WCOR413 protein beta form	0.334574	0.0376807
VIT_08s0007g05260	glutamate synthase (GLU1), ferredoxin-dependent	0.334776	0.00939685
VIT_04s0023g03230	Auxin-responsive SAUR9	0.334802	0.0266617
VIT_03s0063g00120	wax synthase	0.335678	0.0373879
VIT_10s0071g00810	binding	0.335802	0.0265073
VIT_18s0001g11720	EMB2756 (EMBRYO DEFECTIVE 2756)	0.338261	0.043345
VIT_11s0016g04070	hydroxyproline-rich glycoprotein	0.338567	0.0271406
VIT_07s0151g00800	no hit	0.339389	0.0343415
VIT_04s0023g02830	forkhead-associated domain-containing protein	0.340389	0.0277413
VIT_14s0083g00740	Amino acid permease	0.34053	0.000614294
VIT_01s0011g01600	exostosin	0.340829	0.0153497
VIT_09s0002g02430	ABC transporter C member 12	0.341254	0.0308731
VIT_18s0001g09500	CYP81B2v1	0.341424	0.0278467
VIT_01s0010g03940	Sphingosine-1-phosphate lyase	0.342184	0.019555
VIT_12s0028g01160	transparent testa 12 protein	0.343555	0.0486636
VIT_17s0000g05880	Calcineurin phosphoesterase	0.345713	0.0477643
VIT_16s0100g00300	sorbitol dehydrogenase	0.346272	0.00689732
VIT_16s0050g00910	MATE efflux family protein	0.347194	0.0295453
VIT_02s0109g00230	early-responsive to dehydration protein / ERD protein	0.349122	0.0295341
VIT_03s0180g00260	Cinnamyl alcohol dehydrogenase	0.349496	0.0244164
VIT_01s0011g04760	myb domain protein 4 (MybC2-L1)	0.351812	0.00234035
VIT_02s0025g03600	phospholipid hydroperoxide glutathione peroxidase	0.352706	0.00818273
VIT_00s0475g00040	myb family	0.353095	0.0321222
VIT_11s0016g04340	Unknown protein	0.353249	0.0434404
VIT_14s0006g02620	Cgi67 serine protease	0.356055	0.0236281
VIT_02s0012g00530	ribose-phosphate pyrophosphokinase 1	0.356464	0.0361825
VIT_12s0035g00340	AAA-type ATPase	0.356822	0.0150292
VIT_01s0011g06460	deoxymugineic acid synthase	0.35706	0.0397482
VIT_11s0118g00790	Pto-like serine/threonine kinase	0.357074	0.0271974
VIT_11s0052g00590	Unknown protein	0.357739	0.0176283
VIT_14s0060g01980	Unknown protein	0.357858	0.00614281
VIT_06s0009g01570	C2H2 zinc-finger protein SERRATE (SE)	0.358349	0.00689732
VIT_10s0071g00310	F-box/LRR-repeat protein 2	0.359299	0.0222986
VIT_03s0063g00940	CRK (CDPK-related kinase)	0.359648	0.0102289
VIT_01s0026g00270	K+ uptake permease 6	0.36019	0.00563427
VIT_10s0003g03830	S-2-hydroxy-acid oxidase, peroxisomal	0.361465	0.0261783
VIT_01s0026g02100	Unknown protein	0.36173	0.0152259
VIT_06s0004g06920	fructose-6-phosphate-2-kinase	0.361772	0.0455686
VIT_13s0019g00350	ARF GTPase activator, ARF-GAP DOMAIN 13	0.362005	0.0442373
VIT_13s0064g00010	F-box family protein / WD-40 repeat family protein	0.362021	0.0467384
VIT_06s0004g05810	TPR-containing protein kinase	0.362571	0.0240491
VIT_03s0038g02520	aquaporin PIP3	0.362952	0.00219525
VIT_11s0037g00390	Unknown protein	0.364143	0.0151285
VIT_07s0005g03520	armadillo/beta-catenin repeat family protein	0.364742	0.0287759
VIT_19s0015g01300	amino acid permease 7	0.365729	0.0203329
VIT_18s0001g14790	lipase 3 (EXL3) family II extracellular	0.365793	0.0243359
VIT_04s0023g02810	aldehyde dehydrogenase 3B1	0.366001	0.0086288
VIT_08s0007g03110	transposon protein, Mutator sub-class	0.366782	0.0397086
VIT_13s0074g00720	Neutral/alkaline invertase	0.366919	0.0171987
VIT_05s0020g03470	hydroxyproline-rich glycoprotein	0.369341	0.0175729
VIT_12s0035g00350	AAA-type ATPase	0.369642	0.0308357
VIT_05s0020g03060	Cyclin-T1-4	0.370595	0.0083095
VIT_06s0004g03810	kinesin motor protein	0.371303	0.0238223
VIT_18s0041g00430	patellin-1	0.372584	0.00530744
VIT_02s0109g00080	Phosphoribulokinase	0.372672	0.0314092
VIT_11s0016g03010	glutamate carboxypeptidase 2	0.372697	0.0368412
VIT_14s0066g01700	calmodulin binding protein	0.374147	0.0161646
VIT_11s0118g00240	PURPLE ACID PHOSPHATASE 26	0.374339	0.01041
VIT_09s0002g06430	lactoylglutathione lyase	0.374773	0.0470069
VIT_19s0014g03290	NAC domain containing protein 19	0.374783	0.024778
VIT_04s0023g02050	inorganic pyrophosphatase	0.375229	0.0188648
VIT_16s0022g01440	transketolase, chloroplast precursor	0.375418	0.00662529
VIT_14s0006g02310	no hit	0.376473	0.0474286
VIT_01s0011g04370	phosphatidylserine synthase 2	0.378679	0.00391573
VIT_08s0007g03750	1,4-alpha-glucan branching enzyme IIB, chloroplast precursor	0.37942	0.000380952
VIT_01s0010g01680	glutaredoxin	0.38058	0.00243449
VIT_11s0016g03180	ABI1 (ABA INSENSITIVE 1)	0.380685	0.0037609
VIT_06s0004g02160	zinc finger (CCCH-type) family protein	0.381573	0.0205252
VIT_03s0091g00690	SALT TOLERANCE ZINC FINGER	0.382538	0.0307603
VIT_08s0007g08310	alkaline alpha galactosidase	0.382742	0.00290992
VIT_19s0014g03380	3'(2') 5'-bisphosphate nucleotidase	0.382987	0.0167579
VIT_06s0004g02030	xanthine dehydrogenase/oxidase	0.383013	0.00454576
VIT_01s0010g02260	Esterase	0.383992	0.0137038
VIT_08s0040g00890	Single-stranded nucleic acid binding R3H	0.384982	0.0191071
VIT_07s0031g02040	nucleic acid binding	0.385639	0.0287759
VIT_09s0070g00160	CBL-interacting protein kinase 6 (CIPK6)	0.38597	0.000258071
VIT_18s0001g09510	CYP81B2v1	0.386608	0.0130392
VIT_16s0022g02230	Leucine-rich repeat receptor protein kinase EXS	0.387124	0.00639153
VIT_07s0031g00450	Basic helix-loop-helix protein SPATULA	0.389052	0.035076
VIT_05s0020g04210	sulfate adenylyltransferase 3	0.389348	0.043112
VIT_07s0005g00340	phytochrome A-associated F-box protein	0.389624	0.0410358
VIT_02s0012g01220	Unknown protein	0.390346	0.00367458
VIT_14s0128g00720	Long-chain-fatty-acid--CoA ligase.	0.390636	0.00740841
VIT_04s0079g00690	GST4	0.391245	0.00345722
VIT_12s0028g02960	no hit	0.39227	0.00157325
VIT_16s0098g00290	GLT1 (NADH-dependent glutamate synthase 1 gene)	0.392661	0.0179638
VIT_07s0005g00280	zinc finger (C3HC4-type RING finger) NITROGEN LIMITATION ADAPTATION	0.393282	0.0482388
VIT_01s0146g00020	Unknown protein	0.394415	0.0114457
VIT_19s0015g02410	Receptor protein kinase	0.394719	0.0113161
VIT_05s0051g00830	dihydroxy-acid dehydratase	0.394724	0.00626143
VIT_04s0023g01700	no hit	0.39666	0.0039952
VIT_19s0093g00160	Glutathione S-transferase 8 GSTU19	0.397086	0.0128401
VIT_05s0077g00690	galactokinase (GAL1)	0.397951	1.58353e-05
VIT_11s0052g01090	4-coumarate-CoA ligase 2	0.398424	0.0412309
VIT_02s0025g04720	Leucoanthocyanidin dioxygenase (LDOX) [Vitis vinifera]	0.399628	0.00499412
VIT_12s0028g02660	acyl-CoA oxidase (ACX3)	0.400258	0.00545139
VIT_19s0014g03960	zinc finger (B-box type)	0.402841	0.0182539
VIT_07s0104g00120	Unknown protein	0.403335	0.0238223
VIT_01s0011g03520	CONSTANS-LIKE 16	0.407315	0.0202931
VIT_05s0020g01910	1,4-alpha-D-glucan maltohydrolase	0.407735	0.0084183
VIT_01s0026g01020	binding	0.409477	0.00739735
VIT_18s0075g00480	TIR-NBS-LRR disease resistance	0.410047	0.0321222
VIT_05s0077g02140	fatty acid multifunctional protein (MFP2)	0.412593	0.00213201
VIT_19s0015g00500	1,4-alpha-D-glucan maltohydrolase	0.413002	0.0225139
VIT_16s0039g02500	shikimate kinase	0.413397	0.00991019
VIT_07s0005g05660	F-box/kelch-repeat protein	0.413484	0.0164601
VIT_17s0000g06380	YGL010w	0.415547	0.020443
VIT_02s0012g02220	xyloglucan endotransglucosylase/hydrolase 30	0.415961	0.0115047
VIT_06s0009g03740	serine-glyoxylate aminotransferase	0.416713	0.0191012
VIT_11s0037g00560	Unknown protein	0.417556	0.00920794
VIT_14s0066g01400	MLK/Raf-related protein kinase 1	0.420098	0.0295111
VIT_06s0004g05960	Unknown protein	0.42052	0.00114642
VIT_18s0001g14440	molecular chaperone DnaJ	0.420675	0.0271406
VIT_11s0118g00570	Tristeza Virus Resistance Gene (Ctv)	0.421064	0.00195009
VIT_19s0015g02590	Glutathione S-transferase 25 GSTU25	0.421345	0.0154668
VIT_04s0008g04480	zinc finger (C3HC4-type RING finger)	0.421646	0.00823005
VIT_12s0059g01240	nitrate transporter (NTP3)	0.42189	0.00347342
VIT_04s0210g00050	strictosidine synthase	0.422326	0.0167128
VIT_05s0077g00950	ATP citrate lyase a-subunit	0.423089	0.00331438
VIT_04s0008g03930	RD22	0.423833	0.00180112
VIT_12s0059g01060	hydroperoxide lyase (HPL1)	0.424733	0.0130878
VIT_14s0068g01400	UPF0497 family	0.426262	0.021661
VIT_12s0059g01090	early-responsive to dehydration	0.426287	0.0453582
VIT_04s0023g02900	Ferulate-5-hydroxylase	0.426562	0.00546309
VIT_04s0023g03370	flavanone-3-hydroxylase 1 (F3H1) [Vitis vinifera]	0.426677	0.00331438
VIT_00s0301g00040	glycine-rich protein	0.427167	0.00889332
VIT_03s0063g00920	NADPH:quinone reductase	0.42817	0.0074413
VIT_07s0005g01040	glycosyl transferase family 8 protein	0.428877	0.0301728
VIT_11s0016g05620	TPR4/WSIP2 (TOPLESS-RELATED 4)	0.429408	0.00708687
VIT_11s0118g00490	octicosapeptide/Phox/Bem1p (PB1) domain-containing protein / tetratricopeptide repeat (TPR)-containing protein	0.429696	0.0366633
VIT_04s0008g02830	Galactokinase like protein	0.429994	0.00130046
VIT_01s0011g01050	vacuolar sorting receptor 6	0.431016	0.0110563
VIT_06s0004g05460	protein phosphatase 2C DBP	0.432147	0.0157044
VIT_01s0127g00470	galactinol synthase	0.43283	0.000950295
VIT_06s0004g04590	epsin N-terminal homology (ENTH) domain-containing	0.434246	0.0119349
VIT_02s0025g04170	heat shock transcription factor B2B	0.434429	0.0108463
VIT_14s0060g01680	TPR3 (TOPLESS-RELATED 3)	0.435219	0.0306005
VIT_08s0056g01600	no hit	0.435652	0.0115172
VIT_06s0004g00570	Myb5b	0.435678	0.00489186
VIT_17s0000g03690	ribulose-1,5-bisphophate carboxylase/oxygenase small subunit [Vitis pseudoreticulata]	0.43599	0.0376012
VIT_02s0033g00450	MybA3	0.436431	0.0225829
VIT_18s0001g09910	L-asparaginase	0.436522	0.0408307
VIT_00s0265g00080	ribosomal protein L21	0.436878	0.0154801
VIT_03s0180g00200	Limonoid UDP-glucosyltransferase	0.43759	0.02924
VIT_15s0048g01150	TCP family transcription factor TCP9	0.437886	0.000704246
VIT_13s0047g00300	no hit	0.438647	0.0206499
VIT_06s0004g02620	Phenylalanine ammonia-lyase	0.440433	0.00563465
VIT_05s0020g04020	unknown protein	0.440692	0.0410334
VIT_19s0014g02460	plastocyanin domain-containing protein	0.441035	0.000456944
VIT_01s0011g05000	auxin-independent growth promoter	0.441334	0.00372582
VIT_08s0007g04230	Unknown protein	0.441539	0.00020786
VIT_11s0016g04960	aspartate-glutamate racemase	0.441796	0.0342591
VIT_10s0003g01430	MEE62 (maternal effect embryo arrest 62)	0.441799	0.0132693
VIT_04s0008g02250	beta-ketoacyl-CoA synthase	0.442003	0.00617821
VIT_01s0010g02580	acid phosphatase/vanadium-dependent haloperoxidase	0.442583	0.0269924
VIT_06s0004g08250	leucine-rich repeat transmembrane protein kinase, putative	0.442618	0.00498974
VIT_08s0007g08840	Glycosyl transferaseHGA1	0.442707	0.00584353
VIT_16s0100g00570	dehydration-responsive protein	0.444245	0.00068951
VIT_06s0080g00930	Unknown protein	0.446499	0.0421962
VIT_05s0051g00640	purple acid phosphatase 23- ATPAP23/PAP23	0.447958	0.00136223
VIT_16s0098g00940	Plastid-specific 30S ribosomal protein 1	0.44799	0.0151762
VIT_00s0287g00070	no hit	0.448393	0.0290039
VIT_08s0007g07880	Polygalacturonase GH28	0.44866	0.00151974
VIT_18s0001g13250	thioredoxin H-type 1	0.448886	0.000190178
VIT_01s0137g00520	CYP71B35	0.449685	0.0266617
VIT_08s0040g01860	Unknown protein	0.449706	0.0422932
VIT_19s0014g04960	nodulation receptor kinase	0.450502	0.00241725
VIT_16s0050g00090	cytochrome B561	0.452043	0.024126
VIT_06s0004g07560	ribosomal protein S29 28S	0.452087	0.0271681
VIT_06s0004g02140	MATE efflux family protein	0.452365	0.00153531
VIT_01s0010g00020	DNA-3-methyladenine glycosidase I	0.452921	0.0287759
VIT_01s0010g03750	Unknown protein	0.454942	1.30323e-05
VIT_13s0064g00920	zinc finger (CCCH-type) family protein	0.45545	0.00235509
VIT_07s0005g04890	Glutathione S-transferase 25 GSTU7	0.455761	0.0176441
VIT_15s0024g00910	NFD4 (NUCLEAR FUSION DEFECTIVE 4)	0.456003	0.0132516
VIT_06s0009g02840	Flavonoid 3',5'-hydroxylase(F3'5'H)	0.456256	0.0266617
VIT_08s0040g01820	no hit	0.456747	0.0258816
VIT_11s0037g00450	no hit	0.458566	0.0265073
VIT_01s0010g03460	Caffeoyl-CoA O-methyltransferase	0.459007	0.0200261
VIT_00s0187g00040	Cystatin	0.459715	0.0407543
VIT_17s0000g07470	binding	0.461064	0.00787109
VIT_08s0007g01360	Unknown protein	0.461176	0.0037599
VIT_18s0122g01340	BTB/POZ domain-containing protein	0.461211	0.00659733
VIT_17s0000g01070	monoglyceride lipase	0.461635	0.00391588
VIT_05s0029g00500	DnaJ homolog, subfamily A, member 2	0.462221	0.0150842
VIT_14s0066g01920	cellular repressor of E1A-stimulated genes (CREG)	0.462669	0.00174794
VIT_06s0004g08150	trans-cinnamate 4-monooxygenase C4H (Matus)	0.464532	0.000872174
VIT_04s0023g01110	PQ-loop repeat protein	0.466295	0.00273716
VIT_09s0054g00530	zinc finger (B-box type)	0.466503	0.00865674
VIT_13s0067g00660	steroid 23-alpha-hydroxylase	0.467825	0.0413129
VIT_08s0040g00310	zinc finger (C3HC4-type RING finger)	0.468569	0.0341471
VIT_04s0023g02880	GATA transcription factor 14	0.468615	0.01041
VIT_03s0017g00650	GTP cyclohydrolase II	0.469619	0.00974453
VIT_19s0090g01360	no hit	0.469877	0.00515233
VIT_12s0028g00710	4-hydroxyphenylpyruvate dioxygenase	0.470526	0.0236878
VIT_11s0016g00470	Sucrose synthase	0.470817	7.81855e-05
VIT_13s0074g00700	ABC transporter G member 22	0.471371	0.0216301
VIT_07s0130g00320	Esterase/lipase/thioesterase	0.472271	0.00469259
VIT_07s0005g01950	myb domain protein 78	0.473995	0.0285142
VIT_07s0005g00390	BETA GLUCOSIDASE 11	0.474808	0.00341565
VIT_18s0001g00170	Unknown protein	0.475339	0.0192224
VIT_18s0001g08010	octicosapeptide/Phox/Bem1p (PB1) domain-containing protein	0.477617	0.00489186
VIT_08s0007g05580	embryo-abundant protein	0.48011	0.0299052
VIT_08s0007g07120	kelch-like protein 18	0.481042	0.012589
VIT_05s0077g01300	Aldo-keto reductase	0.481212	0.0468575
VIT_07s0104g01800	Glutathione S-transferase 13 GSTF13	0.481397	0.000222186
VIT_07s0005g02450	Unknown protein	0.48257	0.00836524
VIT_16s0100g00290	L-idonate dehydrogenase	0.483435	0.00650426
VIT_04s0008g02050	hydrolase, alpha/beta fold	0.484772	4.92449e-05
VIT_18s0001g07500	mechanosensitive ion channel MSCS-LIKE 2	0.485199	0.00208051
VIT_05s0049g01410	phosphate transporter 1	0.486437	0.00192615
VIT_17s0000g06710	leucine-rich repeat transmembrane protein kinase	0.486567	0.0399171
VIT_08s0032g00240	CYP71A22	0.486841	0.0321222
VIT_11s0016g05780	no hit	0.486947	0.000480445
VIT_02s0025g03260	aquaporin NIP5;1	0.487785	0.00659733
VIT_04s0008g00610	zinc finger (CCCH-type) family protein	0.489274	0.000619826
VIT_05s0020g02170	Sugar transporter ERD6-like 16	0.489322	0.00406842
VIT_18s0122g01270	Protein kinase APK1B	0.490272	0.0118366
VIT_04s0023g02280	S-adenosyl-L-methionine:salicylic acid carboxyl methyltransferase	0.490957	0.028739
VIT_01s0011g06250	xyloglucan endotransglycosylase	0.49383	0.000665389
VIT_13s0156g00120	EF hand	0.493861	0.0151168
VIT_10s0003g00090	DRM1 dormancy/auxin associated	0.494337	0.00939963
VIT_01s0011g05960	trehalose-phosphatase	0.494445	0.0010733
VIT_02s0033g00380	myb VVMYBA1	0.494558	0.0471032
VIT_13s0156g00150	no hit	0.495331	0.0137475
VIT_06s0004g06220	Na+/Pi transporter	0.49692	0.00665766
VIT_04s0023g01800	Maf, septum formation protein	0.497791	0.00846562
VIT_16s0050g00390	4-coumarate-CoA ligase	0.498697	0.00185042
VIT_13s0019g02180	tropinone reductase	0.49967	0.00327436
VIT_05s0049g00050	cellulose synthase CSLG2	0.499978	0.000773703
VIT_14s0030g02200	bZIP transcription factor BZO2H1	0.500733	0.0074451
VIT_10s0116g00430	Unknown protein	0.50089	0.00815072
VIT_19s0014g00870	brassinosteroid signalling positive regulator (BZR1)	0.500954	0.00109034
VIT_09s0002g03540	MYB DIVARICATA	0.501265	0.0373879
VIT_18s0001g10030	WRKY DNA-binding protein 7	0.501422	0.042126
VIT_18s0001g09230	SALT TOLERANCE ZINC FINGER	0.501942	0.0105081
VIT_10s0092g00240	alpha-glucosidase 1 (AGLU1)	0.504606	0.0182144
VIT_09s0002g03610	MYB DIVARICATA	0.504959	0.00372511
VIT_01s0011g00760	Beta-glucosidase	0.506354	0.0236878
VIT_10s0003g01790	BES1/BZR1 homolog protein 4	0.506437	0.00413429
VIT_03s0038g03040	protein kinase	0.509457	0.000765001
VIT_08s0007g00040	histone H4	0.509745	0.012824
VIT_01s0026g00280	trehalose 6-phosphate synthase	0.509805	0.000786797
VIT_02s0025g02500	metal-nicotianamine transporter YSL1	0.511911	0.00154694
VIT_04s0008g01070	calmodulin-binding region IQD6	0.512381	0.0221903
VIT_01s0011g04250	zinc finger (B-box type)	0.514418	0.00934323
VIT_10s0092g00710	receptor protein kinase	0.515324	0.00434059
VIT_05s0020g02770	Unknown protein	0.518349	0.00180112
VIT_11s0016g00280	bifunctional lysine-ketoglutarate reductase/saccharopine dehydrogenase	0.51874	5.15829e-06
VIT_01s0011g04240	zinc finger (B-box type)	0.518792	0.00632425
VIT_11s0016g05770	alkaline alpha galactosidase 2	0.519048	0.00210576
VIT_11s0037g00840	tetratricopeptide repeat (TPR)-containing	0.521243	0.00586419
VIT_14s0108g00270	aldose 1-epimerase	0.525088	0.0414143
VIT_19s0014g02450	ALF5 (ABERRANT LATERAL ROOT FORMATION 5)	0.529979	0.000736931
VIT_13s0074g00110	bark storage protein A precursor	0.531486	0.00136268
VIT_18s0122g01170	12-oxophytodienoate reductase 2	0.531825	0.0289775
VIT_16s0098g01150	Auxin-responsive SAUR29	0.533461	0.00614883
VIT_03s0038g01930	peptidyl-prolyl cis-trans isomerase ROC5 (ROTAMASE CYP 5)	0.533989	0.00527485
VIT_18s0001g15010	F-box and leucine-rich repeat protein 1	0.538259	6.76876e-06
VIT_05s0020g03860	homocysteine S-methyltransferase 3	0.538382	5.65291e-05
VIT_00s0662g00010	acyl-CoA oxidase	0.538748	0.0113192
VIT_07s0151g00520	homocysteine S-methyltransferase 3	0.539909	0.00186991
VIT_07s0151g00510	GCN5 N-acetyltransferase (GNAT)	0.540799	5.70293e-05
VIT_13s0067g01680	Unknown protein	0.541155	0.017797
VIT_09s0002g06420	lactoylglutathione lyase	0.542781	0.000338719
VIT_06s0004g04180	zinc finger (C2H2 type) protein (ZAT11)	0.543266	0.00799832
VIT_13s0019g02360	Pyrroline-5-carboxylate synthetase	0.54419	1.25557e-07
VIT_01s0011g03480	cinnamoyl CoA reductase	0.544241	0.0399521
VIT_01s0026g01030	zinc finger (C3HC4-type RING finger)	0.54619	0.00324424
VIT_02s0012g01380	no hit	0.548211	0.00173913
VIT_18s0001g08300	tubulin alpha-6 chain	0.549679	0.00235509
VIT_19s0015g01290	amino acid permease 7	0.549775	0.00102736
VIT_15s0048g00830	LOB domain-containing protein 18 (ASYMMETRIC LEAVES 2-like protein 20)	0.553664	0.00368182
VIT_03s0088g00260	serine carboxypeptidase S10	0.555148	7.87449e-06
VIT_16s0039g02230	UDP glucose:flavonoid 3-o-glucosyltransferase GeneID: 100233099	0.555254	1.70768e-05
VIT_19s0014g01800	Homogentisate 1,2-dioxygenase	0.556318	2.33892e-06
VIT_06s0004g06840	protein phosphatase 2C	0.557091	0.000162006
VIT_06s0004g07230	indole-3-acetate beta-glucosyltransferase	0.557875	0.0274826
VIT_04s0008g03770	Aspartate aminotransferase P1	0.558072	0.000150207
VIT_02s0025g00510	respiratory burst oxidase protein F (RBOHF)	0.558155	0.0285094
VIT_16s0039g02550	seed specific protein Bn15D1B	0.558285	0.0160023
VIT_17s0000g01460	protein kinase AKIN gamma	0.558383	0.000258071
VIT_00s0324g00050	UDP-glucose glucosyltransferase	0.559385	0.000122926
VIT_05s0049g00040	cellulose synthase CSLG2	0.560387	5.50899e-05
VIT_01s0011g03200	Transmembrane protein FT27/PFT27	0.560894	7.56705e-05
VIT_03s0063g01790	transducin protein	0.561031	0.0479728
VIT_14s0060g00760	galactinol synthase	0.562265	0.00341565
VIT_14s0030g01590	no hit	0.565257	0.0122251
VIT_18s0001g05030	glucan 1,3-beta-glucosidase precursor	0.565491	0.00913132
VIT_00s0125g00210	Serine/theronine protein kinase 2	0.565712	0.00306672
VIT_00s0743g00030	S-locus lectin protein kinase	0.565913	0.0461736
VIT_03s0097g00600	octicosapeptide/Phox/Bem1p (PB1) domain-containing protein	0.566031	0.00216877
VIT_10s0003g00900	anthranilate N-hydroxycinnamoyl/benzoyltransferase	0.566572	0.0272544
VIT_00s0225g00050	MATE efflux family protein	0.567298	0.0277944
VIT_07s0005g03810	Unknown protein	0.567493	0.00125075
VIT_01s0026g02710	NAC domain-containing protein 29	0.568922	7.71413e-05
VIT_10s0116g01780	cationic peroxidase	0.569365	1.61728e-07
VIT_11s0118g00650	unknown	0.570326	0.0219156
VIT_00s0454g00010	subtilase	0.570586	0.0198884
VIT_17s0000g02050	Nudix hydrolase 17	0.571692	0.00176641
VIT_05s0020g02310	pyruvate,orthophosphate dikinase	0.57517	0.00626143
VIT_11s0016g05530	plastocyanin domain-containing protein	0.575652	0.00377351
VIT_17s0000g06050	ankyrin protein kinase	0.576109	2.45247e-06
VIT_18s0001g10800	carboxylesterase CXE	0.577635	0.01633
VIT_06s0004g01140	GRIK1 (GEMINIVIRUS REP INTERACTING KINASE 1)	0.577896	0.000683256
VIT_01s0244g00170	cytokinin-repressed protein CR9	0.578537	0.003015
VIT_08s0056g00180	translation initiation factor IF-2B subunit delta	0.579091	0.000674943
VIT_03s0091g01050	Nucleobase-ascorbate transporter 4 (NAT4)	0.57944	1.6247e-07
VIT_14s0171g00400	LYSINE HISTIDINE TRANSPORTER 1	0.579651	0.00106171
VIT_06s0004g05650	Unknown protein	0.580419	9.34051e-06
VIT_03s0038g00760	Arginine decarboxylase	0.581237	0.000367373
VIT_12s0059g02520	fringe	0.583688	0.00330539
VIT_08s0007g07730	CYP93A1 2-hydroxyisoflavanone synthase	0.585406	0.000534419
VIT_16s0100g00220	no hit	0.585922	0.0314092
VIT_03s0038g02090	Phospholipase C.	0.586053	9.3446e-06
VIT_14s0066g02550	H(+)-ATPase 4 AHA4	0.586211	8.82412e-07
VIT_02s0025g02920	caffeic acid 3-O-methyltransferase	0.586365	0.00068735
VIT_14s0060g00790	galactinol synthase	0.586976	0.00724489
VIT_13s0156g00260	Homeobox-leucine zipper protein HAT14	0.587209	0.000832148
VIT_19s0014g02900	RING finger protein 185	0.588152	0.00342975
VIT_11s0016g00500	Auxin-responsive SAUR37	0.588318	0.00109691
VIT_14s0060g01010	basic helix-loop-helix (bHLH) family	0.589352	1.89463e-05
VIT_04s0008g06250	serine-rich protein	0.589874	2.58452e-06
VIT_01s0011g01730	ATPP2-A9 (Phloem protein 2-A9)	0.592112	0.00143917
VIT_00s0670g00020	GCN5 N-acetyltransferase (GNAT)	0.592363	0.00181963
VIT_18s0001g00130	Unknown protein	0.594938	0.000275948
VIT_08s0007g02260	carboxylic ester hydrolase	0.595153	0.0293297
VIT_13s0101g00460	no hit	0.595417	0.000952719
VIT_05s0051g00660	Octicosapeptide/Phox/Bem1p; Protein kinase	0.596217	0.00613959
VIT_01s0150g00120	Ethylene-responsive transcription factor ERF114	0.596631	0.0322742
VIT_09s0054g01040	Unknown protein	0.596874	0.0194984
VIT_19s0014g04650	Avr9/Cf-9 rapidly elicited protein 20	0.597045	0.00794187
VIT_10s0003g00140	Ethylene-responsive transcription factor 9	0.597171	8.15492e-05
VIT_18s0001g06560	no hit	0.59981	3.29131e-05
VIT_11s0118g00770	Unknown protein	0.604563	0.0327829
VIT_06s0004g04080	GTP cyclohydrolase II; 3 4-dihydroxy-2-butanone-4-phoshate synthase	0.607445	0.00348121
VIT_00s0391g00070	3-deoxy-D-arabino-heptulosonate 7-phosphate synthase	0.608131	2.42762e-05
VIT_12s0028g00860	NAC domain-containing protein 42	0.608355	0.048798
VIT_03s0038g02110	co-chaperone-curved DNA binding protein A	0.609212	0.00196317
VIT_07s0005g00170	rubber elongation factor (REF)	0.610426	0.00141505
VIT_02s0025g02560	O-succinylhomoserine sulfhydrylase	0.611183	0.000581763
VIT_02s0025g00500	Unknown protein	0.612341	0.000350525
VIT_06s0009g03000	Flavonoid 3',5'-hydroxylase	0.613043	0.00319565
VIT_01s0011g04830	Extensin	0.614144	6.4156e-09
VIT_19s0090g01370	no hit	0.61576	0.00236433
VIT_18s0089g00160	1,4-beta-mannan endohydrolase	0.616765	0.0287047
VIT_05s0049g00510	ethylene response factor ERF1	0.620666	0.000302655
VIT_11s0149g00050	Hexose transporter 7	0.622128	5.65291e-05
VIT_06s0004g06850	MAPKKK14	0.62267	9.11648e-05
VIT_07s0151g00470	leucine-rich repeat family protein	0.624069	0.0495506
VIT_11s0052g00240	ACCELERATED CELL DEATH 11 (ACD11)	0.624236	0.00394333
VIT_06s0004g07790	lateral organ boundaries DOMAIN 15	0.624575	0.00103153
VIT_04s0008g06620	phospholipase D	0.625632	0.012589
VIT_15s0048g00500	pectinesterase family	0.626041	2.42762e-05
VIT_14s0006g02590	glutamine amidotransferase	0.628424	0.00454785
VIT_05s0020g03190	haloacid dehalogenase hydrolase	0.631074	0.000132429
VIT_02s0033g00410	MybA1	0.631586	0.000157985
VIT_18s0001g01380	oxidoreductase N-terminal domain-containing	0.631981	0.00323193
VIT_13s0019g04460	phenylalanine ammonia-lyase 2 (PAL2)	0.631988	1.30323e-05
VIT_03s0091g00450	progesterone 5-beta-reductase	0.634829	0.020919
VIT_19s0014g04780	no hit	0.63512	0.000963236
VIT_01s0026g01550	Homeodomain leucine zipper protein HB-1	0.637707	1.33386e-05
VIT_07s0151g00850	no hit	0.637997	0.0408674
VIT_17s0000g05790	Cupin, RmlC-type	0.639134	0.00027258
VIT_06s0061g00220	transcription initiation factor TFIIB	0.640229	0.00965313
VIT_15s0046g03090	DTA2 (DOWNSTREAM TARGET OF AGL15 2)	0.6417	5.39792e-06
VIT_05s0020g02720	7S globulin precursor, basic	0.645528	3.11198e-06
VIT_12s0028g02000	triacylglycerol lipase	0.648085	1.36749e-05
VIT_04s0008g02000	Unknown protein	0.650157	0.000163923
VIT_00s0187g00130	TONOPLAST DICARBOXYLATE TRANSPORTER	0.650677	7.55123e-07
VIT_06s0004g04170	methyl-CpG-binding domain-containing protein	0.651205	0.00974453
VIT_16s0098g01790	calmodulin-binding region IQD21	0.651861	0.0017012
VIT_15s0021g02670	expansin beta 1 precursor	0.652106	0.0067696
VIT_09s0002g03450	taurine dioxygenase	0.652326	8.25729e-07
VIT_14s0068g02190	chloride channel protein B	0.654111	0.00193822
VIT_17s0000g03200	Unknown protein	0.6586	0.000690564
VIT_19s0014g04690	Indole-3-acetic acid-amido synthetase	0.658912	0.021385
VIT_07s0191g00080	7-transmembrane G-protein-coupled receptor	0.660561	4.06857e-05
VIT_08s0007g02360	harpin inducing protein 1-like 9	0.661768	0.000140958
VIT_05s0049g00520	no hit	0.662512	5.36731e-05
VIT_08s0007g08120	exostosin	0.663229	1.73859e-05
VIT_14s0006g02530	Non-specific lipid-transfer protein 2 (LTP 2)	0.6635	0.0498249
VIT_17s0000g02700	Alpha-dioxygenase 2	0.663639	0.0325547
VIT_03s0091g00310	indole-3-acetic acid-amido synthetase GH3.8	0.666039	0.00164602
VIT_08s0007g00020	Cation/hydrogen exchanger 20 (CHX20)	0.668052	0.0497319
VIT_03s0167g00050	Concanavalin A lectin	0.668586	0.0418098
VIT_03s0038g00490	GATA transcription factor 12	0.668612	0.000985383
VIT_07s0151g00630	globulin-1 S allele precursor	0.670879	0.0190081
VIT_06s0004g07550	Wound-induced protein WI12	0.671818	0.0434914
VIT_06s0009g03010	Flavonoid 3',5'-hydroxylase (F3'5'H)	0.671987	0.000142483
VIT_18s0001g11930	Thaumatin SCUTL2	0.673525	0.00171133
VIT_00s0823g00020	GCN5 N-acetyltransferase (GNAT)	0.675026	3.99788e-07
VIT_03s0091g00670	lateral organ boundaries protein 38	0.676419	0.0235917
VIT_19s0014g02180	no hit	0.677409	0.041164
VIT_17s0000g02140	3-hydroxyisobutyrate dehydrogenase	0.677759	7.76168e-05
VIT_06s0004g02830	Unknown protein	0.677763	1.06772e-05
VIT_01s0026g00220	Aldehyde dehydrogenase 1 precursor	0.678319	1.40499e-07
VIT_05s0049g00760	no hit	0.680755	2.99077e-06
VIT_00s0477g00030	MATE efflux family protein ripening responsive	0.681228	0.000132429
VIT_05s0049g01020	myb domain protein 14	0.681915	4.38806e-05
VIT_05s0062g00610	xyloglucan endotransglucosylase/hydrolase 23	0.684045	0.0351773
VIT_13s0019g04600	ABC PROTEIN 12 NON-INTRINSIC	0.686067	0.00130046
VIT_18s0001g06950	purine permease 1 (PUP1)	0.687507	0.000457545
VIT_03s0038g01410	aquaporin PIP PIP1A	0.688182	0.0363508
VIT_05s0049g00840	no hit	0.688458	0.0410683
VIT_12s0034g01950	legumin	0.688995	0.0359793
VIT_07s0005g05960	cytokinin dehydrogenase 5 precursor	0.689296	0.000774284
VIT_11s0037g00440	hydroxycinnamoyl-CoA shikimate/quinate hydroxycinnamoyltransferase	0.690171	0.0397482
VIT_17s0000g04920	histidine kinase (AHK3)	0.690303	0.0343415
VIT_04s0008g03270	GATA transcription factor 11	0.691282	0.0378112
VIT_00s0194g00180	Unknown protein	0.692095	0.0198846
VIT_00s2504g00010	elongation factor 1-alpha 1	0.692918	0.0207624
VIT_02s0033g00390	MybA2	0.693393	4.02692e-06
VIT_10s0003g00480	isoflavone methyltransferase/ Orcinol O-methyltransferase 1 oomt1	0.694274	0.0248255
VIT_06s0009g02830	Flavonoid 3',5'-hydroxylase	0.695913	1.91868e-05
VIT_18s0001g00370	ceramidase	0.698715	1.36072e-05
VIT_17s0000g01010	lysophospholipase homolog	0.700784	0.000429899
VIT_02s0025g03000	NGA1 (NGATHA1)	0.703218	0.0344856
VIT_12s0035g01910	heat shock protein HSP22.7	0.703452	0.00090652
VIT_02s0025g04330	Thaumatin VVTL1 [Vitis vinifera]	0.706288	0.0260877
VIT_18s0001g09110	photosystem II PsbC protein	0.707147	0.000982034
VIT_02s0025g04300	Thaumatin	0.707274	0.0341471
VIT_11s0016g02980	unknown protein	0.712163	0.00448172
VIT_07s0005g01700	PAR2 (PHY RAPIDLY REGULATED 2)	0.712209	0.023691
VIT_00s0615g00010	cinnamyl alcohol dehydrogenase	0.714808	0.0310893
VIT_10s0003g01410	CBL-interacting protein kinase 20 (CIPK20)	0.715215	0.00194221
VIT_16s0039g02750	NADH glutamate dehydrogenase	0.720952	0.00321515
VIT_13s0019g05190	RAB GTPase RAB_ALPHA	0.725931	0.000169513
VIT_18s0001g15410	Alcohol dehydrogenase 1	0.726938	1.36199e-07
VIT_08s0007g08030	no hit	0.72809	0.00381487
VIT_07s0104g01420	glutaredoxin	0.730709	0.0124349
VIT_14s0068g00300	ABRC5	0.732818	1.99705e-05
VIT_11s0016g03710	Abl interactor protein 1 (ABIL1)	0.733826	7.12557e-05
VIT_01s0011g02710	no hit	0.737172	0.000749983
VIT_06s0004g06770	no hit	0.737847	0.00136268
VIT_02s0025g04290	thaumatin	0.741623	0.022397
VIT_12s0035g02070	cinnamoyl-CoA reductase	0.741898	1.78861e-07
VIT_05s0077g01140	bZIP transcription factor BZIP53	0.742163	6.93706e-05
VIT_05s0049g00750	no hit	0.742284	0.0194488
VIT_18s0001g06910	purine permease 1 PUP1	0.74282	0.000984344
VIT_16s0098g01170	homeobox-leucine zipper protein HB-12	0.746161	0.00394302
VIT_18s0041g00490	proton-dependent oligopeptide transport (POT) family protein	0.747285	4.06857e-05
VIT_00s0324g00070	cytokinin-O-glucosyltransferase 2	0.748127	0.0213285
VIT_10s0003g05480	SEC14 cytosolic factor	0.749643	0.00691345
VIT_08s0058g00170	Nudix hydrolase 15, mitochondrial precursor (AtNUDT15)	0.7499	0.0202151
VIT_05s0020g05040	Proteinase inhibitor 1 PPI3B2	0.749913	0.011985
VIT_07s0197g00060	myb family	0.750783	1.79489e-09
VIT_16s0050g00750	short-chain dehydrogenase/reductase	0.751323	0.00017346
VIT_13s0019g00330	Aquaporin TIP1;3	0.752224	4.06857e-05
VIT_01s0011g04780	Unknown protein	0.752809	0.0206
VIT_00s0125g00080	no hit	0.757244	0.0193034
VIT_15s0048g02780	Unknown protein	0.757746	0.000496115
VIT_10s0003g00470	isoflavone methyltransferase/ Orcinol O-methyltransferase 1 oomt1	0.76091	0.0029389
VIT_16s0013g01110	Ethylene-responsive transcription factor 5	0.763447	0.0134333
VIT_01s0010g03910	squamosa promoter-binding protein 13 (SPL13)	0.767679	0.000193426
VIT_03s0097g00460	Geraniol 10-hydroxylase	0.770758	0.000252903
VIT_13s0084g00670	Unknown protein	0.770822	0.00315882
VIT_18s0122g01400	exostosin family protein	0.771469	3.51808e-06
VIT_18s0001g14980	3-methyl-2-oxobutanoate dehydrogenase	0.775109	2.51487e-05
VIT_00s0233g00010	no hit	0.777599	2.49322e-06
VIT_09s0002g06770	Unknown protein	0.778004	0.00136223
VIT_13s0019g05170	zinc finger (C2H2 type) family	0.778015	0.000201431
VIT_15s0021g02700	Beta-expansin (EXPB4)	0.780223	0.000125309
VIT_06s0004g07930	Nucleotidyltransferase family	0.780809	9.77948e-08
VIT_08s0007g00810	lectin receptor kinase 7	0.786304	0.0138106
VIT_03s0038g01350	Glutamine amidotransferase class-I	0.789385	0.000804239
VIT_04s0023g03550	thaumatin	0.790074	0.0131524
VIT_03s0038g04550	unknown	0.792285	0.0087787
VIT_14s0030g01470	Late embryogenesis abundant protein D-34 (LEA D-34)	0.794436	0.0102788
VIT_10s0071g00850	binding	0.795158	0.00114072
VIT_18s0001g13930	Auxin response factor 5 (Transcription factor MONOPTEROS)	0.798543	6.37097e-07
VIT_13s0067g02050	Unknown protein	0.799477	3.40847e-05
VIT_11s0016g01520	phenylalanine ammonia-lyase	0.800954	0.0116172
VIT_02s0025g03140	nodulin MtN21 family	0.800998	0.00944888
VIT_13s0019g04660	Amino acid permease	0.802542	0.00130097
VIT_02s0033g01030	anthraniloyal-CoA: methanol anthraniloyal transferase [Vitis labrusca]	0.804105	0.0101243
VIT_06s0004g04440	Osmotin	0.804378	3.85769e-07
VIT_05s0062g00480	Xyloglucan endo-transglycosylase, C-terminal	0.806089	0.00356839
VIT_17s0000g05110	CYP78A4	0.809502	2.76632e-06
VIT_07s0255g00090	CYP82C1p	0.809736	1.92074e-05
VIT_02s0025g01230	Amino acid permease	0.809938	0.00174238
VIT_01s0026g02700	CYP704G9	0.817723	0.00823005
VIT_03s0038g01510	Unknown protein	0.822078	2.57367e-08
VIT_01s0011g06310	Inositol polyphosphate related phosphatase	0.827571	0.00390869
VIT_19s0014g02440	MATE efflux family protein	0.828068	4.72262e-05
VIT_14s0081g00030	Pathogenesis-related protein-4 (Chitinase )	0.828955	0.00507245
VIT_02s0025g04200	unknown	0.829782	6.78472e-05
VIT_14s0219g00040	zinc finger (C3HC4-type RING finger)	0.831464	7.01765e-06
VIT_10s0071g00500	GRAM domain-containing protein / ABA-responsive	0.83177	0.00741697
VIT_19s0014g02170	4-amino-4-deoxychorismate lyase	0.832374	4.66099e-09
VIT_18s0001g05530	annexin 1 (ANN1)	0.832829	1.19756e-16
VIT_13s0019g04070	MLO1	0.833779	0.0013154
VIT_05s0094g00330	Chitinase, class IV [Vitis vinifera]	0.833998	0.00527369
VIT_18s0041g00370	double strand break repair protein (XRCC4)	0.838385	0.00496934
VIT_18s0001g12310	ovate family protein 7 OFP7	0.842197	0.00388733
VIT_07s0104g00350	circadian clock coupling factor ZGT	0.842303	6.94716e-09
VIT_00s0333g00040	early tobacco anther 1, putative	0.843213	0.000423477
VIT_05s0051g00680	Unknown protein	0.843728	0.00658841
VIT_14s0068g01500	glycerophosphoryl diester phosphodiesterase	0.843994	4.72262e-05
VIT_18s0001g08270	amino acid permease 6	0.844275	9.18453e-07
VIT_18s0001g02020	amino acid permease 3	0.848009	1.4381e-09
VIT_06s0009g03130	flavonoid 3',5'-hydroxylase o (F3'5'Ho) [Vitis vinifera]	0.851643	0.00452155
VIT_14s0068g01920	peroxidase	0.853322	0.00454785
VIT_14s0128g00540	germin-like protein 3 [Vitis vinifera]	0.857456	0.0051673
VIT_19s0014g05090	thioredoxin h	0.858764	0.00174238
VIT_01s0026g00900	metalloendoproteinase 1 precursor	0.866945	0.000112035
VIT_13s0084g00090	nodulin MtN21 family	0.867525	6.43825e-07
VIT_11s0016g04160	sulfate transporter 3.5	0.868173	0.00279703
VIT_12s0059g00440	no hit	0.872116	0.00311862
VIT_19s0090g01350	aspartyl protease	0.873089	0.00182094
VIT_06s0004g02560	Kiwellin Ripening-related protein grip22	0.880342	0.00340363
VIT_14s0068g00740	avr9/Cf-9 rapidly elicited protein 146	0.88058	0.00141505
VIT_00s0323g00060	invertase/pectin methylesterase inhibitor	0.884488	0.00220838
VIT_13s0019g02110	fringe-related protein	0.884657	0.00027258
VIT_01s0011g05600	receptor-like protein kinase	0.8898	9.23248e-06
VIT_05s0020g01820	integral membrane family protein UPF0497	0.890405	1.86703e-06
VIT_06s0004g06830	Asparagine synthetase	0.895929	0.00320041
VIT_05s0020g01310	SRG1 (SENESCENCE-RELATED GENE 1)	0.899327	0.000934587
VIT_05s0094g00340	Chitinase class IV	0.902326	0.00186427
VIT_02s0025g04210	UDP-glucose 4-epimerase	0.90425	5.33545e-10
VIT_17s0000g08080	armadillo/beta-catenin repeat protein / U-box domain-containing protein	0.907289	6.4522e-06
VIT_09s0002g06820	Equilibrative nucleoside transporter ENT8	0.90971	0.00159108
VIT_00s0477g00010	no hit	0.909734	4.38806e-05
VIT_19s0014g02190	tyrosine aminotransferase	0.910153	1.03175e-07
VIT_18s0001g02760	lipase GDSL	0.910486	0.00244025
VIT_12s0034g01890	Cupin region	0.913641	1.09776e-05
VIT_09s0002g00320	pectinesterase PME3	0.916231	5.54919e-05
VIT_04s0023g02290	S-adenosyl-L-methionine:salicylic acid carboxyl methyltransferase	0.917447	1.26509e-07
VIT_08s0007g06040	beta-1,3-glucanase	0.921283	0.00165988
VIT_09s0002g01320	germin-like protein	0.92196	0.00221137
VIT_16s0050g01880	receptor kinase homolog LRK10	0.923764	4.30293e-05
VIT_01s0011g04840	no hit	0.923898	2.97592e-05
VIT_16s0050g02680	protein phosphatase 2C	0.925651	4.24268e-12
VIT_05s0020g00930	Soluble diacylglycerol acyltransferase	0.934741	1.63621e-06
VIT_08s0007g08330	polygalacturonase PG1	0.934867	8.51091e-06
VIT_08s0040g00780	P-coumaroyl shikimate 3'-hydroxylase isoform 1	0.935019	4.56146e-10
VIT_01s0011g04260	zinc finger (CCCH-type) family protein	0.936001	0.000930764
VIT_14s0108g00450	no hit	0.93778	4.68515e-09
VIT_07s0141g00090	Fatty acid elongase 1	0.940295	5.51433e-11
VIT_06s0009g03120	CYP79A2	0.943778	2.67578e-06
VIT_09s0018g01190	Anthranilate N-benzoyltransferase	0.944976	2.54377e-06
VIT_00s0324g00060	UDP-glycosyltransferase 85A8	0.953165	0.00135404
VIT_13s0067g00330	AUX1 auxin influx carrier protein	0.955642	0.000447084
VIT_10s0405g00040	auxin-responsive protein	0.957714	2.13241e-07
VIT_05s0049g00740	no hit	0.96219	0.000365042
VIT_16s0050g01110	Polygalacturonase GH28	0.972328	5.10199e-06
VIT_16s0050g01920	Curculin (mannose-binding) lectin	0.974781	3.51326e-05
VIT_05s0094g00350	Chitinase class IV	0.980039	0.000552319
VIT_02s0025g03010	copper chaperone (CCH)	0.987571	0.000843278
VIT_02s0154g00110	trehalose-6-phosphate phosphatase (AtTPPA)	0.989388	3.19723e-06
VIT_08s0007g04120	CYPLXXVIA2	0.990807	0.00030278
VIT_18s0001g06790	Protein TRANSPARENT TESTA 12	0.990928	1.8561e-10
VIT_04s0044g01230	no hit	0.993844	1.54618e-09
VIT_14s0128g00570	germin	0.994	9.04781e-07
VIT_04s0023g01150	Unknown protein	1.00807	5.60092e-09
VIT_05s0020g04380	calcium-transporting ATPase 13 ACA13	1.00814	9.48924e-07
VIT_08s0007g00150	zinc finger (C3HC4-type RING finger)	1.01116	5.0776e-06
VIT_04s0023g00320	auxin efflux carrier protein 8	1.01985	0.000334891
VIT_08s0007g03800	Unknown protein	1.0328	0.000396432
VIT_12s0028g03560	Unknown protein	1.03453	5.20186e-12
VIT_05s0077g01150	Beta-1,3-glucanase	1.03579	0.000377673
VIT_18s0001g12030	uracil-DNA glycosylase	1.04149	7.04797e-07
VIT_12s0028g00670	Zinc knuckle	1.05928	0.00014161
VIT_14s0128g00600	germin-like protein 3 [Vitis vinifera]	1.05947	0.000216792
VIT_05s0020g01830	UPF0497 family	1.06014	6.93975e-08
VIT_12s0034g01930	globulin-like protein	1.06311	2.57367e-08
VIT_13s0019g03610	RNA recognition motif (RRM)-containing protein	1.09163	3.18387e-06
VIT_07s0031g00350	caffeoyl-CoA O-methyltransferase 1	1.09366	3.95874e-05
VIT_19s0014g02950	no hit	1.11337	4.10898e-05
VIT_14s0060g01190	nicotianamine synthase	1.11451	4.90973e-06
VIT_14s0030g01890	unknown	1.12065	6.60965e-06
VIT_10s0003g01020	Unknown protein	1.12501	6.3452e-05
VIT_08s0007g04100	CYPLXXVIA2	1.13474	6.37832e-05
VIT_13s0158g00320	FAD linked oxidase, N-terminal	1.14584	2.57367e-08
VIT_13s0019g01250	Metallophosphoesterase	1.14701	4.70831e-05
VIT_12s0055g01140	lipid transfer protein	1.15617	1.57439e-06
VIT_14s0030g01300	unknown	1.18486	5.39792e-06
VIT_02s0025g03310	arsenite transport protein (ArsB)	1.18642	8.82412e-07
VIT_06s0004g05320	tropinone reductase	1.20288	7.99199e-11
VIT_07s0104g00180	nectarin IV NEC4	1.21817	1.03276e-14
VIT_14s0108g00630	Amino acid permease	1.24133	1.08997e-09
VIT_14s0083g00670	no hit	1.24956	2.74028e-06
VIT_02s0033g01070	anthraniloyal-CoA: methanol anthraniloyal transferase [Vitis labrusca]	1.25677	2.07979e-06
VIT_11s0016g03920	POLYOL TRANSPORTER 5	1.26757	3.50632e-08
VIT_15s0021g00540	invertase/pectin methylesterase inhibitor	1.29131	1.20442e-17
VIT_05s0020g03200	Spermine synthase	1.32898	8.1117e-12
VIT_04s0008g01740	spermine synthase ACAULIS5	1.3347	6.92227e-08
VIT_05s0051g00690	no hit	1.34744	6.37097e-07
VIT_19s0014g04790	ORGANIC CATION/CARNITINE TRANSPORTER4	1.34744	3.40623e-16
VIT_18s0041g00390	cysteine protease inhibitor	1.37168	3.5843e-07
VIT_10s0003g01030	Unknown protein	1.38159	3.22549e-10
VIT_08s0007g00820	proteinase inhibitor	1.40118	1.88884e-20
VIT_03s0038g04160	DC1 domain-containing protein	1.40808	3.13133e-08
VIT_00s0187g00050	no hit	1.43225	7.99199e-11
VIT_03s0038g04730	polyphenol oxidase	1.43275	3.01468e-09
VIT_01s0137g00790	no hit	1.43796	3.4111e-18
VIT_02s0025g04340	osmotin	1.50924	8.21535e-18
VIT_09s0018g01490	Anthraniloyal-CoA: methanol anthraniloyal transferase	1.57997	1.20442e-17
VIT_15s0046g01590	acidic chitinase III	1.61501	3.4111e-18
VIT_00s0265g00090	unknown protein	1.68851	5.29771e-37
VIT_19s0090g01340	no hit	1.70899	1.57038e-12
VIT_03s0038g03400	Endochitinase 1, basic	1.73028	1.42374e-26
VIT_02s0025g00700	Aluminum-activated malate transporter 9	2.02098	3.40623e-16
VIT_07s0151g00340	Sulfate transporter 3.1 (AST12) (AtST1)	2.1	2.03161e-31
VIT_12s0059g00490	unknown	2.21938	1.8761e-41

## Sheet: D. DEgenes_81DAA
Gene ID	Functional Annotation	log2FC(WD/CT)	adjusted p-value (padj)
VIT_08s0007g02630	secoisolariciresinol dehydrogenase	-2.44821	9.79721e-21
VIT_19s0015g00860	Ribosomal protein S2; Oligopeptide transporter OPT superfamily	-2.2497	2.18733e-17
VIT_04s0079g00020	Cysteine-rich receptor-like protein kinase 2	-2.20735	4.02488e-16
VIT_07s0151g01070	copalyl diphosphate synthase	-2.14815	2.94166e-19
VIT_18s0001g04280	(-)-germacrene D synthase	-2.07511	1.01266e-13
VIT_14s0060g00330	aspartyl protease	-1.9767	1.19129e-24
VIT_02s0033g00700	nitrilase	-1.9506	6.75712e-28
VIT_01s0011g03430	no hit	-1.82991	7.30192e-36
VIT_08s0058g01390	WRKY DNA-binding protein 70	-1.82378	3.74775e-21
VIT_03s0063g02360	Epicotyl-specific tissue protein	-1.81473	7.12576e-30
VIT_09s0054g01220	cycloartenol synthase	-1.79648	3.48023e-29
VIT_07s0031g01710	WRKY DNA-binding protein 51	-1.75265	1.59383e-23
VIT_16s0050g00400	photoassimilate-responsive protein PAR-1a	-1.74923	1.40502e-22
VIT_07s0005g02070	no hit	-1.74564	6.2427e-34
VIT_09s0002g05560	ABC transporter g family pleiotropic drug resistance 12 PDR12	-1.74322	6.75712e-28
VIT_12s0057g01110	Nudix hydrolase 2	-1.73361	5.73331e-46
VIT_09s0002g04840	no hit	-1.73081	3.04573e-13
VIT_07s0129g01010	unknown	-1.72921	3.62701e-20
VIT_00s0225g00230	alliin lyase precursor	-1.72841	1.82246e-80
VIT_17s0000g03780	no hit	-1.69649	5.94105e-17
VIT_07s0141g00890	CYP94A1	-1.64819	1.84975e-25
VIT_14s0108g00930	unknown protein	-1.64624	2.28942e-16
VIT_02s0025g04230	thaumatin [Vitis vinifera]	-1.63663	1.40498e-08
VIT_11s0016g04590	ABC transporter g family pleiotropic drug resistance 12 PDR12	-1.62971	8.58771e-29
VIT_08s0032g00710	CXE carboxylesterase	-1.62551	1.36568e-10
VIT_07s0005g02080	no hit	-1.61299	2.42903e-09
VIT_16s0050g00410	photoassimilate-responsive protein PAR-1a	-1.59132	1.93707e-12
VIT_02s0025g04270	Thaumatin	-1.57896	6.16857e-08
VIT_07s0031g01040	L-ascorbate oxidase	-1.55781	1.75042e-12
VIT_19s0014g00440	alpha galactosidase	-1.55351	1.36825e-07
VIT_09s0002g02320	Cell wall apoplastic invertase	-1.54867	4.03905e-45
VIT_06s0004g04820	salt stress-inducible protein kinase	-1.5348	1.60937e-10
VIT_17s0000g00640	no hit	-1.53426	1.1722e-09
VIT_02s0025g04250	Osmotin	-1.53361	8.10644e-09
VIT_03s0063g02380	specific tissue protein 2	-1.52488	2.1008e-12
VIT_17s0000g09270	MATE efflux family protein	-1.51614	2.65557e-07
VIT_08s0007g00030	Cation/hydrogen exchanger 20 (CHX20)	-1.49417	6.79464e-13
VIT_01s0010g03430	HcrVf1 protein	-1.47106	2.35763e-07
VIT_16s0050g01780	Unknown protein	-1.46173	2.28037e-11
VIT_18s0089g00410	Sucrose-phosphate synthase 1	-1.45922	4.15822e-44
VIT_04s0008g01470	WRKY DNA-binding protein 50	-1.45009	6.68635e-20
VIT_10s0003g05430	reticuline oxidase precursor	-1.43492	3.21907e-19
VIT_05s0094g00320	Chitinase, class IV [Vitis vinifera]	-1.38462	2.49757e-07
VIT_18s0166g00260	no hit	-1.37741	3.38933e-06
VIT_16s0100g01190	stilbene synthase [Vitis vinifera]	-1.37383	2.08388e-20
VIT_08s0007g08750	heat shock transcription factor B3	-1.37085	1.98297e-19
VIT_06s0004g01010	dirigent protein pDIR9	-1.36784	4.17153e-08
VIT_05s0094g00220	Chitinase class IV	-1.36777	3.41701e-10
VIT_14s0083g00460	tryptophan synthase beta chain 2	-1.36597	4.46391e-12
VIT_08s0007g05180	no hit	-1.36482	1.88345e-09
VIT_10s0003g05450	reticuline oxidase precursor	-1.36465	6.60409e-35
VIT_16s0050g01890	unknown	-1.36068	1.3358e-08
VIT_08s0105g00200	U-box domain-containing protein	-1.35358	1.14923e-08
VIT_18s0001g05020	senescence-associated protein	-1.34882	6.59635e-10
VIT_19s0085g00650	cation efflux family	-1.34636	3.50591e-09
VIT_00s0265g00070	ubiquitin-conjugating enzyme E2 O	-1.34358	2.03059e-42
VIT_02s0012g01450	Basic helix-loop-helix BHLH071	-1.33843	8.31205e-07
VIT_16s0100g00750	Stilbene synthase	-1.33445	9.35745e-19
VIT_14s0081g00190	no hit	-1.33226	9.67966e-06
VIT_00s0780g00040	RGLG2 (RING DOMAIN LIGASE2)	-1.32114	1.2196e-06
VIT_15s0107g00550	Tetratricopeptide repeat domain male sterility MS5	-1.32054	1.48644e-06
VIT_01s0010g03210	HcrVf1 protein	-1.31527	6.27267e-07
VIT_06s0004g03120	MLO-like protein 3	-1.31089	1.0024e-05
VIT_15s0048g00620	no hit	-1.30704	1.00679e-06
VIT_04s0008g00300	CLAVATA1 receptor kinase (CLV1)	-1.29772	1.00914e-06
VIT_16s0050g02330	tRNA-splicing endonuclease positive effector	-1.28788	7.59937e-15
VIT_16s0100g01170	stilbene synthase 1 [Vitis vinifera]	-1.28139	5.03004e-15
VIT_03s0180g00280	indole-3-acetate beta-glucosyltransferase	-1.2738	7.65845e-09
VIT_16s0100g00770	Stilbene synthase	-1.27123	5.40791e-17
VIT_19s0027g00160	GTP-binding protein 1	-1.27069	5.62764e-06
VIT_12s0057g00950	no hit	-1.26921	3.07721e-06
VIT_11s0016g03590	transducin protein	-1.26744	1.0945e-07
VIT_16s0100g00950	Stilbene synthase 3	-1.26543	2.90293e-15
VIT_05s0062g01160	pectinesterase family	-1.26538	1.04962e-05
VIT_15s0046g02220	ACC synthase	-1.26255	2.79923e-05
VIT_16s0100g01140	Stilbene synthase 2	-1.25978	4.9124e-12
VIT_06s0004g01430	Amygdalin hydrolase isoform AH I	-1.25627	4.10319e-05
VIT_17s0000g03560	(myb domain protein 62	-1.25336	1.47398e-05
VIT_06s0004g01000	Dirigent protein	-1.25226	5.54473e-08
VIT_09s0002g05490	ABC transporter g family pleiotropic drug resistance 12 PDR12	-1.25007	1.1477e-05
VIT_16s0013g00070	unknown	-1.24636	2.47352e-10
VIT_09s0002g04720	coatomer protein complex, subunit beta 2	-1.23744	8.30909e-12
VIT_00s0271g00110	FLAVODOXIN-LIKE QUINONE REDUCTASE 1	-1.20621	1.73759e-18
VIT_06s0004g02360	myosin-related	-1.20168	1.24566e-07
VIT_04s0023g03040	lactoylglutathione lyase	-1.20101	8.04874e-14
VIT_07s0005g05720	Tetratricopeptide repeat domain male sterility MS5	-1.19599	3.39541e-05
VIT_05s0049g00950	phosphoenolpyruvate carboxylase kinase	-1.1948	3.92916e-26
VIT_03s0017g02000	anthocyanidin 3-O-glucosyltransferase	-1.19255	1.02814e-09
VIT_10s0003g04080	no hit	-1.18513	3.35342e-10
VIT_13s0019g05070	nodulin family protein	-1.17994	6.65442e-12
VIT_05s0020g01070	IAA31	-1.17814	0.000128817
VIT_10s0003g01940	RKF1 (RECEPTOR-LIKE KINASE IN FLOWERS 1)	-1.17383	3.38933e-06
VIT_03s0063g00400	alpha-amylase / 1,4-alpha-D-glucan glucanohydrolase	-1.17224	3.02418e-10
VIT_17s0000g03160	no hit	-1.16771	3.9859e-09
VIT_18s0001g08040	basic helix-loop-helix (bHLH) family	-1.15843	6.26676e-05
VIT_01s0011g06080	lectin protein kinase family	-1.15046	1.00184e-13
VIT_08s0058g00970	cationic peroxidase	-1.14965	2.63329e-06
VIT_09s0002g04020	aquaporin DELTA-TIP	-1.14941	4.95534e-32
VIT_16s0100g01110	Resveratrol synthase (RS1)	-1.14404	1.95726e-16
VIT_16s0100g01130	stilbene synthase [Vitis vinifera]	-1.14297	1.21977e-07
VIT_12s0134g00550	equilibrative nucleoside transporter (ENT3)	-1.13994	1.11928e-08
VIT_05s0020g00680	ABC transporter G member 21	-1.13861	2.08676e-06
VIT_06s0004g05070	zinc transporter (ZIP2)	-1.13666	2.27486e-09
VIT_17s0000g04880	Dirigent protein	-1.13625	3.66917e-11
VIT_01s0011g05910	S-adenosyl-L-methionine:salicylic acid carboxyl methyltransferase; 41514-39166	-1.13272	7.46764e-07
VIT_08s0007g02810	Regulator of the ATPase vacuolar RAV2	-1.12665	2.14312e-15
VIT_17s0000g02950	Glutathione S-transferase 25 GSTU7	-1.12264	1.7292e-11
VIT_13s0019g00420	F-box family protein	-1.11953	2.3491e-15
VIT_06s0004g01030	dirigent protein	-1.11442	0.000304483
VIT_09s0002g05400	Pleiotropic drug resistance protein 1	-1.11306	0.00031406
VIT_05s0020g04570	CBL-interacting protein kinase 7 (CIPK7)	-1.10561	4.01128e-21
VIT_05s0020g04680	Auxin-induced protein 22D	-1.10027	5.01034e-11
VIT_11s0016g02110	FAD linked oxidase, N-terminal	-1.0995	0.000465528
VIT_00s0262g00090	receptor kinase RK20-1	-1.09824	0.000104962
VIT_07s0005g01470	Unknown protein	-1.09547	1.71699e-07
VIT_01s0011g03360	unknown	-1.08918	2.29373e-05
VIT_09s0002g00650	auxin-induced protein	-1.08753	1.24084e-07
VIT_00s0388g00020	receptor serine/threonine kinase PR5K	-1.08665	0.000441243
VIT_10s0071g00230	HcrVf1 protein	-1.08646	0.000539245
VIT_03s0017g01550	CRK10 (CYSTEINE-RICH RLK10)	-1.08386	0.0005538
VIT_03s0063g00860	serine carboxypeptidase	-1.08127	6.622e-31
VIT_15s0021g01260	no hit	-1.08078	0.000242575
VIT_17s0000g00680	no hit	-1.07705	9.84594e-05
VIT_01s0011g05900	jasmonate O-methyltransferase	-1.0761	3.9851e-08
VIT_01s0011g03740	glutaminyl-tRNA synthetase	-1.07564	2.62408e-16
VIT_07s0005g00030	GST2	-1.07342	8.40616e-21
VIT_06s0061g00680	Unknown protein	-1.07247	2.60405e-05
VIT_19s0014g04080	serine/threonine-protein kinase receptor ARK3	-1.07069	3.50918e-05
VIT_02s0087g00920	no hit	-1.07037	0.00067071
VIT_03s0091g00160	NtPRp27 secretory protein	-1.06894	0.000573273
VIT_10s0071g00150	disease resistance protein (TIR-NBS-LRR class)	-1.06542	2.64445e-05
VIT_04s0008g00310	CLAVATA1 receptor kinase (CLV1)	-1.06238	0.000536231
VIT_03s0063g00780	CXE carboxylesterase	-1.061	4.66526e-19
VIT_00s0187g00010	no hit	-1.05909	5.2739e-06
VIT_03s0088g00710	pathogenesis-related protein 1 precursor (PRP 1)	-1.05902	0.000736932
VIT_04s0044g00270	Monooxygenase (MO3)	-1.05804	5.24145e-08
VIT_18s0122g00690	laccase	-1.05767	1.11526e-05
VIT_06s0004g06080	proton-dependent oligopeptide transport (POT) family protein	-1.05665	8.49015e-20
VIT_10s0116g00960	transcription factor jumonji (jmjC) domain-containing protein	-1.05608	1.59312e-11
VIT_02s0025g04260	osmotin [Vitis vinifera]	-1.05331	0.000954986
VIT_14s0030g02150	calmodulin	-1.05161	7.24455e-07
VIT_07s0141g00930	33 kDa secretory protein	-1.05022	0.000591043
VIT_17s0000g07400	disease resistance protein (EDS1)	-1.04869	2.76126e-05
VIT_14s0068g01040	Ethylene-responsive transcription factor ERF113	-1.04848	0.000809482
VIT_16s0100g01200	stilbene synthase	-1.04583	3.11843e-11
VIT_04s0079g00790	Acyl-CoA synthetases (Acyl-activating enzyme 11)	-1.04497	0.000854587
VIT_14s0128g00790	lipoxygenase (LOX1)	-1.04021	7.67389e-13
VIT_18s0001g14040	Endo-1,4-beta-glucanase	-1.03975	9.55106e-14
VIT_15s0048g01350	gibberellin receptor GID1L3	-1.03645	2.32079e-12
VIT_02s0025g00350	heavy-metal-associated domain-containing protein / copper chaperone (CCH)	-1.0339	2.96963e-05
VIT_19s0014g02730	cytochrome c oxidase subunit XVII assembly protein	-1.03289	0.000117759
VIT_00s0313g00050	RAB GDP DISSOCIATION INHIBITOR 1 ATGD1	-1.02858	1.36559e-06
VIT_18s0001g15230	unknown	-1.02634	3.04557e-05
VIT_12s0035g00010	DNA (cytosine-5-)-methyltransferase (ATHIM)	-1.02332	5.3304e-07
VIT_14s0128g00780	lipoxygenase	-1.02258	1.62764e-18
VIT_01s0011g03990	Receptor serine/threonine kinase PR5K-l	-1.01977	0.00142785
VIT_05s0062g00820	Unknown protein	-1.01947	1.84583e-05
VIT_04s0023g02690	Beta-galactosidase	-1.01565	2.47913e-15
VIT_13s0019g00540	ethylene-responsive protein	-1.01233	0.00112148
VIT_00s0174g00070	Ankyrin repeat protein	-1.00957	0.000262052
VIT_09s0002g02970	no hit	-1.00745	6.04047e-07
VIT_16s0100g00830	Stilbene synthase	-1.00681	2.09522e-06
VIT_18s0075g00340	sucrose-phosphate synthase - like protein	-1.00671	0.000552572
VIT_16s0100g01160	stilbene synthase [Vitis vinifera]	-1.00373	1.67103e-06
VIT_01s0011g02390	unknown	-1.00351	0.00154995
VIT_01s0010g02750	Lipoxygenase	-1.00341	6.12699e-15
VIT_04s0008g00370	CLAVATA1 receptor kinase (CLV1)	-1.00224	0.00102183
VIT_03s0091g01130	meprin and TRAF homology domain-containing protein	-1.00071	0.00106991
VIT_06s0004g01020	Dirigent protein	-1.00041	0.000272714
VIT_04s0008g05350	serine hydrolase [Vitis vinifera]	-0.999478	0.00171017
VIT_18s0117g00080	nematode resistance-like protein	-0.99583	3.66057e-09
VIT_12s0057g00800	Receptor Like Protein 27	-0.994602	0.00202312
VIT_17s0000g09610	CYP71D10	-0.989305	2.14692e-05
VIT_03s0017g02170	zinc transporter ZIP5	-0.986277	3.22074e-13
VIT_02s0087g00910	9-cis-epoxycarotenoid dioxygenase	-0.983755	0.00240753
VIT_09s0002g05810	Boron transporter-like protein 4	-0.979361	0.00256158
VIT_00s0388g00010	receptor serine/threonine kinase	-0.978885	0.0019538
VIT_01s0011g05920	S-adenosyl-L-methionine:salicylic acid carboxyl methyltransferase; 41514-39166	-0.97877	2.87399e-09
VIT_03s0091g00680	phototropic-responsive NPH3	-0.978547	1.04833e-05
VIT_00s0304g00020	UNE2 (unfertilized embryo sac 2)	-0.977748	6.99876e-06
VIT_00s0250g00090	oxidoreductase, 2OG-Fe(II) oxygenase	-0.975667	0.00115766
VIT_01s0146g00320	no hit	-0.972867	0.00217075
VIT_08s0040g02530	no hit	-0.972571	1.68714e-06
VIT_07s0005g02120	cyclase/dehydrase	-0.971738	0.00127927
VIT_08s0007g04860	nodulin family protein	-0.971257	6.24124e-06
VIT_16s0100g00990	Stilbene synthase 2	-0.967079	0.000676302
VIT_06s0004g03400	myosin heavy chain	-0.966588	0.00222378
VIT_08s0007g04580	UGT73C2 (UDP-glucosyl transferase 73C2)	-0.96544	0.00176399
VIT_12s0142g00050	PUMILIO 7 (APUM7)	-0.965339	2.17337e-15
VIT_16s0100g01120	Stilbene synthase	-0.965133	4.05382e-08
VIT_12s0035g01220	Unknown protein	-0.96417	1.22162e-18
VIT_05s0094g00260	Chitinase, class IV [Vitis vinifera]	-0.962722	0.00176486
VIT_14s0066g01820	SAG101 (SENESCENCE-ASSOCIATED GENE 101)	-0.962141	9.17309e-07
VIT_00s0388g00060	receptor serine/threonine kinase	-0.957608	0.00264201
VIT_12s0034g02560	DNA (cytosine-5-)-methyltransferase (ATHIM)	-0.951871	4.02603e-06
VIT_08s0007g05390	ARR3 typeA	-0.95112	2.11229e-19
VIT_11s0118g00080	disease resistance protein	-0.951085	1.05682e-09
VIT_15s0048g02430	naringenin,2-oxoglutarate 3-dioxygenase	-0.947404	0.00151285
VIT_06s0004g05170	lectin protein kinase	-0.945831	6.11007e-05
VIT_14s0066g02060	AAA-type ATPase	-0.944697	0.000134968
VIT_16s0100g00910	stilbene synthase - grape	-0.944084	7.00123e-08
VIT_00s0615g00030	mannitol dehydrogenase (ELI3-1)	-0.943172	1.39385e-10
VIT_16s0100g01020	stilbene synthase [Vitis pseudoreticulata]	-0.943126	7.13067e-09
VIT_01s0026g02590	calcium-binding EF hand	-0.942876	0.000515703
VIT_02s0025g00800	cation/hydrogen exchanger (CHX18)	-0.940996	0.00131612
VIT_18s0001g15220	Unknown protein	-0.939391	9.59049e-14
VIT_07s0031g00880	nodulation protein	-0.937166	1.90652e-05
VIT_10s0116g00500	Myb CAPRICE CPC	-0.936754	5.33321e-06
VIT_00s0274g00090	quinone oxidoreductase	-0.933885	1.24448e-10
VIT_00s0804g00020	Unknown protein	-0.932722	0.00140975
VIT_16s0013g00810	unknown	-0.931935	0.00147133
VIT_04s0044g00660	S-receptor kinase	-0.931926	9.88458e-07
VIT_16s0100g00900	stilbene synthase [Vitis pseudoreticulata]	-0.926792	1.81543e-10
VIT_17s0000g00710	DNA-binding protein	-0.926521	3.32451e-14
VIT_04s0008g05750	WRKY DNA-binding protein 18	-0.921763	0.00409064
VIT_06s0080g00270	zinc finger (C2H2 type) protein (WIP3)	-0.92032	2.12414e-08
VIT_00s0239g00040	no hit	-0.920316	0.00526927
VIT_05s0049g01420	peroxisomal membrane protein PMP22	-0.920201	6.52969e-05
VIT_01s0026g00850	ZINC FINGER PROTEIN 5	-0.917573	2.95242e-10
VIT_03s0038g03220	peptidoglycan-binding LysM domain-containing protein	-0.91733	5.05844e-06
VIT_14s0066g00900	Cysteine-rich receptor-like protein kinase 42	-0.914253	2.88648e-06
VIT_01s0011g00530	Ureide permease 2 (AtUPS2)	-0.911921	1.25753e-13
VIT_17s0000g04400	wall-associated kinase 1 (WAK1)	-0.910645	0.00360119
VIT_14s0030g01610	cytidine/deoxycytidylate deaminase	-0.910624	9.4022e-17
VIT_00s0181g00010	SUGAR TRANSPORTER 1	-0.910435	1.74873e-07
VIT_16s0050g00180	HcrVf1 protein	-0.907739	0.000487905
VIT_18s0001g11600	transducin protein	-0.907526	2.45608e-17
VIT_09s0002g00940	Unknown protein	-0.906	0.00254892
VIT_08s0007g01490	Unknown protein	-0.905785	0.00460891
VIT_16s0039g01360	phenylalanin ammonia-lyase [Vitis vinifera]	-0.901018	1.40732e-05
VIT_06s0004g00990	Dirigent protein	-0.900119	3.82239e-07
VIT_13s0047g00210	flavonol synthase	-0.898943	4.09117e-05
VIT_12s0028g01790	FAD-linked oxidoreductase 1	-0.898534	0.00478003
VIT_10s0071g00190	disease resistance protein (TIR-NBS-LRR class)	-0.898352	0.0031973
VIT_17s0000g00720	DNA-binding protein	-0.897565	3.12284e-08
VIT_10s0116g00100	strubbelig receptor family 8	-0.897358	5.15666e-11
VIT_01s0146g00260	nodulin MtN3	-0.897231	2.73296e-12
VIT_03s0038g02400	protein kinase	-0.896598	0.000471732
VIT_17s0000g06630	Unknown protein	-0.89658	0.00300596
VIT_18s0122g00370	laccase	-0.896575	0.00160751
VIT_16s0098g01420	DOF AFFECTING GERMINATION 1	-0.892722	6.53376e-05
VIT_08s0007g05830	no hit	-0.892001	0.000978318
VIT_16s0022g00870	invertase/pectin methylesterase inhibitor	-0.891819	0.000382376
VIT_05s0062g00710	UDP-glucose:flavonoid 7-O-glucosyltransferase	-0.891361	0.00465597
VIT_01s0011g04900	serine carboxypeptidase-like 50 SCPL50 (	-0.891325	0.000150731
VIT_03s0063g00550	Fw2.2 ORFX	-0.891029	0.00221015
VIT_12s0055g00310	Anthocyanidin 3-O-glucosyltransferase 6 (Fragment)	-0.890882	0.000190561
VIT_16s0039g01120	phenylalanin ammonia-lyase [Vitis vinifera]	-0.89049	0.000160986
VIT_16s0100g01000	Stilbene synthase 4	-0.890251	3.00979e-09
VIT_01s0011g05150	Bet v I allergen	-0.890102	0.000605632
VIT_05s0020g04670	no hit	-0.887419	1.13919e-06
VIT_00s0313g00070	MADS-box protein SVP (SHORT VEGETATIVE PHASE)	-0.886616	1.81421e-11
VIT_15s0046g01570	acidic endochitinase (CHIB1)	-0.886601	6.83982e-11
VIT_12s0028g03610	Cellulase	-0.884559	1.7441e-26
VIT_14s0068g00730	Unknown protein	-0.883457	0.00748049
VIT_01s0011g04720	Multi copper oxidase type 1	-0.883308	1.10674e-05
VIT_05s0049g00940	inorganic phosphate transporter 1-4	-0.882815	1.88635e-22
VIT_12s0057g01060	jasmonate O-methyltransferase	-0.880101	0.000118853
VIT_16s0100g00760	Stilbene synthase 3	-0.879591	0.00275467
VIT_01s0150g00380	Unknown protein	-0.878868	0.000197607
VIT_13s0019g04060	MLO1	-0.878412	0.00842352
VIT_16s0022g00890	invertase/pectin methylesterase inhibitor	-0.878248	0.00642005
VIT_11s0065g00130	taxane 10-beta-hydroxylase	-0.877858	4.43518e-10
VIT_18s0001g04910	Sulfate transporter 1.3	-0.875545	3.01889e-08
VIT_03s0017g02110	Anthocyanidin 3-O-glucosyltransferase	-0.875257	0.00837504
VIT_17s0000g01410	Nucleotide pyrophosphatase	-0.87322	3.63618e-07
VIT_11s0118g00050	EIX receptor	-0.873097	0.00523282
VIT_05s0102g00660	no hit	-0.870715	0.00743054
VIT_01s0011g05140	Major latex-like protein ripening protein [grip61]	-0.866305	2.77848e-09
VIT_16s0098g01160	Subtilisin protease	-0.865292	1.16418e-05
VIT_08s0058g01110	ovate family protein 4 OFP4	-0.861263	0.00109975
VIT_15s0048g02490	catechol O-methyltransferase	-0.860327	4.6965e-05
VIT_03s0091g01140	meprin and TRAF homology domain-containing protein	-0.860313	6.91039e-07
VIT_04s0008g06210	Nodulin	-0.860017	0.00423721
VIT_07s0031g01010	L-ascorbate oxidase	-0.85956	0.00180351
VIT_02s0012g00730	purine permease 10 PUP10	-0.858228	2.89234e-08
VIT_03s0180g00070	cyclase	-0.857462	1.72568e-22
VIT_02s0012g00550	inositol polyphosphate 5-phosphatase II	-0.856402	2.60272e-10
VIT_09s0002g01520	Unknown protein	-0.855922	0.0106295
VIT_06s0004g00910	protease inhibitor/seed storage/lipid transfer protein (LTP)	-0.855757	6.36066e-05
VIT_14s0060g02090	copper chaperone (CCH)	-0.855644	0.0108051
VIT_16s0100g00780	Stilbene synthase	-0.854237	2.56441e-10
VIT_10s0003g01170	basic helix-loop-helix (bHLH) family	-0.853978	4.22672e-09
VIT_14s0066g02680	leucine-rich repeat protein kinase	-0.851926	0.00568253
VIT_04s0008g01860	CYP72A58	-0.851139	0.00960236
VIT_01s0146g00480	TIFY 9 (Jasmonate ZIM domain-containing protein 10)	-0.850923	0.00154965
VIT_04s0023g00430	Tyrosine specific protein phosphatase and dual specificity protein phosphatase	-0.849757	1.57936e-05
VIT_02s0025g01610	Phosphatidylinositol 3-and 4-kinase	-0.847179	9.54984e-16
VIT_07s0031g00590	triacylglycerol lipase	-0.846511	0.00487915
VIT_19s0090g01530	pirin	-0.846397	2.05687e-07
VIT_18s0157g00170	alliin lyase precursor	-0.845758	0.00751067
VIT_16s0100g01070	resveratrol synthase [Vitis vinifera]	-0.845587	0.00501327
VIT_18s0157g00140	alliin lyase	-0.842822	0.012905
VIT_06s0004g02390	triacylglycerol lipase	-0.842488	0.00362302
VIT_09s0054g00910	chaperone BCS1 mitochondrial	-0.841568	0.00169796
VIT_10s0071g00440	serine/threonine-protein kinase receptor ARK3	-0.841548	9.23908e-06
VIT_11s0103g00010	potassium-sodium symporter HKT2	-0.840078	0.000367628
VIT_09s0002g01090	Flavonoid 3'-monooxygenase (F3'H)	-0.838841	3.51452e-10
VIT_16s0098g00860	Flavanone 3-hydroxylase	-0.838204	0.00886758
VIT_00s0780g00030	no hit	-0.837855	0.0134609
VIT_00s0274g00080	benzoquinone reductase	-0.836921	5.26198e-06
VIT_16s0013g01590	no hit	-0.836754	0.00794647
VIT_07s0005g06160	no hit	-0.835865	1.14692e-05
VIT_15s0048g02310	NAC transcription factor-like 9 NTL9	-0.83551	0.013105
VIT_12s0028g00560	unknown	-0.835504	0.0102051
VIT_02s0033g00920	no hit	-0.830144	0.0132862
VIT_14s0066g02090	AAA-type ATPase	-0.829357	0.0131961
VIT_16s0100g01010	Stilbene synthase 2	-0.828231	1.83455e-07
VIT_14s0219g00210	ubiquitin family	-0.826345	2.36233e-10
VIT_18s0001g11240	MAPKKK5 (Mitogen-activated protein kinase kinase kinase 5)	-0.82576	0.00324801
VIT_17s0000g08240	HT1 (HIGH LEAF TEMPERATURE 1)	-0.825265	2.70215e-06
VIT_01s0010g01850	tRNA-splicing endonuclease positive effector	-0.821856	7.34439e-10
VIT_10s0597g00050	heat shock transcription factor B2A	-0.819714	0.0132926
VIT_16s0148g00060	receptor kinase homolog LRK10	-0.817719	0.00961393
VIT_13s0019g01040	Unknown protein	-0.816219	0.0163007
VIT_01s0011g05870	RDR1 (RNA-DEPENDENT RNA POLYMERASE 1)	-0.814725	0.00098738
VIT_07s0031g01080	no hit	-0.814724	0.00880618
VIT_11s0016g00570	Dimethylaniline monooxygenase (N-oxide forming) 2	-0.812584	0.0170342
VIT_01s0127g00560	Protein disulfide isomerase	-0.812575	7.45763e-15
VIT_01s0010g02840	chaperone BCS1 mitochondrial	-0.808808	0.00270826
VIT_15s0048g01390	gibberellin receptor GID1L3	-0.807545	1.3506e-10
VIT_17s0000g00730	ATP binding / DNA binding	-0.805804	0.00677369
VIT_18s0041g02080	12-oxophytodienoate reductase 2	-0.805803	1.66483e-06
VIT_18s0001g07220	cyclin delta-2	-0.805659	3.00124e-08
VIT_18s0001g05890	Ethylene-responsive transcription factor ERF021	-0.802907	0.006056
VIT_16s0050g02220	acidic endochitinase (CHIB1)	-0.802758	0.0168765
VIT_15s0046g01190	hydroquinone glucosyltransferase	-0.802195	5.36848e-07
VIT_19s0014g00450	alpha galactosidase	-0.801735	6.08565e-11
VIT_11s0016g05380	Acidic leucine-rich nuclear phosphoprotein 32 member E	-0.801369	0.000329267
VIT_16s0100g01030	stilbene synthase [Vitis quinquangularis]	-0.799119	4.39835e-15
VIT_16s0100g01100	Stilbene synthase	-0.797851	0.00457546
VIT_09s0002g05610	unknown	-0.796994	0.0201826
VIT_05s0094g00200	Chitinase class IV	-0.795721	0.000143477
VIT_17s0000g09080	myb domain protein 4	-0.795182	0.0209457
VIT_17s0000g02990	MATE efflux family protein	-0.794493	0.0152858
VIT_19s0014g02830	whitefly-induced gp91-phox	-0.794381	0.0143232
VIT_02s0025g00810	cation/hydrogen exchanger (CHX18)	-0.793182	2.01987e-05
VIT_17s0000g02970	MATE efflux family protein	-0.789755	0.000144701
VIT_00s0388g00050	receptor kinase homolog LRK14	-0.789329	0.0222952
VIT_18s0001g00380	alcohol dehydrogenase	-0.789034	2.97724e-10
VIT_16s0100g00880	stilbene synthase [Vitis pseudoreticulata]	-0.788735	0.00349079
VIT_10s0116g00170	S-locus lectin protein kinase	-0.787731	0.0205241
VIT_05s0094g00770	short-chain dehydrogenase/reductase (SDR)	-0.787471	0.0207825
VIT_15s0021g02060	arbutin synthase	-0.786672	0.0205241
VIT_14s0068g01250	mitochondrial phosphate transporter	-0.786446	1.18917e-07
VIT_07s0031g01270	RING-H2 finger A2A	-0.784835	0.0110584
VIT_07s0104g00830	Sugar transporter ERD6-like 7	-0.782691	2.19259e-09
VIT_04s0008g02840	Avirulence induced gene (AIG)	-0.778843	0.00264397
VIT_05s0020g02210	histidine-containing phosphotransfer protein	-0.776591	0.000133522
VIT_05s0049g01290	protein phosphatase 2C	-0.776386	0.00109231
VIT_08s0007g04550	NCS1 nucleoside transporter family protein	-0.77637	2.43396e-05
VIT_06s0061g01040	argonaute protein	-0.775872	1.33141e-05
VIT_01s0010g02770	adenylate kinase-b	-0.774959	1.35594e-09
VIT_12s0034g02570	Leucine Rich Repeat receptor-like kinase	-0.774264	1.75402e-08
VIT_14s0066g01570	Unknown protein	-0.773985	0.0155608
VIT_16s0050g00430	photoassimilate-responsive protein PAR-1a	-0.773528	0.0240598
VIT_10s0003g01160	basic helix-loop-helix (bHLH) family	-0.773197	1.81428e-06
VIT_00s0302g00020	LYS/HIS TRANSPORTER 7 LHT7	-0.772216	0.0260551
VIT_16s0050g01850	AAA-type ATPase	-0.771723	8.28169e-26
VIT_19s0090g00840	WRKY DNA-binding protein 6	-0.771136	0.00391975
VIT_07s0005g06300	phototropic-responsive NPH3	-0.771096	0.0236993
VIT_11s0016g00330	pectinesterase family	-0.770999	0.0145374
VIT_09s0054g00590	no hit	-0.767279	0.0274224
VIT_10s0116g01650	5'-adenylylsulfate reductase (APR1)	-0.766817	0.0105109
VIT_02s0033g00590	BRXL1 (BREVIS RADIX like 1)	-0.766688	0.0229286
VIT_01s0150g00140	ORTH2/VIM1 (VARIANT IN METHYLATION 1)	-0.766081	7.91768e-06
VIT_17s0000g08720	RKF2 (RECEPTOR-LIKE SERINE/THREONINE KINASE 2)	-0.765861	0.0234684
VIT_01s0011g03070	AP2 domain-containing protein RAP2.8	-0.764946	0.00378334
VIT_01s0011g05890	S-adenosyl-L-methionine:salicylic acid carboxyl methyltransferase; 41514-39166	-0.76228	0.0119299
VIT_08s0007g06060	Beta 1-3 glucanase	-0.761528	0.0289307
VIT_16s0100g01040	stilbene synthase - grape	-0.761474	1.41764e-05
VIT_09s0002g03780	integral membrane family protein UPF0497	-0.760543	0.0129755
VIT_17s0000g08290	Dof zinc finger protein DOF5.6	-0.760352	8.39931e-05
VIT_05s0020g03210	S-receptor kinase	-0.760196	0.0293985
VIT_01s0010g02590	ATP-dependent DNA helicase RecQ	-0.759067	0.0181492
VIT_03s0097g00510	oligopeptide transporter OPT4	-0.758746	1.72477e-15
VIT_08s0007g00440	alpha-expansin 6 precursor	-0.757705	0.000218348
VIT_17s0000g05360	germin	-0.756731	0.000242976
VIT_11s0016g05360	phospholipase D alpha [Vitis vinifera]	-0.756447	0.00811843
VIT_08s0040g01710	Phenylalanine ammonia-lyase	-0.756063	1.35182e-07
VIT_16s0039g00260	pectate lyase	-0.755643	0.0166443
VIT_00s0301g00090	NDA2 (ALTERNATIVE NAD(P)H DEHYDROGENASE 2)	-0.755564	0.000109662
VIT_04s0008g03240	BAM2 (big apical meristem 2)	-0.751528	0.0278892
VIT_10s0003g00340	ACR4 (ARABIDOPSIS CRINKLY4)	-0.750184	0.0262182
VIT_03s0088g00700	Pathogenesis related protein 1 precursor (pr1 gene)	-0.749892	0.011387
VIT_00s0480g00030	polyphenol oxidase	-0.749573	3.5145e-11
VIT_13s0019g03530	no hit	-0.74843	0.0194532
VIT_12s0055g00320	UDP-glucose: anthocyanidin 5,3-O-glucosyltransferase	-0.747569	0.0238666
VIT_14s0068g02000	ribonucleotide reductase R2	-0.747189	0.0299981
VIT_06s0009g00310	Unknown protein	-0.747129	0.0148522
VIT_08s0105g00420	unknown	-0.74711	0.000592452
VIT_09s0002g01310	Unknown protein	-0.746873	0.0269306
VIT_08s0056g00290	Calcium-binding allergen Bet v 3 (Bet v III)	-0.74685	2.59445e-06
VIT_14s0128g00190	heavy-metal-associated domain-containing protein / copper chaperone (CCH)	-0.746681	0.0284351
VIT_11s0118g00420	heparanase protein 3 precursor	-0.743122	1.3506e-10
VIT_13s0156g00110	chaperone BCS1 mitochondrial	-0.742808	0.00148464
VIT_16s0022g00670	Vacuolar invertase 1, GIN1	-0.741976	6.01222e-06
VIT_12s0028g01370	PMR5 (POWDERY MILDEW RESISTANT 5)	-0.741907	0.0328073
VIT_04s0023g02200	S-adenosyl-L-methionine:salicylic acid carboxyl methyltransferase	-0.741713	4.65336e-05
VIT_10s0071g00450	S-locus lectin protein kinase	-0.741252	0.00154552
VIT_18s0075g00350	sucrose-phosphate synthase isoform C	-0.741115	0.0338526
VIT_11s0016g01060	Avr9/Cf-9 induced kinase 1	-0.740415	0.000113144
VIT_01s0026g02270	no hit	-0.739582	0.0310488
VIT_14s0083g01130	MAP3K-like protein kinase, putative, expressed	-0.739495	0.00966443
VIT_13s0084g00130	CXE carboxylesterase	-0.739231	0.00781563
VIT_04s0044g01460	PUB26 (PLANT U-BOX 26)	-0.738745	0.0353526
VIT_16s0050g00200	HcrVf3 protein	-0.737051	0.0108353
VIT_19s0014g00940	serine/threonine Protein kinase BNK1	-0.736513	0.0157549
VIT_15s0048g00190	SPX (SYG1/Pho81/XPR1) domain-containing protein	-0.734632	0.0264093
VIT_17s0000g02430	Phosphoethanolamine N-methyltransferase	-0.732797	1.74873e-07
VIT_01s0010g01000	NIK1 (NSP-INTERACTING KINASE 1)	-0.732306	2.98879e-05
VIT_15s0046g03500	metal ion binding	-0.732206	0.0366183
VIT_02s0109g00430	nitrilase 4 (NIT4)	-0.732047	0.0232263
VIT_02s0154g00350	L-lactate dehydrogenase A	-0.73109	3.82834e-05
VIT_05s0020g03280	copper amine oxidase	-0.730116	0.0290244
VIT_08s0007g06560	lectin protein kinase	-0.730073	0.0373912
VIT_09s0002g06890	dicyanin blue copper protein	-0.727833	0.0364746
VIT_18s0089g01020	Ethylene-responsive transcription factor	-0.726899	0.0107457
VIT_08s0056g01240	no hit	-0.726493	6.08015e-15
VIT_08s0040g02590	kinesin motor protein	-0.726373	0.0301256
VIT_09s0096g00930	disease resistance protein (TIR-NBS-LRR class)	-0.72452	0.0340353
VIT_05s0077g00520	gibberellin 2-oxidase	-0.724327	7.60781e-06
VIT_09s0018g01220	zinc finger (C3HC4-type RING finger)	-0.724109	0.00365336
VIT_07s0031g00490	MAP3K protein kinase	-0.722579	0.00337955
VIT_11s0118g00540	calcium-binding EF hand	-0.721254	0.0380311
VIT_12s0034g01760	Unknown protein	-0.719909	2.48223e-18
VIT_07s0005g02660	ABC transporter B member 13	-0.718713	3.07721e-06
VIT_11s0016g01970	calmodulin-binding region IQD6	-0.7186	0.0138271
VIT_13s0067g03260	pheophorbidase	-0.71776	1.57936e-05
VIT_19s0085g00920	organic cation transport protein OCT2	-0.717634	4.58012e-12
VIT_00s0483g00030	Isochorismatase hydrolase	-0.717558	6.27931e-05
VIT_03s0017g01940	no hit	-0.717452	0.000239863
VIT_01s0011g02260	metal-nicotianamine transporter YSL7	-0.717219	0.00122316
VIT_19s0014g04630	S-locus protein kinase	-0.714594	0.0103668
VIT_01s0026g02400	Glutathione S-transferase 10 GSTU10	-0.714111	0.0398689
VIT_03s0091g00410	Unknown protein	-0.713614	1.56133e-05
VIT_15s0048g02320	No apical meristem CUP-SHAPED COTYLEDON2	-0.711087	0.00884338
VIT_18s0166g00230	S-receptor kinase	-0.710706	0.0195989
VIT_04s0008g01230	harpin-induced protein	-0.710036	1.67243e-07
VIT_18s0001g03430	Flavonol synthase	-0.708084	3.52912e-12
VIT_08s0058g00640	patellin-5	-0.706626	0.0434578
VIT_19s0090g00960	unknown	-0.705923	6.27267e-07
VIT_02s0033g01310	Amino acid permease	-0.704862	1.40514e-07
VIT_16s0098g00360	CCT motif CONSTANS-LIKE	-0.704173	4.52215e-08
VIT_11s0016g02260	no hit	-0.70286	0.0268321
VIT_05s0049g00430	1-aminocyclopropane-1-carboxylate oxidase homolog 1	-0.702718	0.0437316
VIT_04s0023g01480	Dimethylaniline monooxygenase, N-oxide-forming	-0.702656	0.0107453
VIT_06s0004g01990	no hit	-0.701874	0.0463394
VIT_13s0106g00790	mevalonate diphosphate decarboxylase (MVD1)	-0.700965	7.81493e-19
VIT_03s0063g00710	CARBOXYESTERASE 12; CXE12	-0.700497	2.09644e-05
VIT_03s0017g01990	UDP-glucose glucosyltransferase	-0.699695	0.027149
VIT_10s0116g01800	calcium-dependent protein kinase 21 CPK21	-0.698959	4.45008e-16
VIT_03s0063g00730	CXE carboxylesterase CXE10	-0.696818	1.48653e-05
VIT_08s0007g01560	photoassimilate-responsive protein	-0.695879	0.0264093
VIT_04s0044g00190	mannitol dehydrogenase	-0.695129	0.0279154
VIT_12s0055g00340	WRKY DNA-binding protein 9	-0.694728	0.0496968
VIT_00s0262g00010	receptor kinase RK20-1	-0.694647	0.0100207
VIT_18s0001g13330	purple acid phosphatase 32- ATPAP32/PAP32	-0.694275	5.19552e-06
VIT_12s0057g00310	GAMETE EXPRESSED1 (GEX1)	-0.693218	7.71966e-11
VIT_05s0020g03170	lipoxygenase	-0.692739	0.000844682
VIT_14s0066g01830	SAG101 (SENESCENCE-ASSOCIATED GENE 101)	-0.692262	0.00464129
VIT_12s0055g00020	UDP-glucose glucosyltransferase	-0.692189	0.00150689
VIT_16s0050g02340	tRNA-splicing endonuclease positive effector	-0.691955	6.82963e-07
VIT_04s0008g04820	ABC transporter g family pleiotropic drug resistance 12 PDR12	-0.691824	0.0191182
VIT_16s0039g01320	phenylalanin ammonia-lyase [Vitis vinifera]	-0.691691	0.0250276
VIT_11s0065g00040	CYP706A12	-0.690259	0.0435419
VIT_18s0001g06380	TIR-NBS-LRR-TIR disease resistance protein	-0.689029	0.00142134
VIT_05s0049g01830	CCT motif CONSTANS-LIKE	-0.687925	0.0101663
VIT_01s0011g03670	bifunctional nuclease	-0.687873	3.06351e-09
VIT_02s0025g00210	fringe protein	-0.686236	3.18205e-05
VIT_09s0002g07130	CUE domain containing protein	-0.685027	0.00022947
VIT_13s0019g04440	zinc finger (C3HC4-type RING finger)	-0.684852	0.00473608
VIT_05s0020g02760	signal peptidase complex subunit 3	-0.684268	0.0296365
VIT_06s0004g01400	S-receptor kinase	-0.682899	3.04557e-05
VIT_17s0000g05060	Phytochelatin synthetase	-0.682442	0.00203455
VIT_07s0031g00980	aspartate aminotransferase	-0.680849	3.3942e-13
VIT_15s0045g00040	copper-binding family protein	-0.680707	0.0127971
VIT_19s0015g01430	BTB/POZ domain-containing protein	-0.67964	9.11708e-09
VIT_17s0000g01110	ATFP3 (Arabidopsis thaliana farnesylated protein 3	-0.679433	8.07177e-10
VIT_12s0034g00770	tir-nbs-lrr resistance protein	-0.678274	0.00700732
VIT_12s0028g02010	PMR5 (POWDERY MILDEW RESISTANT 5)	-0.676656	0.0293212
VIT_12s0034g00910	TIR-NBS-LRR type R protein 7	-0.67471	0.000574681
VIT_07s0005g01090	ATP binding protein	-0.674447	0.00104913
VIT_13s0047g00500	3-hydroxyisobutyryl-CoA hydrolase	-0.673636	0.0182323
VIT_05s0049g01400	alcohol oxidase	-0.67287	1.74931e-05
VIT_15s0024g00410	lectin	-0.672397	0.00455019
VIT_08s0040g02700	heavy-metal-associated domain-containing protein / copper chaperone (CCH)	-0.670428	1.35869e-08
VIT_02s0033g01210	no hit	-0.669953	0.000697127
VIT_14s0006g01600	no hit	-0.669738	0.00131182
VIT_00s0480g00040	polyphenol oxidase II, chloroplast precursor	-0.669668	5.74682e-07
VIT_18s0122g00780	Inorganic phosphate transporter	-0.669089	0.000163055
VIT_14s0030g00840	disease resistance protein (NBS-LRR class)	-0.668574	0.0204906
VIT_17s0000g07560	EDS1 (ENHANCED DISEASE SUSCEPTIBILITY 1)	-0.668393	2.147e-06
VIT_16s0100g00860	chalcone synthase	-0.667998	0.00578971
VIT_06s0004g04610	fasciclin arabinogalactan-protein (FLA4)	-0.667927	0.0308375
VIT_15s0048g02400	serine/threonine-protein kinase	-0.66689	2.34365e-05
VIT_07s0031g01920	protein kinase CRK1 CRK1 protein(Cdc2-related kinase 1)	-0.666284	0.0396795
VIT_08s0040g03040	Glutathione S-transferase GSTO1	-0.666173	2.61138e-12
VIT_19s0014g00830	RKF1 (RECEPTOR-LIKE KINASE IN FLOWERS 1)	-0.664694	2.06648e-06
VIT_07s0031g00480	protein kinase family	-0.661812	1.42196e-05
VIT_13s0067g03490	ARR9 typeA	-0.661227	0.00581406
VIT_13s0067g01700	steroid 5alpha-reductase	-0.660972	0.00961667
VIT_19s0014g00470	RKF1 (RECEPTOR-LIKE KINASE IN FLOWERS 1)	-0.660854	0.0288802
VIT_18s0001g08760	no hit	-0.660543	6.15018e-08
VIT_11s0118g00310	1,2-diacylglycerol 3-beta-galactosyltransferase	-0.660457	0.0337777
VIT_18s0001g08550	squalene monooxygenase	-0.658208	6.40574e-05
VIT_05s0020g04600	Metallothionein	-0.657216	0.027209
VIT_00s0317g00140	exocyst subunit EXO70 H2	-0.655167	0.0053566
VIT_16s0039g01130	phenylalanin ammonia-lyase [Vitis vinifera]	-0.654928	0.000844682
VIT_16s0039g01310	receptor serine/threonine kinase PR5K	-0.654172	0.0353696
VIT_12s0035g00020	Leucine Rich Repeat receptor-like kinase	-0.653463	0.00012101
VIT_06s0080g00090	CYP94A1	-0.653275	0.0438344
VIT_04s0008g04950	TIFY 8	-0.651509	1.46845e-05
VIT_06s0004g00020	NAC domain containing protein 32	-0.650604	0.0118655
VIT_00s0218g00110	1-deoxy-D-xylulose-5-phosphate synthase, chloroplast precursor	-0.650343	0.0107319
VIT_15s0046g01430	aldose 1-epimerase	-0.650101	8.51203e-09
VIT_14s0060g00310	no hit	-0.648712	0.000349629
VIT_09s0002g04560	calmodulin-binding protein	-0.648668	0.00105018
VIT_08s0007g02530	ABA-responsive protein (HVA22) HVA22J	-0.647125	0.0119213
VIT_19s0015g00230	zinc transporter ZIP11	-0.644643	9.56613e-07
VIT_06s0004g02380	Cinnamyl alcohol dehydrogenase	-0.642737	1.64147e-10
VIT_11s0065g00350	trans-cinnamate 4-monooxygenase	-0.641087	1.23721e-10
VIT_10s0003g01600	WRKY DNA-binding protein 65	-0.640665	6.12589e-08
VIT_05s0020g02810	Unknown protein	-0.639373	1.48743e-06
VIT_04s0023g01720	SEC14 cytosolic factor, putative	-0.638719	0.00421865
VIT_03s0017g00560	disease resistance RPP13 protein 4	-0.638663	0.00888903
VIT_03s0167g00190	CYP714A1	-0.638356	0.00117922
VIT_08s0040g02520	inositol-1,4,5-trisphosphate 5-phosphatase CVP2, type I	-0.63734	2.37031e-07
VIT_07s0005g03340	myb domain protein 14	-0.637177	7.53871e-05
VIT_19s0015g00010	Multidrug resistance-associated protein 3	-0.636925	0.000328591
VIT_03s0038g00230	purple acid phosphatase 2 PAP2	-0.63677	0.00248518
VIT_14s0171g00100	Blue (type 1) copper domain	-0.635208	8.12019e-09
VIT_17s0000g08070	Aldehyde dehydrogenase 1 precursor	-0.635117	1.04945e-09
VIT_06s0061g01480	ABC transporter G member 22	-0.634584	0.000144701
VIT_03s0063g01150	nodulin 1A, Senescence-associated	-0.634194	3.14104e-10
VIT_06s0009g02110	kelch repeat-containing F-box family protein	-0.633985	0.0249745
VIT_03s0038g03660	armadillo/beta-catenin repeat protein / U-box domain-containing	-0.633957	0.00331583
VIT_13s0147g00180	unknown	-0.633765	0.023573
VIT_14s0060g01970	F-box domain containing protein	-0.631542	2.49799e-08
VIT_10s0003g01710	ubiquitin domain containing 2	-0.629624	0.00222099
VIT_09s0002g04600	RAB GTPase ARA7	-0.628281	4.25971e-06
VIT_04s0044g00720	S-receptor kinase	-0.62796	0.0434791
VIT_10s0003g02810	WRKY DNA-binding protein 71	-0.626448	0.0447042
VIT_16s0050g01000	Unknown protein	-0.626203	0.0131071
VIT_08s0007g06680	PMR5 (POWDERY MILDEW RESISTANT 5)	-0.626175	2.58231e-09
VIT_01s0010g01390	phototropic-responsive NPH3	-0.625706	0.000176309
VIT_10s0116g01810	Unknown protein	-0.624321	9.21652e-06
VIT_09s0002g02060	Unknown protein	-0.622431	0.00822978
VIT_01s0137g00460	RGLG2 (RING DOMAIN LIGASE2)	-0.621523	0.00253452
VIT_01s0127g00540	Protein disulfide isomerase	-0.620483	0.000114771
VIT_01s0010g01830	tRNA-splicing endonuclease positive effector	-0.619748	1.30528e-05
VIT_15s0048g02070	BON2-associated protein (BAP2)	-0.617446	0.0120176
VIT_06s0004g05700	Glutathione S-transferase 8 GSTU8	-0.61666	0.0136993
VIT_11s0016g05050	Kelch repeat-containing F-box protein	-0.615502	3.36765e-07
VIT_07s0104g01710	HAK5 (High affinity K+ transporter 5)	-0.614832	0.00219368
VIT_06s0004g01910	ADP,ATP carrier protein	-0.612372	2.33242e-10
VIT_05s0020g03140	SUGAR TRANSPORTER 13	-0.611497	0.000370871
VIT_16s0039g01870	Protein kinase	-0.609237	0.0137919
VIT_14s0066g01050	glycogen synthase kinase 3 beta	-0.607364	0.00622193
VIT_14s0108g00800	no hit	-0.605811	0.0426963
VIT_16s0022g02100	Embryo-specific 3	-0.604851	3.26524e-08
VIT_04s0008g03530	ankyrin repeat	-0.604806	0.0143232
VIT_07s0031g03220	patellin-1	-0.60466	0.0012831
VIT_16s0050g02350	tRNA-splicing endonuclease positive effector	-0.603635	8.77332e-09
VIT_19s0014g02770	Unknown protein	-0.603404	6.10722e-09
VIT_18s0001g15130	WD40 repeat protein	-0.603114	7.3122e-06
VIT_14s0068g02240	HcrVf1 protein	-0.602847	0.00277397
VIT_14s0068g01300	Serine palmitoyltransferase	-0.602729	1.07923e-05
VIT_15s0048g00970	cytokinesis Sec1 protein (KEULE)	-0.602382	0.0196324
VIT_09s0002g08640	receptor kinase TRKa	-0.59903	0.0124449
VIT_10s0116g01820	Unknown protein	-0.598809	4.02603e-06
VIT_17s0000g05070	phytochelatin synthetase	-0.598393	1.82179e-08
VIT_01s0011g04780	Unknown protein	-0.597486	0.0169183
VIT_18s0075g00250	Unknown protein	-0.597333	5.53023e-09
VIT_10s0003g00480	isoflavone methyltransferase/ Orcinol O-methyltransferase 1 oomt1	-0.596748	0.0040251
VIT_15s0048g02480	Caffeate 3-O-methyltransferase 1	-0.594712	0.00712784
VIT_17s0053g00810	cyclic nucleotide-binding transporter 1	-0.59438	0.0277103
VIT_00s0199g00190	14-3-3 protein GF14 kappa (GRF8)	-0.594113	0.000855172
VIT_07s0005g04050	Leucine Rich Repeat receptor-like kinase	-0.593898	0.0319354
VIT_18s0089g01010	nitrate transporter NTL1	-0.593577	0.000382107
VIT_18s0001g02470	L-ascorbate peroxidase, thylakoid-bound (tAPX)	-0.593133	4.03725e-15
VIT_14s0060g00480	S-adenosylmethionine synthetase 1 (SAM1)	-0.593068	1.90015e-06
VIT_06s0004g01770	acetyl-CoA carboxylase, biotin carboxylase	-0.591675	3.49646e-06
VIT_19s0014g04470	S-locus protein kinase	-0.591598	0.0317464
VIT_13s0019g03520	no hit	-0.59124	0.00342131
VIT_03s0063g02290	Unknown protein	-0.589748	0.00183905
VIT_11s0016g04760	Unknown protein	-0.588724	0.00833331
VIT_05s0094g00160	no hit	-0.58751	0.00430279
VIT_02s0025g02850	subtilisin protease	-0.587474	0.0292695
VIT_00s0211g00030	symbiosis receptor kinase	-0.586149	0.00220605
VIT_04s0008g04920	2-oxoglutarate-dependent dioxygenase	-0.586004	0.00864801
VIT_18s0001g11610	no hit	-0.585933	5.62878e-07
VIT_06s0004g05470	sterol 4-alpha-methyl-oxidase 2 (SMO2)	-0.585556	0.00147356
VIT_01s0127g00230	NIK3 (NSP-INTERACTING KINASE 3)	-0.585066	1.65705e-08
VIT_00s0246g00050	NADH dehydrogenase I subunit 2	-0.58439	0.0137683
VIT_05s0102g00590	no hit	-0.583399	0.000267776
VIT_15s0021g00320	no hit	-0.582579	0.0413062
VIT_15s0045g00380	phosphoesterase	-0.581964	4.83162e-05
VIT_05s0049g00400	desacetoxyvindoline 4-hydroxylase	-0.580781	0.000192465
VIT_11s0016g02310	Thioredoxin 2	-0.580642	2.64445e-05
VIT_14s0108g00810	MINI ZINC FINGER 2 MIF2	-0.578737	4.10917e-07
VIT_18s0001g15660	Pathogen-related	-0.576724	0.000375579
VIT_16s0050g01250	heavy-metal-associated domain-containing protein / copper chaperone (CCH)	-0.576131	3.86745e-08
VIT_08s0007g01920	MYB DIVARICATA	-0.575993	0.00040132
VIT_04s0069g00790	cyclic nucleotide-regulated ion channel (CNGC14)	-0.575627	5.72152e-11
VIT_14s0108g00760	MINI ZINC FINGER 2 MIF2	-0.575214	7.89829e-05
VIT_00s0421g00040	disease resistance family protein	-0.574945	0.0385577
VIT_06s0004g00800	Amino acid permease	-0.574353	0.00594718
VIT_03s0180g00320	indole-3-acetate beta-glucosyltransferase	-0.573594	0.0321324
VIT_06s0080g00150	subtilisin-like proteinase AIR3	-0.573313	0.0191144
VIT_05s0077g01460	no hit	-0.573298	0.000759792
VIT_10s0042g00870	stilbene synthase [Vitis vinifera]	-0.572804	0.00303164
VIT_17s0000g00940	F-box protein	-0.571942	0.0193967
VIT_06s0004g03020	Beta-galactosidase	-0.571044	0.000648376
VIT_15s0021g02470	epoxide hydrolase-like protein	-0.57094	0.000258964
VIT_12s0035g01920	methionine S-methyltransferase	-0.568408	0.00843625
VIT_11s0016g00660	DREB sub A-5 of ERF/AP2 transcription factor	-0.566883	0.0453899
VIT_19s0090g00240	disease resistance protein RPS2	-0.566346	3.78655e-06
VIT_16s0050g01840	nucleoside triphosphatase	-0.564033	6.40393e-05
VIT_10s0003g04100	Auxin response factor 3	-0.562445	5.96635e-06
VIT_03s0180g00140	acetyl xylan esterase AxeA	-0.560665	2.65685e-05
VIT_05s0020g04420	calmodulin	-0.560197	0.0065286
VIT_19s0015g00190	zinc transporter ZIP11	-0.559052	0.0156421
VIT_19s0014g02720	Unknown protein	-0.559033	0.000311663
VIT_12s0035g02150	FERRIC REDUCTION OXIDASE 7 FRO7	-0.557486	0.000361169
VIT_18s0117g00070	nematode resistance-like protein	-0.555683	0.000244795
VIT_06s0080g00250	sialyltransferase	-0.554812	0.00107161
VIT_08s0007g04390	aspartyl protease	-0.554782	1.68035e-06
VIT_18s0001g02440	aldehyde dehydrogenase	-0.553392	7.24455e-07
VIT_01s0011g00380	SP1L1 (SPIRAL1-LIKE1)	-0.552319	0.000587141
VIT_13s0156g00100	Unknown protein	-0.551819	0.0160023
VIT_05s0094g00480	ethylene-responsive protein	-0.550782	2.1212e-05
VIT_17s0000g08510	PWWP domain-containing protein	-0.55074	0.00156626
VIT_12s0057g01000	Unknown protein	-0.550452	0.00112515
VIT_00s2582g00010	unknown	-0.549684	0.000591043
VIT_16s0100g01150	stilbene synthase [Vitis vinifera]	-0.549206	0.0377931
VIT_05s0049g00310	E8 protein	-0.548382	0.0206808
VIT_04s0008g01910	ferredoxin-related	-0.547547	0.0155984
VIT_12s0059g01720	no hit	-0.546623	0.00165396
VIT_12s0057g00190	unknown	-0.546555	0.000442625
VIT_12s0121g00300	BRASSINOSTEROID INSENSITIVE 1-associated receptor kinase 1	-0.546293	0.000362616
VIT_07s0031g00610	remorin	-0.545413	0.0143232
VIT_00s0313g00030	auxin-independent growth promoter	-0.54412	9.63023e-09
VIT_02s0025g04750	glycerate dehydrogenase	-0.543847	0.00416203
VIT_18s0001g14260	no hit	-0.542141	0.00445711
VIT_13s0019g00870	Unknown protein	-0.54095	0.00501861
VIT_18s0122g00590	DNA-binding protein	-0.539588	0.0470416
VIT_19s0014g00900	brassinosteroid signalling positive regulator (BZR1)	-0.539477	0.0433796
VIT_12s0034g02530	disease resistance protein (NBS-LRR class)	-0.538643	0.0297098
VIT_03s0038g04670	isoflavone reductase	-0.538598	6.37606e-12
VIT_10s0116g00050	Receptor protein kinase	-0.538493	0.048589
VIT_12s0059g01480	lipase family	-0.538359	0.0350496
VIT_19s0015g00020	ABC transporter C member 9	-0.536875	0.000950492
VIT_17s0119g00110	GRAM domain-containing protein / ABA-responsive	-0.536854	0.00374316
VIT_12s0057g00690	histidine kinase (AHK2)	-0.536015	0.00143822
VIT_12s0034g01750	disease resistance RPP13 protein 1	-0.53573	0.0122163
VIT_02s0012g00280	senescence-associated protein	-0.535298	5.88044e-08
VIT_01s0150g00440	respiratory burst oxidase protein D (RBOHD)	-0.534833	0.0264089
VIT_05s0077g00030	ammonium transporter 1, member 1 (AMT1.1)	-0.534762	2.10894e-05
VIT_07s0129g00480	molecular chaperone DnaJ	-0.534449	0.00589605
VIT_06s0080g00170	Aluminium-tolerance ALMT1	-0.534077	0.0085741
VIT_00s0742g00040	no hit	-0.533927	0.0442515
VIT_04s0044g00220	monooxygenase	-0.533767	8.63051e-06
VIT_13s0067g00990	heat shock protein	-0.533058	0.0273757
VIT_14s0128g00020	Na+/H+ exchanger	-0.532734	2.20714e-05
VIT_02s0025g00680	TINY ROOT HAIR 1	-0.53224	0.00522761
VIT_19s0015g00050	Multidrug resistance-associated protein 3	-0.532239	0.000557427
VIT_04s0044g00750	S-receptor kinase	-0.532205	0.0266843
VIT_12s0059g01380	1-aminocyclopropane-1-carboxylate oxidase 1	-0.531162	1.01878e-08
VIT_03s0038g02630	no hit	-0.53101	0.0289625
VIT_06s0004g02370	Cinnamyl alcohol dehydrogenase	-0.530745	0.0264093
VIT_05s0020g04560	armadillo/beta-catenin repeat protein / U-box domain-containing protein	-0.530546	0.019651
VIT_01s0137g00520	CYP71B35	-0.530242	2.83218e-06
VIT_08s0007g03710	ABC transporter G member 22	-0.529928	0.0321076
VIT_07s0104g01350	integral membrane family protein UPF0497	-0.529653	0.0337646
VIT_19s0014g04040	S-receptor protein kinase	-0.529542	0.036504
VIT_17s0000g09100	copper amine oxidase	-0.529083	7.15737e-09
VIT_13s0019g02300	wall-associated receptor kinase-like 20	-0.528972	0.0191182
VIT_18s0001g11130	calmodulin-binding protein AR781	-0.527787	9.01888e-05
VIT_00s0194g00260	microtubule associated protein (MAP70-5)	-0.526473	0.0313993
VIT_08s0040g01580	protein kinase APK1A, chloroplast precursor	-0.526431	0.00861598
VIT_19s0014g01470	Thioredoxin TTL1 (TETRATRICOPETIDE-REPEAT THIOREDOXIN-LIKE 1)	-0.524486	0.0123412
VIT_11s0016g02380	1-aminocyclopropane-1-carboxylate oxidase 2	-0.523119	6.87339e-05
VIT_08s0007g07920	Unknown protein	-0.52144	0.000252096
VIT_05s0020g01400	SRC2/SRC2 (SOYBEAN GENE REGULATED BY COLD-2)	-0.519689	1.77537e-06
VIT_18s0001g06400	no hit	-0.51953	0.0286649
VIT_00s0483g00010	Nucleobase-ascorbate transporter 11 (NAT11)	-0.516205	0.00287219
VIT_01s0011g01170	no hit	-0.51601	0.000150592
VIT_13s0019g05110	amino acid binding protein	-0.515831	3.17709e-05
VIT_13s0064g00380	Unknown protein	-0.515057	0.0251732
VIT_12s0028g02160	Ribulose bisphosphate carboxylase, large chain	-0.51501	0.00685196
VIT_13s0067g02640	alpha-galactosidase precursor	-0.514601	6.37606e-12
VIT_05s0049g00290	no hit	-0.514109	0.0112628
VIT_14s0030g01890	unknown	-0.513904	0.0268922
VIT_09s0002g05160	IAA17	-0.512773	0.000708105
VIT_00s0203g00150	octicosapeptide/Phox/Bem1p (PB1) domain-containing protein	-0.51248	0.00642793
VIT_01s0011g05110	major latex protein 22	-0.512446	1.16164e-07
VIT_12s0035g00740	no hit	-0.51202	9.84904e-05
VIT_18s0001g14390	transducin protein	-0.511962	0.0437316
VIT_13s0019g02400	transducin protein	-0.510061	9.06858e-05
VIT_19s0090g00940	RNASE THREE-LIKE PROTEIN 2 (RTL2)	-0.509291	0.00488756
VIT_11s0016g05630	acetylglucosaminyltransferase	-0.508299	0.0129312
VIT_12s0059g02150	aconitate hydratase, cytoplasmic	-0.508144	8.47758e-08
VIT_14s0083g00520	proline oxidase	-0.507676	0.00462346
VIT_10s0116g00400	SEC14 cytosolic factor	-0.507067	3.10099e-08
VIT_02s0025g02960	naringenin,2-oxoglutarate 3-dioxygenase	-0.506918	0.00324801
VIT_08s0058g00860	Unknown protein	-0.506737	0.0318253
VIT_13s0067g03200	proton-dependent oligopeptide transport (POT) family protein	-0.506606	1.20427e-07
VIT_07s0205g00030	zinc finger (C3HC4-type RING finger)	-0.506158	0.0191306
VIT_01s0127g00720	Beta-carbonic anhydrase	-0.504945	0.000260845
VIT_01s0011g06140	Avr9/Cf-9 rapidly elicited protein	-0.504894	0.00999263
VIT_04s0008g03000	cycloartenol synthase	-0.50455	0.0415034
VIT_16s0098g00420	Ser/Thr receptor-like kinase1	-0.502824	0.0165112
VIT_10s0116g01340	copper-binding family protein	-0.501932	0.00895976
VIT_12s0057g00600	Unknown protein	-0.501668	6.46728e-05
VIT_08s0040g03220	LCL1 (LHY/CCA1-LIKE 1)	-0.500599	7.60781e-06
VIT_09s0002g01870	Unknown protein	-0.49988	0.0272774
VIT_11s0118g00700	protein phosphatase 2C DBP	-0.497398	0.00227624
VIT_18s0122g01290	RWP-RK domain-containing protein	-0.497364	0.000123071
VIT_17s0000g09760	ABC transporter B member 11	-0.496831	0.0201198
VIT_14s0068g01390	Unknown protein	-0.496478	0.0106245
VIT_16s0098g01380	yippee	-0.493546	0.0324296
VIT_02s0025g00820	cation/hydrogen exchanger (CHX18)	-0.49337	8.33636e-06
VIT_18s0001g02420	aspartic proteinase Asp1 precursor	-0.492304	0.0111198
VIT_10s0003g03120	Urease accessory protein G	-0.491594	9.54706e-09
VIT_06s0004g05920	Proliferating cell nuclear antigen (PCNA)	-0.490538	0.0430201
VIT_01s0026g01140	ZCW32 (BIGPETAL, BIGPETALUB)	-0.489866	0.000134694
VIT_16s0050g01430	ornithine cyclodeaminase	-0.489764	0.00169796
VIT_00s0772g00010	protein kinase	-0.489195	0.00508866
VIT_17s0000g05860	Probable ABC2 homolog 6	-0.489054	0.00245747
VIT_16s0098g00890	harpin-induced protein	-0.489009	8.78686e-06
VIT_01s0026g01570	NITRATE TRANSPORTER 1:2	-0.488436	0.000711794
VIT_14s0036g00930	polyubiquitin (UBQ4)	-0.488105	6.59366e-06
VIT_01s0026g01630	Unknown protein	-0.487547	9.43851e-06
VIT_11s0037g00190	Endonuclease/exonuclease/phosphatase, related	-0.487526	0.00499794
VIT_03s0091g00560	leucine-rich repeat protein kinase	-0.487093	9.95794e-06
VIT_08s0032g00240	CYP71A22	-0.486073	9.50617e-07
VIT_18s0001g12000	geranylgeranyl pyrophosphate synthetase 1, chloroplast precursor	-0.485978	0.00900372
VIT_16s0098g01050	no hit	-0.485688	0.0432715
VIT_10s0003g00580	ERF (ethylene response factor) sub B-3 of ERF/AP2 transcription factor (ATERF-2)	-0.485411	0.00341457
VIT_14s0060g00350	aspartic protease	-0.484887	0.0252687
VIT_13s0067g01840	ferritin	-0.484733	4.1318e-10
VIT_07s0104g01280	Na+/H+ antiporter	-0.484725	0.000360354
VIT_16s0039g01110	phenylalanin ammonia-lyase [Vitis vinifera]	-0.484652	0.0270646
VIT_08s0040g01570	protein kinase APK1A, chloroplast precursor	-0.484004	0.00889804
VIT_16s0098g00970	subtilisin serine protease	-0.483584	0.00166369
VIT_08s0040g00630	hydroxyproline-rich glycoprotein	-0.482084	0.00253139
VIT_01s0146g00100	ACT domain containing protein (ACR4)	-0.480067	5.6168e-06
VIT_05s0049g00970	no hit	-0.479474	1.77996e-06
VIT_12s0028g03200	tyrosine aminotransferase	-0.479111	0.00654472
VIT_07s0031g02970	Unknown protein	-0.477717	0.00132141
VIT_07s0104g01300	no hit	-0.474242	9.12139e-08
VIT_05s0020g01250	BTB/POZ domain-containing protein	-0.473979	0.00285974
VIT_16s0050g00680	Unknown protein	-0.473726	0.000698947
VIT_14s0030g01980	Auxin-induced protein PCNT115	-0.473378	5.10393e-06
VIT_14s0060g00400	pentatricopeptide (PPR) repeat-containing	-0.472035	0.000585746
VIT_11s0052g00010	no hit	-0.471928	0.00989434
VIT_19s0085g00050	myb domain protein 58	-0.471647	0.0105007
VIT_13s0047g01030	no hit	-0.470944	0.0489266
VIT_16s0039g01390	tRNA-Ala synthetase, cytosolic	-0.469962	0.000408369
VIT_01s0011g00400	nuclear transport factor 2 (NTF2)	-0.469921	0.0124659
VIT_10s0003g04090	remorin	-0.469362	0.0133586
VIT_03s0038g04700	isoflavone reductase	-0.469193	2.16938e-07
VIT_03s0063g00100	Unknown protein	-0.46861	0.000349561
VIT_00s0199g00150	threonine endopeptidase	-0.467733	0.0136305
VIT_08s0007g08420	disease resistance protein RGA2	-0.467422	0.0310083
VIT_06s0061g01210	LYSINE HISTIDINE TRANSPORTER 1	-0.466889	0.00429193
VIT_00s0454g00010	subtilase	-0.46615	0.00201375
VIT_12s0035g00730	no hit	-0.466121	0.00185291
VIT_09s0070g00030	Stromal cell-derived factor 2 protein precursor (SDF2 protein)	-0.465532	0.000127392
VIT_00s0226g00100	regulator of chromosome condensation (RCC1)	-0.464929	0.0269711
VIT_05s0049g00410	1-aminocyclopropane-1-carboxylate oxidase	-0.464856	0.00131182
VIT_05s0020g04210	sulfate adenylyltransferase 3	-0.463582	0.000253796
VIT_18s0001g15120	Unknown protein	-0.463182	0.0101663
VIT_18s0041g01840	no hit	-0.463169	0.00335199
VIT_14s0006g00350	Glutamine synthetase cytosolic isozyme 2	-0.462578	1.60659e-05
VIT_18s0001g10180	N-hydroxycinnamoyl/benzoyltransferase 3	-0.462523	0.00748049
VIT_07s0205g00010	unknown	-0.462485	0.00448507
VIT_11s0052g00100	basic helix-loop-helix (bHLH) family	-0.462362	0.0247092
VIT_15s0048g00530	Auxin-responsive SAUR11	-0.461748	0.0165719
VIT_17s0000g01700	leucine-rich repeat transmembrane protein kinase	-0.460894	0.00395847
VIT_16s0098g01210	no hit	-0.45858	0.0167433
VIT_08s0040g00770	cysteine protease inhibitor	-0.458147	5.38513e-09
VIT_02s0025g05120	ACT domain-containing protein (ACR8)	-0.457843	0.00538801
VIT_15s0048g02300	NAC transcription factor-like 9	-0.457231	0.00178146
VIT_01s0010g03330	unknown	-0.456341	0.04539
VIT_09s0070g00520	ubiquitin-specific protease 3 (UBP3)	-0.456256	0.0373912
VIT_08s0040g00030	no hit	-0.455991	0.000885904
VIT_06s0080g00310	esterase/lipase/thioesterase family protein	-0.455859	1.76583e-05
VIT_07s0005g01400	Unknown protein	-0.455686	0.0474913
VIT_13s0019g00300	sensitivity to red light reduced protein (SRR1)	-0.455534	0.0122859
VIT_08s0040g03320	glutamate N-acetyltransferase	-0.455395	0.00748503
VIT_19s0093g00400	Glutathione S-transferase 25 GSTU25	-0.455152	0.02314
VIT_05s0020g05050	cellulose synthase CSLE1	-0.455127	0.000825338
VIT_01s0011g05880	RDR1 (RNA-DEPENDENT RNA POLYMERASE 1)	-0.453262	0.0019354
VIT_16s0050g02660	pyruvate kinase	-0.452585	4.3661e-05
VIT_10s0003g04020	CBL-interacting protein kinase 9 (CIPK9)	-0.452444	1.6322e-07
VIT_08s0040g02740	pectate lyase	-0.452098	0.000157945
VIT_18s0001g08080	no hit	-0.451588	0.0286202
VIT_01s0011g03130	Unknown protein	-0.449605	3.00044e-06
VIT_16s0013g00890	ethylene-responsive element binding factor	-0.44808	0.00166369
VIT_19s0090g01790	armadillo/beta-catenin repeat	-0.447914	0.00845987
VIT_02s0025g01660	seven in absentia SINA5	-0.447884	0.000471732
VIT_05s0049g01550	PEPTIDE TRANSPORTER PROTEIN 3	-0.447786	0.000273693
VIT_01s0011g05620	no hit	-0.447731	0.0486709
VIT_18s0001g12690	Isoflavone reductase (synthesis of phytoalexines)	-0.447166	0.000732926
VIT_04s0008g02500	Hydroxyproline-rich glycoprotein LKP2	-0.446751	0.00155238
VIT_03s0038g04250	cellulose synthase CESA2	-0.44627	1.48904e-05
VIT_11s0016g04720	blight-associated protein p12 precursor	-0.446204	0.0033632
VIT_08s0007g01470	copper transporter 3	-0.445458	0.00167702
VIT_02s0025g03760	myosin-related	-0.445338	0.00332966
VIT_01s0137g00540	CYP71E1	-0.445156	0.0410131
VIT_19s0090g01870	multidrug resistance-associated protein 3	-0.444021	7.9946e-05
VIT_03s0038g00430	enhanced disease susceptibility 5 EDS5	-0.441545	0.00203455
VIT_16s0098g01890	phosphatidylinositol 3- and 4-kinase	-0.440814	0.000417133
VIT_12s0028g01420	phosphate translocator	-0.439748	0.0120562
VIT_18s0001g08970	no hit	-0.439519	0.000844682
VIT_01s0137g00550	CYP71B34	-0.439245	0.0168362
VIT_07s0130g00140	thioesterase family	-0.437558	0.00772056
VIT_10s0071g00210	myosin VA (heavy chain 12, myoxin)	-0.436934	0.00547242
VIT_11s0149g00090	CLAVATA1 receptor kinase (CLV1)	-0.436011	0.0388101
VIT_12s0028g01220	zinc finger (C3HC4-type RING finger)	-0.435396	0.00582049
VIT_12s0034g00130	anthocyanidin 3-O-glucosyltransferase	-0.435362	0.00463732
VIT_17s0053g00040	metal-nicotianamine transporter YSL5	-0.435061	0.0197125
VIT_15s0021g01540	AvrPto-dependent Pto-interacting protein 3	-0.434087	0.018093
VIT_00s0370g00070	epoxide hydrolase	-0.43392	0.0274224
VIT_18s0001g01560	Tetratricopeptide repeat protein 33	-0.433602	0.000394073
VIT_13s0067g02300	hypoxia-responsive	-0.432931	0.00104772
VIT_07s0141g00020	SENSITIVE TO PROTON RHIZOTOXICITY 1	-0.43283	6.83785e-05
VIT_18s0001g10810	carboxylesterase CXE	-0.432696	0.00176377
VIT_18s0001g02380	kinesin protein (MKRP1)	-0.431971	0.00642005
VIT_06s0004g08110	no hit	-0.430538	0.00275467
VIT_07s0005g00310	zinc finger (CCCH type) helicase family protein	-0.42976	0.00331595
VIT_04s0023g03570	oligopeptide transporter 7 ATOPT7	-0.429208	0.00448925
VIT_11s0016g01770	MKK2	-0.429085	4.75128e-06
VIT_12s0035g00700	Unknown protein	-0.429071	0.000936428
VIT_06s0004g01890	Cu2+-exporting ATPase HMA5 (HEAVY METAL ATPASE 5)	-0.42796	0.000964697
VIT_06s0004g06030	Calcium/calmodulin-regulated receptor kinase	-0.426868	0.0236407
VIT_00s0404g00070	no hit	-0.4265	0.000616717
VIT_17s0000g08000	ribonuclease III	-0.42579	1.48321e-06
VIT_04s0044g01430	Unknown protein	-0.425684	0.000493972
VIT_16s0050g00380	Tubulin beta-1	-0.425352	0.000803744
VIT_16s0039g01100	phenylalanin ammonia-lyase [Vitis vinifera]	-0.425099	0.00254545
VIT_16s0050g01990	no hit	-0.42422	0.0116012
VIT_18s0001g05990	UDP-glycosyltransferase 85A1	-0.424148	0.0168362
VIT_18s0001g11940	metalloendopeptidase	-0.424108	5.29966e-05
VIT_06s0004g04100	ABC transporter B member 20	-0.424068	0.0301512
VIT_08s0007g02540	Unknown protein	-0.424062	0.0257594
VIT_01s0026g00840	ARL1 (ARG1-LIKE 1)	-0.423899	0.00432089
VIT_01s0010g02810	Unknown protein	-0.422933	0.0124242
VIT_06s0080g01050	Unknown protein	-0.422888	0.000406701
VIT_12s0059g00180	Unknown protein	-0.422606	0.000648376
VIT_08s0007g08050	carboxyl-terminal processing protease	-0.421611	0.00627314
VIT_17s0000g00410	no hit	-0.420871	0.0319354
VIT_14s0171g00170	Unknown protein	-0.420774	3.27221e-05
VIT_01s0026g00260	potassium transporter (KUP7)	-0.42075	0.000492723
VIT_05s0077g01980	Unknown protein	-0.420575	0.000538178
VIT_00s0353g00060	ARK3 (Arabidopsis Receptor Kinase 3)	-0.420502	0.00114696
VIT_14s0066g01210	carbonic anhydrase, chloroplast precursor	-0.420454	0.00911685
VIT_07s0129g00220	Actin binding FORMIN HOMOLOGY 2	-0.420201	0.00547484
VIT_14s0006g02900	monoglyceride lipase	-0.419651	0.00129452
VIT_10s0405g00070	RAB GTPase RABA5A	-0.41939	0.0106245
VIT_18s0001g07720	zinc finger (GATA type) protein ZIM (ZIM) GAT26	-0.419278	0.000605293
VIT_03s0038g03920	Glutamate receptor 2 GLUR2	-0.418074	0.00189705
VIT_14s0108g00380	protein kinase APK1A	-0.417798	0.0263347
VIT_02s0012g00750	haloacid dehalogenase hydrolase	-0.417338	7.33954e-05
VIT_00s0227g00140	MLO1	-0.41725	9.57296e-05
VIT_18s0089g01220	Cupin super	-0.416486	0.000606369
VIT_04s0008g05770	CBL-interacting protein kinase 25 (CIPK25)	-0.416416	0.0155956
VIT_14s0128g00100	aminotransferase class IV	-0.415691	9.40576e-06
VIT_15s0046g00220	kinesin light chain	-0.415443	0.0341451
VIT_15s0046g02620	beta-amylase 9 BMY9	-0.414582	0.00251247
VIT_19s0015g00390	Unknown protein	-0.414309	0.000586821
VIT_04s0023g01320	minor allergen Alt a 7	-0.414039	0.00806792
VIT_19s0014g00710	RKF1 (RECEPTOR-LIKE KINASE IN FLOWERS 1)	-0.413834	0.0243039
VIT_07s0005g02020	Sulfate adenylyltransferase	-0.413594	0.000116387
VIT_18s0041g00630	proton-dependent oligopeptide transport (POT) family protein	-0.413548	0.0102915
VIT_17s0000g06390	pentatricopeptide (PPR) repeat-containing protein	-0.413285	0.0179509
VIT_08s0007g07810	basic helix-loop-helix (bHLH) family	-0.411142	0.0253898
VIT_08s0007g02790	Unknown protein	-0.410867	0.0108212
VIT_05s0029g00410	Werner Syndrome exonuclease (WEX)	-0.410463	0.0256726
VIT_10s0003g00420	Auxin response factor 3	-0.409781	0.000650436
VIT_19s0014g04090	serine/threonine-protein kinase receptor ARK3	-0.408571	0.0382612
VIT_07s0031g01330	alanine:glyoxylate aminotransferase 2	-0.408075	7.05554e-05
VIT_13s0019g01490	C2 domain-containing protein	-0.407475	0.00109456
VIT_07s0031g03060	NSL1 (NECROTIC SPOTTED LESIONS 1)	-0.407377	0.000998365
VIT_19s0014g03630	no hit	-0.406291	0.0122317
VIT_00s0226g00090	no hit	-0.406213	0.0297536
VIT_06s0061g01310	Nucleobase-ascorbate transporter 12 (NAT12)	-0.405421	0.00196507
VIT_13s0047g00200	subtilisin	-0.403739	0.00838152
VIT_18s0001g12680	no hit	-0.403042	0.0231657
VIT_18s0001g11290	signal peptidase 1	-0.402892	0.00111454
VIT_07s0031g00530	MAPKKK21	-0.402865	0.00435254
VIT_02s0012g02780	cytochrome b5 domain-containing protein	-0.402793	0.000727074
VIT_14s0066g02610	no hit	-0.402784	0.0421225
VIT_17s0000g02540	CTR1 kinase kinase kinase	-0.402487	0.00287452
VIT_01s0011g05860	Aspartate-semialdehyde dehydrogenase	-0.402375	0.000375579
VIT_01s0011g02330	Unknown protein	-0.402	0.0268034
VIT_07s0031g00920	inositol-3-phosphate synthase	-0.401016	2.60399e-05
VIT_06s0004g01420	glycosyl hydrolase family 1 protein	-0.400561	0.000175092
VIT_02s0025g03480	kinesin motor domain containing protein	-0.398263	0.00394668
VIT_19s0014g03060	Unknown protein	-0.397935	0.0162881
VIT_08s0007g03130	small nuclear ribonucleoprotein G	-0.397677	0.00599694
VIT_08s0040g03100	Glutathione S-transferase GSTO1	-0.397019	1.06731e-05
VIT_00s0415g00080	beta-D-xylosidase	-0.396022	0.021969
VIT_13s0019g05130	serine carboxypeptidase III	-0.395768	1.40108e-05
VIT_15s0021g01060	CYP72A1	-0.39466	0.0236266
VIT_17s0000g02370	Receptor protein kinase	-0.394606	0.0353256
VIT_16s0039g00320	alcohol dehydrogenase 1	-0.394584	0.0109138
VIT_11s0016g02280	glycine dehydrogenase 2	-0.394458	2.98551e-05
VIT_03s0038g04680	isoflavone reductase Bet v 6.0101	-0.394212	0.0215011
VIT_07s0031g00620	zeaxanthin epoxidase (ZEP) (ABA1)	-0.392091	0.0281782
VIT_08s0040g00040	ubiquitin-conjugating enzyme E2 D/E	-0.391711	2.78189e-06
VIT_13s0019g01030	binding	-0.391488	0.0366074
VIT_17s0000g10260	aarF domain containing kinase	-0.390363	0.00363173
VIT_09s0070g00320	male germ cell-associated kinase	-0.389897	0.00231247
VIT_13s0067g01950	chromatin remodeling 42	-0.389878	0.0473855
VIT_10s0003g00110	FES1 (FRIGIDA-ESSENTIAL 1)	-0.388924	0.0203333
VIT_13s0067g01890	glycosyl hydrolase family 85	-0.388841	0.0250858
VIT_11s0052g00600	pentatricopeptide (PPR) repeat-containing protein	-0.386748	0.0109878
VIT_19s0014g01280	no hit	-0.386747	0.00455338
VIT_01s0011g03290	Aluminum-activated malate transporter 9	-0.386271	0.000349395
VIT_08s0056g00100	protein kinase	-0.385944	0.00343968
VIT_14s0006g01980	zinc finger (C3HC4-type RING finger)	-0.385543	0.00675542
VIT_03s0063g00830	CARBOXYESTERASE 5 CXE5	-0.384556	0.00169796
VIT_02s0025g01380	Endo-1,4-beta-glucanase	-0.383373	0.0272405
VIT_03s0091g00100	methylthioribose kinase	-0.383363	0.0392483
VIT_14s0066g01880	Zinc finger AN1 domain-containing stress-associated protein 12 (SAP12)	-0.383242	0.0346125
VIT_08s0007g01640	Fructokinase	-0.381857	0.014137
VIT_18s0001g05060	2,3-bisphosphoglycerate-dependent phosphoglycerate mutase	-0.381854	0.000676302
VIT_14s0066g01200	protein kinase beta-1 subunit 5'-AMP-activated	-0.380124	0.00260861
VIT_03s0088g01290	inorganic pyrophosphatase	-0.379788	0.00680802
VIT_18s0041g02110	Unknown protein	-0.379757	7.2011e-05
VIT_19s0014g02360	Phytosulfokine receptor precursor	-0.379347	0.0209417
VIT_03s0038g04710	Isoflavone reductase (synthesis of phytoalexines)	-0.378298	0.00177453
VIT_08s0040g02750	ankyrin repeat	-0.3781	1.57936e-05
VIT_08s0007g01520	TPR-containing protein kinase	-0.376659	0.0200774
VIT_14s0060g00390	pectinesterase family	-0.376503	0.0143682
VIT_14s0108g00540	phosphofructokinase	-0.375668	0.000114356
VIT_03s0038g03730	niemann-Pick C1 protein precursor	-0.374654	0.000438413
VIT_12s0028g03920	ankyrin repeat	-0.373255	0.0142715
VIT_05s0020g03670	MARD1 (MEDIATOR OF ABA-REGULATED DORMANCY 1)	-0.373094	0.00608492
VIT_08s0056g00710	Protein kinase C inhibitor	-0.37224	2.34148e-05
VIT_00s0214g00150	F-box protein PP2-B1 (Protein PHLOEM PROTEIN 2-LIKE B1)	-0.372195	0.0342356
VIT_15s0046g00980	cyclic nucleotide-regulated ion channel 1	-0.372138	0.00133156
VIT_14s0108g01330	chorismate mutase, chloroplast (CM1)	-0.370867	0.00140962
VIT_06s0004g06100	MYB DIVARICATA	-0.370408	0.00465218
VIT_01s0127g00360	S-ribonuclease binding protein SBP1	-0.370375	0.00753784
VIT_10s0003g01240	14-3-3 protein GF14 iota (GRF12)	-0.370123	0.00110613
VIT_12s0057g01020	fasciclin-like arabinogalactan protein FLA2	-0.369702	0.0392196
VIT_13s0019g04950	KOW domain-containing transcription factor family protein	-0.369692	0.00267625
VIT_11s0118g00510	ubiquitin-associated (UBA)/TS-N domain-containing	-0.369501	0.00472779
VIT_02s0012g01010	Leucine-rich repeat	-0.367999	0.0131037
VIT_11s0206g00090	calmodulin-binding protein	-0.367937	0.0482087
VIT_07s0005g02130	tolB protein-related	-0.367766	0.036486
VIT_02s0025g04620	phospholipase D beta 1	-0.367551	0.00192289
VIT_01s0011g05630	ubiquitin-conjugating enzyme E2 variant 1	-0.366839	0.000466443
VIT_14s0108g01510	Membrane-anchored ubiquitin-fold protein 2	-0.365865	0.0125329
VIT_18s0001g14270	gibberellin-regulated protein 1 (GASA1)	-0.365706	0.0453899
VIT_18s0122g00710	3-beta-hydroxy-delta5-steroid dehydrogenase	-0.365694	0.00264633
VIT_10s0116g00350	Unknown protein	-0.365279	0.0475406
VIT_08s0056g00080	glycosyl transferase family 8 protein	-0.365107	8.81392e-05
VIT_06s0004g00410	carboxyl-terminal peptidase	-0.363515	0.0102079
VIT_07s0005g00960	Unknown protein	-0.363288	0.0244687
VIT_12s0057g01330	zinc finger (C3HC4-type RING finger)	-0.362924	0.0333001
VIT_03s0017g01760	Gamma-aminobutyrate transaminase subunit isozyme 1	-0.362229	5.92356e-06
VIT_14s0108g01440	Unknown protein	-0.361997	0.0337777
VIT_14s0030g00650	shikimate dehydrogenase	-0.361477	0.0096339
VIT_06s0009g02510	HEAT repeat family protein	-0.36146	0.000262206
VIT_01s0026g02100	Unknown protein	-0.361258	0.00334789
VIT_12s0134g00450	S-locus lectin protein kinase	-0.360471	0.0206751
VIT_00s0253g00070	unknown	-0.359995	0.00122578
VIT_07s0031g03030	calmodulin-binding protein	-0.359152	0.000435739
VIT_18s0041g02120	TIR-NBS-LRR type R protein 7	-0.359037	0.000432198
VIT_08s0007g02620	Ribosomal protein S17 (RPS17A) 40S	-0.358951	0.0250857
VIT_01s0011g02200	Glutamine synthetase	-0.358839	0.000228734
VIT_07s0005g00300	zinc finger (CCCH type) helicase family protein	-0.35776	0.00827995
VIT_00s0252g00060	DnaJ homolog, subfamily C, member 7	-0.357495	0.00257118
VIT_07s0005g01390	calreticulin 2 (CRT2)	-0.356897	0.0114321
VIT_08s0007g02760	IAA-amino acid hydrolase 1 (ILR1)	-0.356087	0.0221024
VIT_11s0037g00200	unknown	-0.355401	0.0473819
VIT_05s0020g04760	DNA-directed RNA polymerase II subunit G	-0.355227	0.0258893
VIT_15s0046g02500	Unknown protein	-0.3551	0.0409565
VIT_18s0001g04860	Aspartate transaminase.	-0.355045	0.00246408
VIT_02s0025g02830	beta-1,3-galactosyltransferase sqv-2	-0.354413	0.0137973
VIT_05s0049g00980	cofilin	-0.353745	0.000148664
VIT_10s0003g05470	FAD-binding domain-containing protein	-0.353327	0.0338526
VIT_19s0090g01470	protease inhibitor/seed storage/lipid transfer protein (LTP)	-0.352879	0.000303567
VIT_06s0004g01640	UDP-glucoronosyl and UDP-glucosyl transferase	-0.352672	0.00153118
VIT_18s0001g13870	calmodulin binding protein	-0.352652	0.000131129
VIT_04s0023g00830	calreticulin 3 (CRT3)	-0.352554	0.0219385
VIT_19s0090g00270	Unknown protein	-0.352277	0.0041634
VIT_11s0052g00680	Unknown protein	-0.352054	0.0223264
VIT_08s0007g01680	ceramidase	-0.351332	0.0182133
VIT_18s0001g05300	trehalose-6-phosphate phosphatase	-0.351305	0.0258893
VIT_06s0004g00870	Unknown protein	-0.350225	2.95561e-05
VIT_08s0040g02380	hydrolase, alpha/beta fold	-0.348445	0.00309329
VIT_08s0007g00290	pectinacetylesterase	-0.347532	0.015549
VIT_19s0014g04660	FLAVODOXIN-LIKE QUINONE REDUCTASE 1	-0.347415	8.00149e-05
VIT_14s0083g00340	beta-glucan-binding protein 4	-0.347291	0.00510725
VIT_07s0031g02720	myosin heavy chain	-0.346076	0.0136061
VIT_10s0042g01250	NPR1-LIKE PROTEIN 3	-0.345977	0.00235326
VIT_19s0014g01330	peptide-N4-asparagine amidase A	-0.345288	0.00455338
VIT_04s0043g00600	translational activator	-0.34505	0.00554753
VIT_08s0105g00590	chlorophyll synthetase	-0.343255	0.0101656
VIT_09s0002g00770	2OG-Fe(II) oxygenase	-0.343103	0.0046898
VIT_01s0150g00040	Unknown protein	-0.342675	0.00467218
VIT_11s0016g01710	Myosin-like protein XIK	-0.342622	0.00104506
VIT_04s0008g06640	endomembrane protein 70, TM4 ;	-0.341964	0.0182073
VIT_08s0217g00110	basic helix-loop-helix aprataxin	-0.3419	0.0357376
VIT_00s0287g00040	GATA transcription factor 28	-0.341856	0.0195866
VIT_12s0035g00750	disease resistance protein	-0.341675	0.00949527
VIT_08s0040g03140	leucine-rich repeat	-0.341633	0.0040696
VIT_10s0116g00760	glucose-6-phosphate/phosphate translocator	-0.34162	0.0182936
VIT_04s0023g00350	unknown	-0.339816	0.0100501
VIT_13s0074g00770	Copper chaperone ATX1	-0.339472	0.0134431
VIT_11s0016g01980	Unknown protein	-0.339211	0.0390315
VIT_08s0058g00700	F-box protein (FBL3)	-0.338641	0.0358803
VIT_04s0008g03600	Tocopherol cyclase	-0.337966	0.00272965
VIT_01s0011g00910	Unknown protein	-0.337781	0.0332399
VIT_06s0004g08410	bis(5'-adenosyl)-triphosphatase	-0.337209	0.005517
VIT_02s0025g02530	RabGAP/TBC domain-containing protein	-0.336187	4.65658e-05
VIT_07s0005g05030	CLIP-associating protein (CLASP)	-0.33572	0.00467709
VIT_11s0052g01090	4-coumarate-CoA ligase 2	-0.3355	0.0280634
VIT_14s0066g02440	glycosyl transferase family 14 protein	-0.335408	0.00137953
VIT_13s0019g01660	dehydration-induced protein (ERD15)	-0.335325	0.00270463
VIT_05s0102g00120	glutathione peroxidase	-0.335224	0.0199584
VIT_11s0016g00690	senescence-associated protein	-0.335068	0.000640745
VIT_02s0154g00100	Transaldolase ToTAL2	-0.334385	0.0275773
VIT_17s0000g05120	ABC transporter B member 7	-0.334338	0.000646153
VIT_08s0058g01030	saposin B domain-containing protein	-0.334307	0.0187329
VIT_04s0008g02290	ABI3-interacting protein 2	-0.332891	0.000462761
VIT_14s0060g00590	Unknown protein	-0.33247	0.000964901
VIT_09s0002g03510	ELF7 (EARLY FLOWERING 7)	-0.331852	0.00429647
VIT_11s0016g02120	Density-regulated protein DRP1	-0.331622	0.00151285
VIT_13s0019g00340	glutaredoxin	-0.331595	0.00146404
VIT_09s0002g04260	Unknown protein	-0.331148	0.00194716
VIT_17s0000g09710	leucine-rich repeat transmembrane protein kinase	-0.330733	0.0435419
VIT_12s0059g00250	POLYOL TRANSPORTER 5	-0.330425	0.0398689
VIT_12s0028g02220	ubiquitin-conjugating enzyme E2 N	-0.32991	0.00979701
VIT_04s0159g00040	glutathione transferase microsomal	-0.329909	0.00656921
VIT_11s0016g04020	RAB GTPase ARA7	-0.32955	0.0263076
VIT_10s0116g01390	F-box family protein	-0.32923	0.0336513
VIT_06s0004g02400	Unknown protein	-0.329153	0.00112148
VIT_18s0072g00110	Light stress-responsive one-helix protein	-0.328335	0.0103743
VIT_09s0002g01880	Unknown protein	-0.327935	0.0109196
VIT_02s0025g01500	nucleoside diphosphate kinase 3, (NDK3)	-0.327722	0.0221693
VIT_06s0004g03620	MAPK (MPK6)	-0.327716	0.0176457
VIT_01s0026g00170	equilibrative nucleoside transporter (ENT1)	-0.327556	0.00181215
VIT_17s0000g06380	YGL010w	-0.326693	0.000392289
VIT_18s0072g00940	histidinol-phosphate aminotransferase, chloroplast precursor	-0.326124	0.00733222
VIT_08s0007g07440	PUMILIO 12 (APUM12)	-0.324419	0.0120307
VIT_14s0030g01720	DNA-damage-repair/toleration protein (DRT102)	-0.324357	0.00249117
VIT_17s0000g01690	argininosuccinate synthase, chloroplast precursor	-0.324087	0.0044259
VIT_06s0004g00250	PUMILIO 12 (APUM12)	-0.323961	0.0204853
VIT_01s0127g00350	DNA-directed RNA Polymerase II subunit L	-0.323066	0.00541574
VIT_00s0174g00310	ribonuclease T2	-0.322726	0.020629
VIT_01s0244g00070	Unknown protein	-0.322682	0.0176398
VIT_06s0004g05820	import inner membrane translocase subunit Tim10, Mitochondrial	-0.322561	0.0175737
VIT_13s0019g04940	KOW domain-containing factor family protein	-0.322381	0.00233535
VIT_06s0004g00890	Unknown protein	-0.322284	0.000511532
VIT_18s0001g07130	GEM-like 1	-0.322177	0.00180389
VIT_02s0087g00750	Proteinase inhibitor I4, serpin	-0.322175	0.0438511
VIT_12s0055g01160	BRASSINOSTEROID INSENSITIVE 1-associated receptor kinase 1	-0.321471	0.00114876
VIT_06s0004g07870	CBL-interacting protein kinase 16	-0.321234	0.000847358
VIT_12s0035g00760	ATP phosphoribosyl transferase	-0.320802	0.00831865
VIT_14s0060g01280	pyrophosphate-energized vacuolar membrane proton pump	-0.320649	0.00287452
VIT_11s0016g02130	CwfJ protein	-0.32009	0.0019538
VIT_12s0035g00310	protein kinase SPK-3 ASK1	-0.319869	0.0012723
VIT_00s0186g00080	SUM2 (SMALL UBIQUITIN-LIKE MODIFIER 2)	-0.319158	0.00929812
VIT_14s0128g00760	Epoxide hydrolase	-0.31912	0.000716007
VIT_13s0019g02390	Dihydrofolate synthetase	-0.318602	0.0209255
VIT_04s0044g00320	Unknown protein	-0.318071	0.0332127
VIT_14s0060g02280	zinc finger (C3HC4-type RING finger)	-0.317997	0.000191912
VIT_08s0007g04670	Glutamine synthetase	-0.317905	0.0156144
VIT_19s0014g01530	protein kinase	-0.31733	0.024324
VIT_04s0008g06510	no hit	-0.316162	0.0311327
VIT_09s0002g05600	ABC transporter g family pleiotropic drug resistance 12 PDR12	-0.31587	0.00217483
VIT_07s0031g02180	protein kinase IRE1	-0.315185	0.0349328
VIT_13s0147g00190	diacylglycerol kinase	-0.31482	0.0332829
VIT_15s0046g03180	Remorin	-0.314765	0.0024125
VIT_11s0016g04410	Unknown protein	-0.31459	0.0105007
VIT_09s0002g07530	Tetratricopeptide helical	-0.314479	0.00436736
VIT_17s0000g00890	Geranylgeranylated protein ATGP4	-0.314383	0.0139813
VIT_08s0058g00620	kelch repeat-containing protein	-0.314161	0.0255024
VIT_18s0001g03300	1-aminocyclopropane-1-carboxylate synthase	-0.313933	0.0134208
VIT_19s0014g02760	ubiquitin-conjugating enzyme E2 O	-0.313461	0.00429193
VIT_11s0016g05430	Unknown protein	-0.313041	0.00989619
VIT_01s0146g00450	transport inhibitor response 1 protein	-0.312866	0.0236766
VIT_07s0104g00320	glutathione peroxidase 4	-0.312726	0.0247209
VIT_01s0011g04530	tetratricopeptide repeat protein 5	-0.312674	0.0178631
VIT_10s0003g04540	CATIONIC AMINO ACID TRANSPORTER 1	-0.311583	0.0143684
VIT_07s0031g02010	LCV2 (LIKE COV 2)	-0.31125	0.00456935
VIT_15s0024g00240	C-5 cytosine-specific DNA methylase	-0.311099	0.00231343
VIT_08s0007g08410	4,5-DOPA dioxygenase extradiol	-0.310915	0.00747543
VIT_11s0016g03210	NADP-dependent malic enzyme	-0.310737	0.00663233
VIT_18s0001g13610	abhydrolase domain-containing protein 5	-0.309897	0.0230203
VIT_17s0000g08830	SOUL heme-binding	-0.309665	0.00716893
VIT_04s0008g06630	phototropic-responsive NPH3	-0.309494	0.0188493
VIT_07s0031g02490	Prenylcysteine oxidase precursor	-0.309361	0.0102079
VIT_08s0040g03380	Major Facilitator Superfamily	-0.309328	0.00992094
VIT_08s0040g02470	inorganic pyrophosphatase	-0.309193	0.00260607
VIT_02s0025g01430	zinc finger (C3HC4-type RING finger) family protein ATL1E	-0.309026	0.0487717
VIT_16s0050g01230	no hit	-0.308932	0.0308142
VIT_10s0003g00510	transcription elongation factor 1	-0.307802	0.0107319
VIT_18s0001g05480	Unknown protein	-0.306616	0.0411633
VIT_11s0016g03080	CLAVATA1 receptor kinase (CLV1)	-0.306429	0.00932693
VIT_01s0011g03190	ATP-dependent Clp protease adaptor protein ClpS containing protein	-0.304821	0.00775227
VIT_05s0077g02110	dynein light chain LC6, flagellar outer arm	-0.304761	0.0181019
VIT_14s0030g01860	transcription factor	-0.304661	0.00445711
VIT_07s0031g00700	caltractin / centrin	-0.304526	0.0190604
VIT_15s0048g00270	scarecrow transcription factor 6 (SCL6)	-0.303394	0.0152676
VIT_08s0007g08530	Unknown protein	-0.302802	0.0441027
VIT_05s0049g02210	Unknown protein	-0.302489	0.00886807
VIT_08s0007g00060	5-oxoprolinase	-0.3019	0.00539107
VIT_05s0020g00760	pyruvate dehydrogenase kinase, Mitochondrial	-0.300895	0.00384769
VIT_01s0011g02480	phospholipid-transporting ATPase	-0.300579	0.0275944
VIT_00s0415g00040	glycine-rich protein	-0.300442	0.00192289
VIT_08s0040g00420	Unknown protein	-0.300259	0.0251732
VIT_17s0000g10020	1,3-beta-glucan synthase	-0.299683	0.0298092
VIT_01s0026g00820	IAA-amino acid hydrolase 1 (ILR1)	-0.299089	0.0200208
VIT_10s0003g01860	RKF1 (RECEPTOR-LIKE KINASE IN FLOWERS 1)	-0.299065	0.0458148
VIT_02s0012g01020	zinc finger (C3HC4-type RING finger)	-0.298889	0.0122621
VIT_06s0004g05150	TOC75 (translocon outer membrane complex 75)	-0.298883	0.000573362
VIT_11s0016g02830	gamma-glutamyltranspeptidase	-0.298559	0.00074297
VIT_01s0011g00540	SPFH domain-containing protein 2 precursor band 7 family	-0.298518	0.00301939
VIT_17s0000g05990	ABA-responsive protein (HVA22a)	-0.29833	0.0204501
VIT_13s0019g02650	ribosomal protein L7Ae/L30e/S12e/Gadd45	-0.298175	0.0271538
VIT_13s0067g02950	appr-1-p processing enzyme	-0.297388	0.0194049
VIT_08s0007g07050	Unknown protein	-0.297091	0.00445711
VIT_08s0032g00470	periplasmic beta-glucosidase precursor	-0.29704	0.0219535
VIT_19s0015g01010	Farnesyl diphosphate synthase	-0.296612	0.0349824
VIT_12s0057g00010	diacylglycerol kinase	-0.296401	0.0189158
VIT_11s0037g00740	serine carboxypeptidase S10	-0.296312	0.000694627
VIT_07s0129g00490	hydrogenobyrinic acid a,c-diamide synthase	-0.296015	0.0270646
VIT_10s0597g00020	UBA; HSC20, C-terminal oligomerisation	-0.295914	0.00274441
VIT_12s0035g02110	Glutathione S-transferase Z1 GSTZ1	-0.295826	0.0167515
VIT_01s0011g00450	magnesium transporter CorA	-0.295322	0.048128
VIT_14s0006g01650	Calcium-binding EF-hand	-0.294977	0.0336225
VIT_07s0031g00670	HEAT SHOCK FACTOR 4	-0.29483	0.00537921
VIT_01s0011g04890	Unknown protein	-0.294485	0.0413062
VIT_07s0031g00050	Cysteine proteinase	-0.294364	0.000146848
VIT_12s0028g01090	reticulon family protein (RTNLB5)	-0.293684	0.0266612
VIT_01s0011g01160	haloacid dehalogenase hydrolase	-0.293656	0.0333626
VIT_16s0098g01290	Major Facilitator Superfamily protein	-0.293434	0.0486326
VIT_03s0017g00670	zinc finger (C3HC4-type RING finger)	-0.292884	0.0214419
VIT_14s0060g00100	phytochrome A (PHYA)	-0.292807	0.00400969
VIT_13s0067g00150	hydrolase, alpha/beta fold	-0.292753	0.0449667
VIT_17s0000g07230	activating signal cointegrator 1 complex subunit 3	-0.292336	0.00554753
VIT_06s0061g01160	Unknown protein	-0.292284	0.00336496
VIT_15s0048g02240	acid phosphatase PAP14	-0.291971	0.0187037
VIT_16s0050g00080	remorin	-0.291768	0.0469116
VIT_07s0005g02170	Unknown protein	-0.291151	0.000974996
VIT_01s0011g02490	cytidine/deoxycytidylate deaminase	-0.291009	0.00180389
VIT_02s0012g01940	myb KAN2 (KANADI 2)	-0.290527	0.0317597
VIT_03s0063g01360	Unknown protein	-0.290042	0.00383563
VIT_03s0038g04510	chaperone BCS1 mitochondrial	-0.289687	0.0286202
VIT_11s0016g01230	12-oxophytodienoate reductase 3	-0.289652	0.0164204
VIT_09s0002g01890	hydroxyproline-rich glycoprotein	-0.289186	0.0131037
VIT_03s0038g03130	Flavin containing monooxygenase 3	-0.288396	0.000754887
VIT_10s0003g04390	ABC transporter C member 11	-0.288314	0.00455338
VIT_01s0011g02160	zinc finger (C3HC4-type RING finger)	-0.288227	0.00181984
VIT_01s0010g03850	calmodulin-binding protein	-0.287978	0.00383748
VIT_07s0104g01410	OTU cysteine protease	-0.287055	0.00160089
VIT_17s0000g04910	L-asparaginase	-0.286213	0.0142892
VIT_18s0001g08090	IAA9	-0.284844	0.0029803
VIT_19s0015g01390	transcription initiation factor TFIIH subunit H1	-0.28472	0.048128
VIT_01s0146g00270	delta3,5-delta2,4-dienoyl-CoA isomerase	-0.284669	0.00902192
VIT_01s0127g00810	adaptor-related protein complex 1, sigma 2	-0.284606	0.0245701
VIT_12s0057g01210	nitrate-responsive NOI protein	-0.284165	0.015852
VIT_19s0090g01590	import inner membrane translocase subunit Tim17/Tim22/Tim23 , Mitochondrial	-0.282637	0.0304182
VIT_00s0181g00040	TIR1 (TRANSPORT INHIBITOR RESPONSE 1)	-0.282499	0.0373452
VIT_09s0002g01550	lecithine cholesterol acyltransferase	-0.281376	0.0194213
VIT_12s0059g00640	beta-1,3-galactosyltransferase sqv-2	-0.281233	0.00429924
VIT_02s0025g01130	phytochrome A supressor spa1 (SPA1)	-0.28049	0.0327438
VIT_05s0062g01000	aldo/keto reductase	-0.279355	0.00748519
VIT_08s0058g01000	aspartate aminotransferase	-0.279089	0.0107453
VIT_18s0001g03520	camphor resistance CrcB	-0.278898	0.0327438
VIT_08s0058g01190	xanthine dehydrogenase	-0.278501	0.0154113
VIT_18s0001g12420	SEC14 cytosolic factor	-0.278484	0.0240598
VIT_18s0089g00100	TIR-NBS-TIR type disease resistance protein	-0.278477	0.0085741
VIT_18s0001g14410	Unknown protein	-0.278476	0.0217267
VIT_07s0104g01730	HAK5 (High affinity K+ transporter 5)	-0.277937	0.0299721
VIT_04s0008g06500	solute carrier family 35	-0.277748	0.0287711
VIT_09s0002g02630	IAA-amino acid hydrolase 3	-0.277051	0.00357852
VIT_13s0019g02370	yip1 domain , member 2	-0.276914	0.00924914
VIT_13s0064g00890	cellulose synthase CESA3	-0.276657	0.042871
VIT_08s0217g00040	importin 11	-0.276255	0.0118671
VIT_14s0068g01960	acetolactate synthase III, chloroplast precursor	-0.275552	0.0138182
VIT_01s0010g03880	Unknown protein	-0.275492	0.0303584
VIT_08s0007g05400	Unknown protein	-0.275401	0.0135779
VIT_16s0050g01510	SGT1-2	-0.275157	0.00827995
VIT_01s0150g00260	zinc finger (C3HC4-type RING finger)	-0.274423	0.04539
VIT_08s0040g02360	calmodulin binding protein	-0.274418	0.00808691
VIT_04s0008g06080	Unknown protein	-0.274327	0.00808691
VIT_13s0073g00310	pyridine nucleotide-disulphide oxidoreductase	-0.274138	0.0151327
VIT_05s0049g00090	ethylene receptor (ETR2)	-0.274112	0.00517421
VIT_07s0005g04890	Glutathione S-transferase 25 GSTU7	-0.273438	0.0227085
VIT_18s0001g01080	Unknown protein	-0.273027	0.0104194
VIT_04s0008g01200	eukaryotic translation initiation factor SUI1	-0.271866	0.00297724
VIT_00s0508g00030	membrane protein	-0.271643	0.049
VIT_10s0116g01400	peroxisomal membrane protein PMP22	-0.271445	0.0157748
VIT_04s0008g00720	vacuolar processing enzyme gamma	-0.271429	0.00248977
VIT_14s0219g00120	PQ-loop repeat / transmembrane	-0.270931	0.00328554
VIT_09s0002g06280	aspartate-glutamate racemase	-0.270825	0.0336409
VIT_05s0020g04550	no hit	-0.269781	0.0357057
VIT_00s0264g00050	Unknown protein	-0.26908	0.0223264
VIT_02s0025g04560	copper amine oxidase	-0.268967	0.0364012
VIT_18s0001g11740	RING zinc finger ARIADNE protein ARI2	-0.267307	0.0210235
VIT_16s0050g00490	tripeptidyl-peptidase 2	-0.267274	0.00214941
VIT_09s0002g04070	Unknown protein	-0.267252	0.0418003
VIT_17s0000g01950	dihydropyrimidine dehydrogenase	-0.2668	0.0120176
VIT_02s0087g00790	F-box domain containing protein	-0.266244	0.0148399
VIT_14s0068g01260	phosphate carrier protein	-0.265904	0.00275048
VIT_03s0038g04420	DnaJ homolog, subfamily A, member 2	-0.265512	0.0260551
VIT_12s0034g01860	phosphogluconate dehydrogenase	-0.265484	0.0215071
VIT_00s0186g00020	SUM2 (SMALL UBIQUITIN-LIKE MODIFIER 2)	-0.26534	0.0284364
VIT_14s0068g01710	metal-nicotianamine transporter YSL6	-0.2651	0.0103668
VIT_12s0028g01400	DNA-directed RNA polymerase II subunit D	-0.264259	0.0214666
VIT_08s0056g01300	cupin, RmlC-type	-0.263338	0.0286657
VIT_14s0128g00770	F-box protein	-0.263287	0.0303931
VIT_07s0031g01930	myb TKI1 (TSL-KINASE INTERACTING PROTEIN 1)	-0.263275	0.0483819
VIT_11s0016g01830	protein kinase	-0.263244	0.0202929
VIT_12s0028g03420	ribonuclease P	-0.262581	0.0405803
VIT_06s0004g07770	peroxidase	-0.262546	0.0399978
VIT_04s0023g01030	LIM domain containing protein	-0.261824	0.0160446
VIT_03s0088g01040	aminotransferase AGD2	-0.261638	0.031802
VIT_05s0020g01180	proteasome 26S AAA-ATPase subunit (RPT5a)	-0.26068	0.0213189
VIT_11s0016g04970	NADH-cytochrome b5 reductase	-0.26039	0.0156057
VIT_05s0029g00180	ER lumen retaining receptor (HDEL receptor)	-0.260191	0.0442611
VIT_07s0005g03070	LHW (LONESOME HIGHWAY)	-0.259155	0.0232587
VIT_01s0011g06020	Small nuclear ribonucleoprotein	-0.258516	0.019226
VIT_01s0011g03440	DNA mismatch repair protein	-0.258127	0.0487972
VIT_07s0005g02210	transducin protein	-0.257831	0.0454577
VIT_01s0011g00370	SP1L2 (SPIRAL2)	-0.257359	0.00938265
VIT_08s0007g08480	zinc proteinase	-0.257238	0.0117276
VIT_04s0008g02040	heterotrimeric G protein alpha subunit	-0.256705	0.0284231
VIT_08s0007g03940	histone deacetylase HD2A	-0.256201	0.0279884
VIT_01s0150g00050	GT2-like trihelix DNA-binding protein	-0.255875	0.0231145
VIT_19s0014g04130	serine/threonine-protein kinase receptor ARK3	-0.255793	0.0436301
VIT_08s0058g00370	Unknown protein	-0.25561	0.0319354
VIT_12s0059g02370	eukaryotic translation initiation factor SUI1	-0.254235	0.0131037
VIT_02s0087g00800	Unknown protein	-0.253962	0.0366786
VIT_04s0044g01750	thioredoxin reductase 2	-0.252606	0.0216282
VIT_04s0043g00570	translational activator	-0.252115	0.00441492
VIT_01s0127g00380	pyrrolidone-carboxylate peptidase	-0.252024	0.0371622
VIT_09s0002g04430	phox (PX) domain-containing protein	-0.25155	0.0226138
VIT_15s0048g00660	autophagy 8f (APG8f)	-0.251539	0.0466031
VIT_02s0033g01110	male germ cell-associated kinase	-0.251442	0.00201527
VIT_16s0098g00790	copper-binding family protein	-0.251314	0.0410897
VIT_14s0219g00080	Unknown protein	-0.250366	0.0424188
VIT_12s0034g02160	importin beta-2	-0.250176	0.0106608
VIT_08s0058g01020	saposin B domain-containing protein	-0.250053	0.00707994
VIT_12s0028g00590	3-hydroxyisobutyryl-CoA hydrolase	-0.249707	0.0354224
VIT_08s0007g07090	sphingosine-1-phosphate phosphatase	-0.248136	0.0425162
VIT_08s0105g00450	transducin protein	-0.247223	0.0292067
VIT_13s0067g02500	xanthine/uracil permease	-0.247157	0.0267355
VIT_13s0067g02970	glucose-6-phosphate/phosphate-translocator	-0.247029	0.0260377
VIT_01s0011g00650	Calcineurin phosphoesterase	-0.246506	0.00822733
VIT_11s0016g02440	HRT domain containing	-0.245315	0.0317225
VIT_11s0016g03530	DNA-directed RNA polymerase II subunit E	-0.24333	0.0495133
VIT_04s0044g02020	kinesin ZWI (ZWICHEL)	-0.24311	0.0329272
VIT_09s0002g00350	proteasome 20S alpha subunit E2 (PAE2)	-0.243074	0.0105007
VIT_06s0004g08460	CBS1	-0.242147	0.0160557
VIT_14s0068g01120	alpha-mannosidase precursor lysosomal	-0.24207	0.0483193
VIT_03s0063g00650	Unknown protein	-0.241394	0.0445765
VIT_16s0039g01660	Unknown protein	-0.241077	0.0438511
VIT_04s0023g02040	endoplasmatic reticulum retrieval protein 1B	-0.240695	0.0448309
VIT_17s0000g10010	callose synthase catalytic subunit	-0.240677	0.0134208
VIT_19s0090g00130	Unknown protein	-0.2406	0.0289307
VIT_11s0016g05700	RabGAP/TBC domain-containing protein	-0.240553	0.0181371
VIT_16s0022g02340	fructokinase-2	-0.240046	0.0449671
VIT_11s0052g00020	balbiani ring 1	-0.239426	0.017876
VIT_05s0124g00040	Epsin protein	-0.238988	0.0328032
VIT_03s0091g00080	methylthioribose kinase	-0.238444	0.0457792
VIT_06s0004g03640	trans-2-enoyl-CoA reductase	-0.238188	0.0499194
VIT_14s0083g00960	auxin transport protein (BIG)	-0.237982	0.00753784
VIT_09s0002g00200	protein-O-fucosyltransferase 2	-0.237979	0.0303161
VIT_01s0011g01900	Glutathione S-transferase, C-terminal	-0.23668	0.0295103
VIT_14s0030g01250	HASTY	-0.236404	0.0283038
VIT_14s0060g02220	F-actin capping protein alpha subunit	-0.236205	0.0312106
VIT_08s0056g00700	La domain-containing protein	-0.235981	0.037748
VIT_03s0017g01060	peptidyl-prolyl isomerase FKBP12	-0.234855	0.0470826
VIT_06s0061g01260	EMB1211 (EMBRYO DEFECTIVE 1211)	-0.234831	0.0217388
VIT_05s0020g02850	peroxiredoxin-5	-0.234599	0.0131457
VIT_02s0012g00760	haloacid dehalogenase hydrolase	-0.233954	0.0307814
VIT_07s0191g00180	homeobox-leucine zipper protein ATHB-6	-0.232891	0.0358196
VIT_00s0341g00020	transposon protein, CACTA, En/Spm sub-class	-0.23034	0.0219256
VIT_12s0035g01840	CAND1 (CULLIN-ASSOCIATED AND NEDDYLATION DISSOCIATED, HEMIVENATA)	-0.229529	0.0269051
VIT_18s0089g01240	ATP-dependent Clp protease ATP-binding subunit ClpX1 (CLPX)	-0.228684	0.048128
VIT_05s0020g02200	inosine-uridine preferring nucleoside hydrolase	-0.228017	0.0184514
VIT_05s0077g00580	DnaJ homolog, subfamily C, member 14	-0.227879	0.0284364
VIT_19s0085g00040	Related to Ubiquitin 1 (RUB1)	-0.227752	0.0385727
VIT_17s0000g05540	H(+)-ATPASE 11 AHA11	-0.227574	0.028008
VIT_14s0171g00120	Unknown protein	-0.227404	0.0272407
VIT_14s0128g00370	seryl-tRNA synthetase	-0.227304	0.0249239
VIT_02s0033g01190	Unknown protein	-0.226921	0.0487719
VIT_03s0097g00620	N-acylethanolamine amidohydrolase	-0.226809	0.0455356
VIT_13s0067g02990	superoxide dismutase	-0.226307	0.0222184
VIT_10s0116g00830	Patatin	-0.225374	0.0222179
VIT_07s0141g00520	serine carboxypeptidase 1 precursor	-0.224784	0.017368
VIT_11s0016g01990	Regulatory protein NPR1 (Nonexpresser of PR genes 1)	-0.224465	0.0330587
VIT_04s0008g01310	MAP3K delta-1 protein kinase	-0.223763	0.0448309
VIT_10s0116g01210	aspartyl protease	-0.223571	0.00474636
VIT_18s0072g00720	SEC5A (EXOCYST COMPLEX COMPONENT SEC5)	-0.223111	0.0198601
VIT_06s0004g02900	hydroxymethylbutenyl 4-diphosphate synthase	-0.222111	0.0281292
VIT_01s0011g01830	lecithine cholesterol acyltransferase	-0.222057	0.0255024
VIT_08s0007g00380	ECERIFERUM 3 (CER3)	-0.219524	0.0173229
VIT_13s0019g04640	PUMILIO 4	-0.21902	0.0363396
VIT_15s0046g01280	JAR1-like protein	-0.218422	0.0416624
VIT_02s0012g02120	defender against cell death 1 (DAD1)	-0.216542	0.0437316
VIT_09s0002g05800	proteasome 26S AAA-ATPase subunit (RPT6a)	-0.216329	0.0394727
VIT_13s0019g03220	proline transporter 1 (ProT1)	-0.215259	0.0418003
VIT_11s0016g02540	xaa-Pro dipeptidase	-0.215086	0.0402493
VIT_05s0020g02820	ubiquitin activating enzyme E1c (ECR1)	-0.214377	0.0330587
VIT_04s0008g01400	Protein kinase MK6	-0.21382	0.0328073
VIT_10s0116g00460	microtubule organization 1 protein (MOR1)	-0.212984	0.031407
VIT_06s0004g05030	FtsH protease that is localized to the mitochondrion	-0.211559	0.0319354
VIT_11s0065g00370	senescence-associated protein	-0.210304	0.0134431
VIT_05s0020g00410	C2 domain-containing protein	-0.209938	0.0228897
VIT_02s0012g01900	3-beta hydroxysteroid dehydrogenase	-0.209863	0.0394875
VIT_09s0002g05250	aminotransferase class I and II	-0.209532	0.0397743
VIT_00s0250g00020	Protein tyrosine phosphatase	-0.208765	0.0411337
VIT_09s0002g08120	DEAD-box protein abstrakt	-0.207323	0.0205241
VIT_12s0028g01120	amine oxidase	-0.202737	0.0363493
VIT_06s0004g08180	eukaryotic translation initiation factor 2 beta subunit	-0.202275	0.0258893
VIT_05s0020g04080	1,2-dihydroxy-3-keto-5-methylthiopentene dioxygenase 2	-0.202141	0.0101739
VIT_12s0028g03090	homeobox transcription factor	-0.200748	0.0319645
VIT_10s0003g00530	Unknown protein	-0.19864	0.0289307
VIT_04s0008g01660	Carrier protein, Mitochondrial	-0.197152	0.0329565
VIT_05s0020g01770	PBS1 (AVRPPHB SUSCEPTIBLE 1)	-0.187724	0.0449971
VIT_05s0077g02140	fatty acid multifunctional protein (MFP2)	0.177568	0.0492054
VIT_09s0002g01760	eukaryotic translation initiation factor 4A-1	0.179252	0.0458148
VIT_08s0056g00200	2,3-bisphosphoglycerate-independent phosphoglycerate mutase	0.184852	0.024527
VIT_03s0038g02570	ubiquitin-conjugating enzyme E2 O	0.184995	0.0433331
VIT_05s0020g00700	squamosa promoter-binding protein 12 (SPL12)	0.185614	0.0412801
VIT_14s0083g00740	Amino acid permease	0.186213	0.0274758
VIT_17s0000g03870	serine/threonine-protein phosphatase 2A 65 kDa regulatory subunit Abeta isoform	0.18729	0.033293
VIT_12s0028g02340	ketol-acid reductoisomerase	0.188634	0.0195748
VIT_13s0067g00270	ribosomal protein P0 (RPP0A) acidic 60S	0.19168	0.0497337
VIT_01s0150g00160	ubiquinol-cytochrome C reductase iron-sulfur subunit, mitochondrial	0.194692	0.0354224
VIT_18s0001g13630	V-type H+-transporting ATPase 16kDa proteolipid subunit	0.195098	0.0433307
VIT_05s0020g03080	acyl-CoA synthetase long-chain	0.197033	0.0344615
VIT_06s0061g01110	lecithine cholesterol acyltransferase	0.197401	0.0363221
VIT_05s0020g00470	DEAD box RNA helicase 1	0.19744	0.0412769
VIT_11s0118g00200	sucrose-phosphate synthase	0.197571	0.0448895
VIT_04s0044g01840	ARID/BRIGHT DNA-binding domain-containing protein	0.201152	0.0400339
VIT_14s0060g02140	rubber elongation factor (REF)	0.202843	0.015039
VIT_03s0088g01180	Proline iminopeptidase	0.2033	0.0487719
VIT_07s0031g00210	PAB8 (POLY(A) BINDING PROTEIN 8)	0.204118	0.0460175
VIT_15s0021g01810	armadillo/beta-catenin repeat family protein	0.205193	0.0478217
VIT_11s0016g03070	hexokinase-2	0.20662	0.0450451
VIT_12s0057g00260	external rotenone-insensitive NADPH dehydrogenase	0.209397	0.0261903
VIT_08s0040g02330	Elongation factor 1-alpha 1	0.211074	0.0131059
VIT_02s0025g00900	6-phosphogluconate dehydrogenase	0.21108	0.0475546
VIT_19s0014g03510	ADP-ribosylation factor GAP zinc finger-containing protein ZIGA3	0.2118	0.0209351
VIT_08s0007g07290	translation initiation factor eIF-4E	0.215265	0.0307814
VIT_16s0098g01570	acyl-CoA binding protein 2 (ACBP2)	0.216124	0.0373639
VIT_10s0003g03180	phospho-N-acetylmuramoyl-pentapeptide-transferase	0.216135	0.0383114
VIT_07s0005g00840	Ribosomal protein L19 (RPL19B) 60S	0.216157	0.0215138
VIT_11s0052g00730	adagio protein 1	0.216234	0.02476
VIT_12s0057g00680	CONSTANS interacting protein 6	0.216573	0.0127884
VIT_08s0040g02160	zinc finger (C3HC4-type RING finger)	0.2168	0.0469496
VIT_08s0058g00390	Ribosomal protein S4 (RPS4D) 40S	0.216919	0.0402819
VIT_04s0023g00800	LUC7 N_terminus domain-containing protein	0.216961	0.0393735
VIT_14s0060g00060	EMB1138 (EMBRYO DEFECTIVE 1138)	0.217216	0.0268486
VIT_14s0066g01020	DEAD box RNA helicase 1	0.218296	0.0189666
VIT_01s0011g02040	SWAP (Suppressor-of-White-APricot)/surp domain-containing protein	0.218578	0.0438511
VIT_11s0037g00390	Unknown protein	0.219408	0.0427999
VIT_09s0002g03620	NADP-dependent malic enzyme	0.220085	0.0274066
VIT_07s0005g01710	WRKY DNA-binding protein 23	0.22022	0.0474465
VIT_01s0010g02460	glyceraldehyde-3-phosphate dehydrogenase, cytosolic 3	0.220339	0.0465478
VIT_14s0066g00800	proline-rich family protein	0.22082	0.0293563
VIT_12s0059g00260	Splicing factor STA1 (STABILIZED1)	0.220849	0.0165112
VIT_17s0000g01200	CBS domain containing protein	0.221217	0.0319354
VIT_04s0023g02460	transducin protein	0.221576	0.036294
VIT_06s0004g03240	Elongation factor 1-alpha 1	0.221802	0.0102362
VIT_03s0038g00860	bZIP transcription factor	0.222006	0.0353526
VIT_01s0010g01770	zinc finger (CCCH-type) family protein	0.223251	0.0246927
VIT_01s0011g05960	trehalose-phosphatase	0.223353	0.0385377
VIT_04s0044g00030	ATSAC1B/IBS2 (IMPAIRED IN BABA-INDUCED STERILITY 2)	0.223363	0.0490225
VIT_08s0007g07180	Eukaryotic translation initiation factor 3 subunit 8	0.223594	0.0175144
VIT_10s0597g00030	Monothiol glutaredoxin-S17 (AtGrxS17)	0.224438	0.022669
VIT_01s0010g03700	zinc finger (Ran-binding)	0.224903	0.018233
VIT_17s0000g02750	auxin-dependent protein (ARCA)	0.225662	0.00876377
VIT_13s0067g00720	aarF domain containing kinase	0.225789	0.0482448
VIT_18s0001g09420	progesterone 5-beta-reductase	0.22589	0.0368674
VIT_06s0004g07560	ribosomal protein S29 28S	0.226903	0.013107
VIT_10s0116g01730	soluble starch synthase 3, chloroplast precursor	0.227414	0.0150137
VIT_17s0000g03720	lateral organ boundaries protein 41	0.227676	0.0333491
VIT_04s0023g00690	protein phosphatase 2C	0.228043	0.036504
VIT_07s0129g00410	casein kinase II alpha chain 2	0.22809	0.0289625
VIT_18s0001g08850	calcium-transporting ATPase 3, endoplasmic reticulum-type ECA3	0.228794	0.0393735
VIT_03s0063g02640	beta-ketoacyl-CoA synthase	0.229376	0.0258772
VIT_15s0046g01760	BTI1 (VIRB2-INTERACTING PROTEIN 1)	0.229486	0.00617603
VIT_05s0049g00010	cellulose synthase CSLG2	0.230446	0.0350109
VIT_03s0063g02110	RUB1-conjugating enzyme	0.231302	0.00788202
VIT_13s0047g00250	EIN3	0.231875	0.00395214
VIT_00s0187g00360	uclacyanin I	0.23188	0.0188924
VIT_12s0028g01600	FtsH protease (VAR2)	0.232114	0.0120963
VIT_08s0040g00620	Unknown protein	0.233382	0.0484528
VIT_08s0040g02810	Lung seven transmembrane receptor 1	0.233398	0.0436925
VIT_04s0008g05030	Ras GTP-binding protein (RAN3)	0.23461	0.00299225
VIT_09s0054g00700	VACUOLAR-PYROPHOSPHATASE LIKE PROTEIN 1 AVPL1	0.234748	0.0161473
VIT_07s0031g01300	no hit	0.235204	0.0288328
VIT_18s0001g09850	myb domain protein R1	0.23558	0.0233581
VIT_04s0023g03210	Ribosomal protein L8 (RPL8C) 60S	0.23574	0.0231465
VIT_08s0007g00490	transducin protein	0.235968	0.0446125
VIT_02s0025g03290	hydroxyproline-rich glycoprotein	0.236157	0.0270585
VIT_05s0049g01770	eukaryotic translation initiation factor 4E 2	0.23618	0.007463
VIT_16s0050g02640	Polypyrimidine tract-binding protein 2	0.236251	0.0453899
VIT_14s0108g01590	UDP-glucose 6-dehydrogenase	0.236699	0.0211168
VIT_10s0003g00500	vascular plant one zinc finger protein	0.236788	0.0101979
VIT_05s0062g00890	Alpha-glucan water dikinase isoform 3, Chloroplast	0.237122	0.00368056
VIT_09s0002g00590	phosphoinositide phosphatase	0.239493	0.0234844
VIT_14s0060g01680	TPR3 (TOPLESS-RELATED 3)	0.239568	0.0137033
VIT_07s0031g02240	MLO-like protein 8	0.240918	0.0371488
VIT_11s0118g00760	zinc finger (C3HC4-type RING finger)	0.24182	0.0168107
VIT_10s0003g03860	KH domain-containing protein	0.241825	0.0162716
VIT_17s0119g00050	UBQ5 (UBIQUITIN 5)	0.241916	0.0256174
VIT_08s0007g03750	1,4-alpha-glucan branching enzyme IIB, chloroplast precursor	0.242294	0.0417984
VIT_17s0000g00400	phosphate carrier protein	0.242327	0.00273702
VIT_08s0040g00590	zinc finger (C3HC4-type RING finger)	0.242645	0.0366092
VIT_05s0051g00720	3-ketoacyl-CoA thiolase PED1	0.242795	0.00357405
VIT_01s0011g05710	HEAT repeat-containing protein	0.242953	0.0165719
VIT_19s0015g01830	Unknown protein	0.242973	0.040781
VIT_00s0187g00110	Cystatin	0.243966	0.0472815
VIT_01s0011g05590	erwinia induced protein 2	0.244095	0.0366997
VIT_12s0034g02390	T-complex protein 11	0.244138	0.0152555
VIT_02s0109g00230	early-responsive to dehydration protein / ERD protein	0.244208	0.0154957
VIT_04s0008g07260	EDR2 (enhanced disease resistance 2)	0.24512	0.0391845
VIT_06s0004g02980	Kelch repeat-containing F-box protein	0.24517	0.014851
VIT_16s0050g00970	no hit	0.245664	0.0160195
VIT_06s0004g08150	trans-cinnamate 4-monooxygenase C4H (Matus)	0.245724	0.0179417
VIT_11s0016g05530	plastocyanin domain-containing protein	0.245808	0.00971806
VIT_12s0134g00060	ribosomal protein L2	0.245887	0.00324749
VIT_16s0039g01420	Unknown protein	0.246066	0.0456974
VIT_16s0022g01440	transketolase, chloroplast precursor	0.246203	0.00236436
VIT_05s0020g03160	transmembrane protein 49	0.246297	0.00270463
VIT_19s0014g04770	RNA recognition motif (RRM)-containing protein	0.24645	0.0453214
VIT_19s0027g00710	Ribosomal protein L27 (RPL27C) 60S	0.246453	0.0307676
VIT_17s0000g03490	cysteine desulfurase, (NIFS)	0.246665	0.0364088
VIT_17s0000g07850	Nucleobase-ascorbate transporter 6 (NAT6)	0.247209	0.0266701
VIT_19s0090g00390	endoribonuclease L-PSP	0.247774	0.0183875
VIT_00s0125g00270	Cyclin-T1-5 (CycT1;5)	0.247873	0.0373912
VIT_18s0122g01320	Catalase 3	0.248071	0.0125488
VIT_19s0014g01800	Homogentisate 1,2-dioxygenase	0.25035	0.0205642
VIT_02s0025g02920	caffeic acid 3-O-methyltransferase	0.250456	0.00911767
VIT_01s0011g00420	RPK1 (RECEPTOR-LIKE PROTEIN KINASE 1)	0.250942	0.0391845
VIT_12s0142g00610	citrate synthase, glyoxysomal precursor	0.251043	0.00466913
VIT_01s0011g04960	Unknown protein	0.251072	0.0185803
VIT_17s0000g09490	QUINOLINATE SYNTHASE	0.251521	0.00857457
VIT_04s0023g00760	biotin carboxyl carrier protein 2 (BCCP2)	0.251681	0.0232788
VIT_07s0130g00400	chloride channel protein (CLC-c)	0.251908	0.00510236
VIT_05s0094g00490	selenoprotein	0.251953	0.0154957
VIT_04s0008g01030	Unknown protein	0.252114	0.0419721
VIT_16s0100g00300	sorbitol dehydrogenase	0.253004	0.0190528
VIT_18s0117g00320	Unknown protein	0.25313	0.0348656
VIT_15s0048g00830	LOB domain-containing protein 18 (ASYMMETRIC LEAVES 2-like protein 20)	0.253831	0.0495133
VIT_11s0016g00380	basic helix-loop-helix (bHLH) family	0.254709	0.0442515
VIT_16s0100g00340	CDPK	0.254731	0.0108331
VIT_01s0011g04140	octicosapeptide/Phox/Bem1p (PB1) domain-containing protein	0.2549	0.0369616
VIT_18s0001g04160	eukaryotic translation initiation factor 5	0.25501	0.0118481
VIT_13s0067g02700	Ribosomal protein S26 (RPS26C) 40S	0.255294	0.0364088
VIT_06s0080g00550	eukaryotic initiation factor 4A-3	0.255459	0.0286202
VIT_12s0035g02090	leucine-rich repeat family protein	0.255863	0.0114332
VIT_03s0063g01080	OST1 (OPEN STOMATA 1) AAPK	0.255973	0.0197434
VIT_09s0002g08670	acetylornithine aminotransferase	0.256482	0.00968929
VIT_00s0531g00050	acetyl-CoA acetyltransferase, cytosolic 1	0.256682	0.0269793
VIT_00s0187g00340	fumarylacetoacetase	0.257236	0.0228247
VIT_04s0008g02100	CID7 damaged DNA binding	0.257741	0.00137264
VIT_13s0019g00310	ABC transporter B member 20	0.257876	0.017368
VIT_04s0008g05990	Threonine synthase, chloroplast precursor (TS)	0.258689	0.0416442
VIT_10s0003g01150	autophagy 7 (APG7)	0.258966	0.0314375
VIT_13s0067g03600	RSZ33 (Arginine/serine-rich Zinc knuckle-containing protein 33)	0.258999	0.0202287
VIT_18s0001g07630	NADPH-cytochrome P450 oxydoreductase isoform 1	0.259215	0.00692425
VIT_12s0028g01820	Aspartate transaminase, mitochondrial	0.259766	0.00510342
VIT_15s0048g02580	pyruvate dehydrogenase E1 component alpha subunit	0.259815	0.00296872
VIT_18s0001g07300	MADS box interactor	0.260192	0.00944072
VIT_08s0058g00670	Unknown protein	0.260448	0.0472815
VIT_04s0079g00600	Glutamate decarboxylase 1	0.260662	0.00152277
VIT_18s0001g00190	cell division protease FtsH	0.262207	0.027149
VIT_11s0118g00250	IMP dehydrogenase/GMP reductase	0.262744	0.0307814
VIT_16s0100g00450	arginine/serine-rich splicing factor RSP41	0.262815	0.0141566
VIT_08s0040g00990	transcription elongation factor S-II	0.263324	0.00861148
VIT_02s0087g00930	9-cis-epoxycarotenoid dioxygenase	0.263743	0.0325702
VIT_18s0001g09490	metal transporter Nramp2	0.264566	0.00777624
VIT_08s0007g08590	pentatricopeptide (PPR) repeat-containing protein	0.264642	0.0242966
VIT_17s0000g00340	ATP-dependent Clp protease ATP-binding subunit (CD4B)	0.264653	0.001568
VIT_02s0012g02190	Cellulose synthase CSLD2	0.264707	0.00884338
VIT_14s0108g00490	Cullin 3a	0.264936	0.00427291
VIT_13s0067g02030	IMK2 (INFLORESCENCE MERISTEM RECEPTOR-LIKE KINASE 2)	0.265381	0.0469446
VIT_06s0004g04660	no hit	0.265457	0.00362918
VIT_06s0004g07150	Ribosomal protein S4 (RPS4D) 40S	0.265521	0.00536046
VIT_14s0066g00460	Serine/threonine protein kinase	0.265564	0.0351775
VIT_03s0038g03270	protein kinase	0.265597	0.0145766
VIT_10s0071g00890	Unknown protein	0.265829	0.0295747
VIT_08s0007g00510	scarecrow-like transcription factor 9 (SCL9)	0.266237	0.0293112
VIT_04s0008g02830	Galactokinase like protein	0.266708	0.0131027
VIT_07s0104g01480	Cold-induced thioredoxin domain	0.267116	0.010727
VIT_12s0028g03310	protein phosphatase 2C	0.267886	0.0038677
VIT_03s0038g04100	3-hydroxy-3-methylglutaryl-coenzyme A reductase 3	0.268251	0.0198639
VIT_06s0004g00360	Ribosomal protein L4/L1 (RPL4A) 60S	0.268287	0.00475489
VIT_18s0001g09650	CYP81E1	0.268364	0.0449003
VIT_01s0127g00680	SRO2 (SIMILAR TO RCD ONE 2)	0.26865	0.000695365
VIT_18s0001g15270	SCL1 (SCARECROW-LIKE 1)	0.26898	0.00959459
VIT_09s0002g03690	Avr9/Cf-9 rapidly elicited protein 146	0.269879	0.0248133
VIT_05s0094g00530	calmodulin binding protein	0.269945	0.00657884
VIT_18s0001g11890	zinc finger (C3HC4-type RING finger)	0.270182	0.0148992
VIT_06s0004g07500	WRKY DNA-binding protein 33	0.270225	0.00546333
VIT_18s0001g03900	TIR-NBS-LRR type R protein 7	0.27046	0.0234795
VIT_17s0000g09110	Ribosomal protein L27A (RPL27aC) 60S	0.271196	0.00938069
VIT_07s0129g00180	Ca2+-ATPase 2 ACA2, plasma membrane	0.271242	0.0371365
VIT_11s0016g03510	elongation factor Ts	0.271609	0.0256174
VIT_05s0020g04720	magnesium transporter CorA-like family protein	0.27187	0.0438205
VIT_08s0007g00140	SLT1 (SODIUM- AND LITHIUM-TOLERANT 1)	0.2726	0.0117024
VIT_08s0007g02590	no hit	0.272913	0.025311
VIT_06s0009g03430	zinc finger (C3HC4-type RING finger)	0.273057	0.0437983
VIT_07s0005g05640	Unknown protein	0.273072	0.0285048
VIT_07s0005g02000	ADP-RIBOSYLATION FACTOR A1B	0.273352	0.00255287
VIT_03s0063g00370	Nitrite reductase	0.273809	0.0279415
VIT_08s0007g00970	eukaryotic translation initiation factor 3G	0.275641	0.0112364
VIT_13s0084g00310	ACI112	0.275891	0.00382657
VIT_14s0108g01560	alpha-1,4 glucan phosphorylase, L isozyme, chloroplast precursor	0.276191	0.0254292
VIT_08s0007g07520	3-oxoacyl-[acyl-carrier-protein] reductase, chloroplast	0.276264	0.0213248
VIT_07s0104g00040	secY	0.276786	0.0360375
VIT_11s0016g05620	TPR4/WSIP2 (TOPLESS-RELATED 4)	0.276869	0.0188313
VIT_06s0004g06350	pleckstriny (PH) domain-containing protein	0.277307	0.0161473
VIT_07s0005g02110	protein phosphatase 2C DBP	0.277518	0.000782152
VIT_11s0016g03720	Aspartate aminotransferase, cytoplasmic (Transaminase A)	0.277898	0.000483016
VIT_16s0098g01780	soluble starch synthase 1, chloroplast precursor	0.278023	0.00631338
VIT_14s0066g01080	ADP-RIBOSYLATION FACTOR A1B	0.278574	0.0042359
VIT_09s0018g00780	HcrVf1 protein	0.27859	0.0141566
VIT_18s0001g02190	switching protein 3C ATSWI3C	0.278992	0.0250837
VIT_15s0046g00360	aspartyl protease	0.279048	0.0201144
VIT_17s0000g09500	Serine/threonine-protein kinase AFC2	0.279105	0.013382
VIT_05s0049g01020	myb domain protein 14	0.279606	0.0200774
VIT_09s0002g07110	KEG (KEEP ON GOING)	0.280088	0.00033651
VIT_05s0077g00860	3-hydroxybutyryl-CoA dehydratase	0.28038	0.00883703
VIT_18s0001g08890	haemolysin-III related	0.281843	0.00143396
VIT_11s0037g00860	haemolysin-III related	0.282389	0.0398689
VIT_02s0012g02220	xyloglucan endotransglucosylase/hydrolase 30	0.282747	0.0039998
VIT_08s0040g01680	Unknown protein	0.282812	0.04246
VIT_04s0023g03170	GDP-D-mannose-4,6-dehydratase (MUR1)	0.28286	0.0488894
VIT_18s0122g01010	protein phosphatase 2C DBP	0.282926	0.043608
VIT_13s0084g00050	Cysteine proteinase inhibitor	0.283516	0.0309737
VIT_14s0068g01330	transport inhibitor response 1 protein	0.28409	0.00413536
VIT_00s0322g00030	alpha-6-galactosyltransferase	0.284125	0.000356687
VIT_05s0062g00900	Alpha-glucan water dikinase isoform 3, Chloroplast	0.284425	0.00122146
VIT_09s0002g00340	alanine aminotransferase 2	0.284687	0.00158122
VIT_19s0014g03320	peroxisomal membrane protein	0.284869	0.0296994
VIT_10s0003g02740	TA9	0.285135	0.0016588
VIT_09s0054g00920	CGI-144 protein	0.285952	0.014416
VIT_06s0004g05480	eukaryotic translation initiation factor 3G	0.286405	0.00437344
VIT_01s0026g02650	KH domain-containing protein	0.286841	0.00416538
VIT_18s0001g10450	ABA-responsive element-binding protein 2 (AREB2)	0.286953	0.0019621
VIT_13s0064g01220	Zinc finger A20 and AN1 domain-containing stress-associated protein 5	0.287006	0.00486554
VIT_14s0006g00660	no hit	0.287015	0.00841479
VIT_05s0051g00650	potassium channel protein	0.287377	0.0152465
VIT_02s0025g04990	Unknown protein	0.28743	0.00286016
VIT_13s0064g00920	zinc finger (CCCH-type) family protein	0.288157	0.0139921
VIT_18s0001g13890	Unknown protein	0.288183	0.0359314
VIT_11s0016g00280	bifunctional lysine-ketoglutarate reductase/saccharopine dehydrogenase	0.288649	0.0148522
VIT_08s0007g00360	myb domain protein 3R-5	0.28909	0.0232587
VIT_07s0031g02130	serine/threonine-protein kinase SRPK1	0.289118	0.0239399
VIT_04s0008g03130	Unknown protein	0.28926	0.0021443
VIT_11s0016g03000	Phosphoinositide 3-kinase regulatory subunit 4	0.289835	0.00655207
VIT_18s0001g01490	oxidoreductase N-terminal domain-containing	0.289983	0.0442611
VIT_08s0040g01190	3-oxoacyl-reductase, chloroplast precursor	0.290123	0.0027976
VIT_01s0011g01510	KUP11 (K+ uptake permease 11)	0.290207	0.00192289
VIT_14s0006g01660	Pyridoxal kinase	0.290537	0.0134609
VIT_14s0108g01610	UDP-glucose 6-dehydrogenase	0.290577	0.00638009
VIT_18s0072g00100	Unknown protein	0.291203	0.0187037
VIT_01s0137g00690	eukaryotic translation initiation factor (EIF4B5)	0.292044	0.00115114
VIT_02s0033g01120	dehydration-responsive protein	0.292106	0.00621861
VIT_06s0009g00410	BLH1 (embryo sac development arrest 29)	0.293722	0.00178359
VIT_08s0007g07560	glucan endo-1,3-beta-glucosidase 5 precursor	0.293762	0.00824083
VIT_09s0002g06360	Unknown protein	0.293814	0.0343895
VIT_18s0001g01130	alpha-expansin 1 precursor	0.293948	0.0223853
VIT_07s0005g00750	Sucrose synthase	0.294092	3.18895e-05
VIT_16s0013g00860	embryonic flower 2 (EMF2)	0.294891	0.00286733
VIT_04s0008g05000	ubiquinol-cytochrome c reductase subunit 7	0.295069	0.00572429
VIT_08s0105g00400	GT-1-like transcription factor	0.295373	0.0328061
VIT_08s0040g02800	lipin	0.295671	0.0160557
VIT_06s0004g04460	ALB3 (ALBINO 3)	0.296205	0.00179106
VIT_01s0011g04670	ABC transporter G member 2	0.296353	0.0123561
VIT_04s0044g01850	auxin efflux carrier	0.297041	0.00762767
VIT_14s0030g01600	DNA-binding storekeeper protein	0.29756	0.011011
VIT_12s0034g01420	hydroxyproline-rich glycoprotein	0.297822	0.0391845
VIT_08s0040g00780	P-coumaroyl shikimate 3'-hydroxylase isoform 1	0.298285	0.0100565
VIT_03s0180g00200	Limonoid UDP-glucosyltransferase	0.298657	0.0461491
VIT_17s0000g05630	Homeodomain leucine zipper protein HB-1	0.299035	0.00475273
VIT_19s0014g00870	brassinosteroid signalling positive regulator (BZR1)	0.299146	0.00861148
VIT_05s0029g01350	RabGAP/TBC domain-containing protein	0.29954	0.00818857
VIT_11s0118g00570	Tristeza Virus Resistance Gene (Ctv)	0.299689	0.0352686
VIT_13s0139g00150	seven in absentia SINA3	0.299744	0.0398736
VIT_16s0039g01860	RNA recognition motif (RRM)-containing protein	0.300333	0.00223531
VIT_14s0066g00340	L-fucokinase	0.300601	0.0219256
VIT_13s0064g00020	GCN5 N-acetyltransferase (GNAT)	0.300637	0.00582336
VIT_00s0207g00280	WAK receptor protein kinase	0.300841	0.00564794
VIT_08s0007g06790	fb27	0.301312	0.00501675
VIT_17s0000g09870	MA3 domain-containing protein	0.301569	0.00147133
VIT_07s0031g00090	tRNA-dihydrouridine synthase B	0.301811	0.0130743
VIT_04s0008g01130	solute carrier family 25	0.301815	0.0309087
VIT_03s0038g02510	glyoxylate reductase	0.30194	0.00837504
VIT_13s0019g02210	sterol 4-alpha-methyl-oxidase 1 (SMO1)	0.301968	0.0493112
VIT_05s0077g01230	SAR1 (SECRETION-ASSOCIATED RAS)	0.30239	0.00142785
VIT_06s0004g06320	anthranilate synthase component I-1, chloroplast precursor	0.302549	0.0139827
VIT_17s0000g08020	Unknown protein	0.302868	0.0373912
VIT_03s0038g04590	F-box domain containing protein	0.303009	0.0307837
VIT_19s0015g02500	CYP72A1	0.303542	0.00737291
VIT_18s0001g14400	peptidyl-prolyl cis-trans isomerase ROC5 (ROTAMASE CYP 5)	0.303592	0.00416538
VIT_00s0551g00020	ribosomal protein L15	0.303718	0.00197494
VIT_11s0118g00450	no hit	0.30413	0.00218723
VIT_14s0108g01160	Latex abundant protein 1	0.305031	0.0018291
VIT_17s0119g00350	3,4-dihydroxy-2-butanone kinase	0.305144	0.0168362
VIT_13s0019g05080	Zinc finger protein ATRZ-1A	0.306332	0.00753613
VIT_14s0066g01190	Unknown protein	0.30654	0.0143232
VIT_07s0005g06490	Ribosomal protein L13A (RPL13aD) 60S	0.307258	0.000355226
VIT_08s0007g04470	vacuolar protein sorting 37C	0.307692	0.00122881
VIT_07s0005g03010	triacylglycerol lipase	0.307877	0.0466975
VIT_05s0077g00450	Ribosomal protein S1 30S	0.3084	0.0187037
VIT_08s0056g00740	Unknown protein	0.308549	0.00373651
VIT_06s0004g05550	RAB GTPase RABA2B	0.308859	0.000803744
VIT_13s0064g00050	Glutamine-fructose-6-phosphate transaminase 2	0.309152	0.0207825
VIT_00s0216g00040	ER lumen protein retaining receptor	0.309406	0.0031973
VIT_18s0122g00960	glyceraldehyde-3-phosphate dehydrogenase B, chloroplast precursor	0.309524	0.00112326
VIT_09s0054g01810	DEAD box RNA helicase	0.309536	0.0374341
VIT_11s0103g00580	Unknown protein	0.309719	0.00228778
VIT_15s0048g01230	1-acylglycerol-3-phosphate O-acyltransferase	0.309909	0.00165573
VIT_08s0058g01480	1,4-beta-mannan endohydrolase	0.309963	0.0113517
VIT_08s0040g01760	ribonucleoprotein (CP-RBP31)	0.30998	0.0146263
VIT_11s0037g00560	Unknown protein	0.310068	0.0207319
VIT_10s0116g00820	adenosine/AMP deaminase	0.310736	0.0329173
VIT_15s0046g02400	glycerol-3-phosphate acyltransferase 8	0.310847	0.0173105
VIT_08s0007g04710	hydroxyproline-rich glycoprotein family protein	0.310912	0.000994949
VIT_11s0016g01130	MTD1	0.311305	0.018177
VIT_11s0118g00590	Unknown protein	0.312348	0.00114876
VIT_11s0065g01210	zinc finger (C3HC4-type RING finger)	0.312917	0.0152496
VIT_14s0060g01560	PHD finger transcription factor	0.314624	0.000960425
VIT_06s0061g00860	zinc-binding protein	0.315127	0.0144018
VIT_16s0039g02020	Cellulose synthase CSLD3	0.3152	0.0175152
VIT_04s0023g03510	Ferredoxin:nadp+ Oxidoreductase PETH	0.315428	0.0465478
VIT_07s0005g03630	Ankyrin	0.31544	0.0492054
VIT_10s0003g01610	ras protein Rab11B	0.315493	0.0108154
VIT_17s0000g06050	ankyrin protein kinase	0.315635	0.000182855
VIT_01s0011g06290	purple acid phosphatase 3 ATPAP3/PAP3	0.315871	0.0152281
VIT_01s0026g00940	ARR3 typeA	0.315959	0.0318364
VIT_05s0051g00830	dihydroxy-acid dehydratase	0.316006	0.00297724
VIT_14s0066g00560	Ribosomal protein L27A (RPL27aC) 60S	0.316617	0.0258774
VIT_06s0004g05680	Glutathione S-transferase 25 GSTU7	0.316627	0.013107
VIT_04s0008g04990	potassium channel AKT1	0.316969	0.0187782
VIT_18s0001g05810	cytochrome c	0.317069	0.00611736
VIT_12s0028g03730	hydroxyproline-rich glycoprotein	0.317896	0.00837504
VIT_07s0005g00360	glycosyl hydrolase family 1	0.318398	0.00178692
VIT_01s0011g04680	glycosyltransferase family 14	0.318505	0.0209494
VIT_03s0063g01290	gibberellin 20 oxidase 2	0.318899	0.01981
VIT_10s0071g00750	protein arginine N-methyltransferase	0.319364	0.0198639
VIT_07s0104g00970	histone H2AXb HTA3	0.319369	0.0257594
VIT_16s0098g01150	Auxin-responsive SAUR29	0.320706	0.00385938
VIT_18s0001g06390	auxin-independent growth promoter	0.321375	0.000722381
VIT_13s0156g00060	Serine/threonine-protein phosphatase PP2A catalytic subunit	0.321463	0.00250506
VIT_10s0523g00030	photoregulatory zinc-finger protein COP1	0.321523	0.0157003
VIT_01s0011g03200	Transmembrane protein FT27/PFT27	0.321694	0.000250987
VIT_04s0043g00400	3-5 exoribonuclease CSL4	0.322011	0.0219037
VIT_11s0016g03880	receptor protein kinase PERK1	0.322627	0.00111637
VIT_17s0000g00920	Glutamate decarboxylase 1 (GAD 1)	0.323026	3.40345e-05
VIT_01s0150g00170	SEC14 cytosolic factor	0.323186	0.00608864
VIT_18s0001g03890	no hit	0.32326	0.0166159
VIT_02s0025g02820	Membrane-related CP5	0.323384	0.0271538
VIT_10s0003g00300	ACCLIMATION OF PHOTOSYNTHESIS TO ENVIRONMENT	0.323745	0.0131124
VIT_04s0023g00050	sterol glucosyltransferase	0.324168	0.0109016
VIT_00s0361g00080	eukaryotic translation initiation factor	0.324399	0.000182103
VIT_17s0000g05570	Receptor protein kinase	0.325212	0.048589
VIT_05s0020g03470	hydroxyproline-rich glycoprotein	0.325262	0.000757636
VIT_14s0006g00630	Dehydroascorbate reductase	0.325562	0.0258054
VIT_19s0085g00880	succinate-semialdehyde dehydrogenase (SSADH1)	0.32579	5.23291e-05
VIT_18s0072g00080	glucose-6-phosphate/phosphate translocator	0.325934	0.00210635
VIT_19s0014g03400	Receptor protein kinase	0.326087	0.0021641
VIT_00s0587g00030	CBS domain-containing protein	0.326109	0.00365905
VIT_10s0003g01680	trehalose synthase	0.326429	0.00168761
VIT_02s0087g00780	no hit	0.326454	0.0045996
VIT_04s0008g03790	Myb-related protein 3R-1 (Plant c-MYB-like protein 1) MYB3R1	0.326673	0.0497215
VIT_06s0004g02430	SPla/RYanodine receptor (SPRY) domain-containing	0.327115	0.0145507
VIT_00s0324g00040	molecular chaperone DnaJ	0.32724	0.000803744
VIT_04s0023g03480	armadillo/beta-catenin repeat	0.327843	0.0176398
VIT_12s0028g01110	PHYTOCHROME-INTERACTING FACTOR 5 PIL6	0.328251	0.018567
VIT_13s0019g01980	aspartic proteinase nepenthesin-2 precursor	0.329267	0.000905587
VIT_16s0100g01230	Unknown protein	0.329331	0.0183493
VIT_17s0000g05960	pectinesterase family	0.329575	0.015039
VIT_06s0004g08230	Root phototropism protein 2	0.330033	0.00561382
VIT_05s0020g04620	basic helix-loop-helix (bHLH) family	0.330361	0.0051998
VIT_10s0523g00020	tyrosine specific protein phosphatase	0.3305	1.76179e-05
VIT_19s0014g00960	Spg1p (septum-promoting GTPase)	0.330691	0.010727
VIT_05s0094g00020	RWP-RK domain-containing protein	0.331986	0.00269333
VIT_07s0031g02040	nucleic acid binding	0.332252	0.00155878
VIT_06s0004g05880	no hit	0.3324	0.000150731
VIT_02s0087g00330	glycosyl transferase family 1 protein	0.333327	0.00638009
VIT_16s0098g00800	copper-binding family protein	0.333672	0.0308375
VIT_03s0038g01340	Unknown protein	0.333692	0.00377728
VIT_04s0023g02050	inorganic pyrophosphatase	0.333812	0.00128197
VIT_03s0038g02090	Phospholipase C.	0.33397	0.0191179
VIT_07s0031g02630	aldehyde dehydrogenase	0.334104	1.18404e-05
VIT_14s0171g00340	F-box family protein	0.33463	0.027149
VIT_17s0000g08370	SIMILAR TO RCD ONE 2 (SRO2)	0.335167	0.00467218
VIT_09s0002g00150	strubbelig receptor family 6	0.335683	0.0433441
VIT_13s0019g04470	adenosine kinase 2	0.33582	9.21848e-05
VIT_17s0000g08770	Cysteine-rich receptor-like protein kinase 2	0.33603	0.011011
VIT_18s0001g05080	SEC14 cytosolic factor, putative	0.336107	0.00809794
VIT_01s0011g04830	Extensin	0.336262	0.000390952
VIT_19s0014g03960	zinc finger (B-box type)	0.336513	0.0102032
VIT_08s0007g04800	carbonic anhydrase precursor	0.336832	0.0402819
VIT_02s0012g00930	Unknown protein	0.33689	0.011011
VIT_00s0125g00210	Serine/theronine protein kinase 2	0.337262	0.0129188
VIT_18s0041g01350	Receptor-like protein kinase HAIKU2	0.337328	0.00198168
VIT_14s0030g01230	no hit	0.337416	0.000972258
VIT_13s0139g00170	Orotidine-5'-phosphate decarboxylase.	0.337455	4.10319e-05
VIT_03s0038g03050	geranylgeranyl pyrophosphate synthetase, chloroplast precursor	0.338418	0.00108137
VIT_03s0017g00830	Leucoanthocyanidin dioxygenase (LDOX)	0.338577	0.039703
VIT_06s0061g01250	Unknown protein	0.338602	0.000993016
VIT_18s0001g14360	tubulin beta-1 chain	0.3391	0.00119134
VIT_19s0093g00160	Glutathione S-transferase 8 GSTU19	0.339409	0.0232263
VIT_17s0000g09190	octicosapeptide/Phox/Bem1p (PB1) domain-containing protein	0.339987	0.00267554
VIT_16s0039g02290	unknown	0.340147	0.0420151
VIT_15s0048g01420	plastocyanin domain-containing protein	0.341149	0.00575446
VIT_08s0007g07620	thioredoxin 2	0.341161	0.000292242
VIT_19s0014g01580	no hit	0.341628	0.033293
VIT_05s0062g00760	Receptor kinase RHG4	0.34218	0.00074097
VIT_08s0056g01230	CYCLING DOF FACTOR 2	0.342574	0.0350825
VIT_00s0768g00040	receptor protein kinase PERK1	0.343099	0.0284756
VIT_15s0046g02420	Aquaporin TMP-C	0.343114	0.000917068
VIT_13s0067g01630	myb domain protein 65	0.343753	0.00225495
VIT_08s0007g08280	remorin	0.344039	1.88766e-05
VIT_19s0014g03790	diacylglycerol kinase	0.344109	0.0163519
VIT_15s0048g02990	AAA-type ATPase	0.34437	0.0279904
VIT_13s0074g00720	Neutral/alkaline invertase	0.34536	0.00409874
VIT_19s0090g01120	Unknown protein	0.345639	0.0292695
VIT_15s0021g02790	ATELC/ELC	0.345955	0.0211389
VIT_07s0005g00150	galactosyl transferase GMA12/MNN10	0.346475	0.00874742
VIT_14s0068g01500	glycerophosphoryl diester phosphodiesterase	0.348034	0.00451161
VIT_10s0003g02610	Unknown protein	0.348218	3.64879e-05
VIT_00s0265g00080	ribosomal protein L21	0.348547	0.0114321
VIT_03s0038g03940	TONOPLAST MONOSACCHARIDE TRANSPORTER2	0.349152	0.0166932
VIT_04s0023g01800	Maf, septum formation protein	0.349362	0.0144506
VIT_16s0050g00850	C2 domain-containing protein	0.350105	8.90311e-05
VIT_05s0062g01270	Cyclo-DOPA 5-O-glucosyltransferase	0.350287	0.00162345
VIT_08s0056g00430	Unknown protein	0.350971	0.00790664
VIT_09s0002g02130	CA-responsive protein	0.351316	0.0473992
VIT_09s0002g04580	Unknown protein	0.351452	0.0116568
VIT_08s0007g08400	heme exporter ATP-binding protein CcmA	0.351645	0.0109016
VIT_15s0046g01440	BZip transcription factor G-BOX BINDING FACTOR 3	0.352675	0.00129705
VIT_09s0002g00910	Exocyst subunit EXO70 D1	0.352792	0.00177379
VIT_06s0004g02160	zinc finger (CCCH-type) family protein	0.353481	0.0112365
VIT_13s0019g04540	GCN5 N-acetyltransferase (GNAT)	0.353484	0.000100926
VIT_14s0081g00620	SAP1 protein	0.35352	0.0455737
VIT_17s0000g05880	Calcineurin phosphoesterase	0.353602	0.00281166
VIT_00s0429g00030	SET domain-containing protein (TXR7)	0.353998	0.0284996
VIT_08s0058g01100	armadillo/beta-catenin repeat / U-box domain-containing protein	0.354095	0.00694452
VIT_00s0181g00260	HIGH-LEVEL EXPRESSION OF SUGAR-INDUCIBLE like 1	0.354181	0.000585388
VIT_04s0008g02540	zinc finger (C2H2 type) family	0.354307	0.00070463
VIT_13s0067g02930	expansin [Vitis labrusca x Vitis vinifera] EXPA8	0.355443	0.00466103
VIT_18s0001g10480	Unknown protein	0.356285	0.0117024
VIT_13s0019g04110	retrotransposon protein	0.356992	0.0131857
VIT_08s0040g02850	RSZ33 (Arginine/serine-rich Zinc knuckle-containing protein 33)	0.357125	0.0498496
VIT_05s0020g02770	Unknown protein	0.357952	0.000394129
VIT_04s0023g00730	aspartyl protease family	0.357958	0.000811688
VIT_07s0129g00160	Ribosomal protein L26 (RPL26A) 60S	0.357962	0.0311504
VIT_18s0001g08250	tubulin alpha-3 chain	0.358273	0.0105407
VIT_06s0004g04950	scarecrow-like transcription factor 14 SCL14	0.358409	0.0123575
VIT_01s0026g00280	trehalose 6-phosphate synthase	0.358465	2.67349e-05
VIT_08s0040g01200	short-chain type alcohol dehydrogenase	0.359825	0.00196997
VIT_16s0039g00700	RCP1 (ROOT CAP 1)	0.360453	0.00385938
VIT_11s0016g04990	Unknown protein	0.361022	0.00170278
VIT_05s0020g03070	Cyclin-T1-4	0.361336	1.76583e-05
VIT_09s0002g01850	HAB1 (HOMOLOGY TO ABI1)	0.361674	2.0236e-05
VIT_08s0007g08250	Nuclear transcription factor Y subunit A-9	0.361916	0.00181451
VIT_19s0090g01200	Unknown protein	0.362439	0.0102845
VIT_04s0079g00610	early nodulin ENOD18 protein	0.362571	0.00706151
VIT_14s0030g02230	unfertilized embryo sac 12 UNE12	0.362899	0.000121348
VIT_17s0000g08220	Unknown protein	0.36345	1.81052e-06
VIT_14s0066g01800	phosphatidylinositolglycan class N (PIG-N)	0.363798	0.0239399
VIT_11s0016g01200	mob1/phocein	0.364036	0.00218723
VIT_08s0007g01350	no hit	0.364357	0.026977
VIT_19s0014g02170	4-amino-4-deoxychorismate lyase	0.364652	0.0083184
VIT_08s0040g02610	no hit	0.365179	0.000397251
VIT_14s0006g02240	oxalyl-CoA decarboxylase	0.365602	4.02603e-06
VIT_05s0020g03060	Cyclin-T1-4	0.365743	0.000292242
VIT_01s0011g00410	nuclear transport factor 2 (NTF2)	0.366092	0.0149102
VIT_06s0004g05960	Unknown protein	0.366254	0.0165816
VIT_14s0066g00410	aldose 1-epimerase	0.367852	0.000349395
VIT_05s0020g02990	Ribosomal protein S16 (RPS16C) 40S	0.368341	0.000519902
VIT_03s0038g04110	AT-hook DNA-binding protein	0.368716	0.0163007
VIT_18s0122g00830	PMI1 (PLASTID MOVEMENT IMPAIRED1)	0.368731	0.0321706
VIT_09s0002g03610	MYB DIVARICATA	0.369746	0.0220198
VIT_03s0038g03430	Beta-expansin (EXPL2)	0.369823	0.000166896
VIT_18s0001g06950	purine permease 1 (PUP1)	0.370067	0.0245064
VIT_06s0004g06640	PDX1 (PYRIDOXINE BIOSYNTHESIS 1.3)	0.370338	0.000174595
VIT_01s0026g01590	NON PHOTOTROPIC HYPOCOTYL 1-LIKE	0.370476	0.000727474
VIT_11s0016g03890	short-chain dehydrogenase/reductase (SDR)	0.370546	0.000834178
VIT_18s0072g00840	SENSITIVE TO PROTON RHIZOTOXICITY 1	0.370714	0.00176352
VIT_08s0040g01860	Unknown protein	0.371178	0.0197944
VIT_13s0019g04620	OTU cysteine protease	0.371435	0.00520672
VIT_03s0063g00350	no hit	0.37159	0.0438511
VIT_07s0151g00520	homocysteine S-methyltransferase 3	0.371864	0.031802
VIT_14s0108g00740	GASA4	0.371883	0.033297
VIT_12s0059g01460	Ethylene-responsive element-binding factor 3	0.372115	9.01888e-05
VIT_08s0007g04790	zinc finger (C3HC4-type RING finger)	0.372767	0.000352174
VIT_13s0019g04200	patatin	0.372975	0.0154103
VIT_19s0177g00230	no hit	0.372985	0.0295197
VIT_19s0014g04780	no hit	0.373361	0.0410983
VIT_17s0000g01810	Cyclin-dependent kinase G-2	0.373799	1.21598e-06
VIT_02s0025g02770	glucan endo-1,3-beta-glucosidase 7 precursor	0.374435	0.00131727
VIT_13s0019g04280	aquaporin PIP2B	0.376529	0.0138952
VIT_01s0026g01660	alpha-amylase isozyme C2 precursor	0.37673	0.0143684
VIT_18s0001g02300	NAC domain containing protein 2	0.376766	0.00074297
VIT_03s0063g01330	nodulin 1A, senescence-associated	0.376872	0.00465597
VIT_01s0011g05670	Nudix hydrolase 18	0.377163	0.000963354
VIT_14s0030g01740	Zeta-carotene desaturase ZDS1	0.377827	0.000300488
VIT_11s0118g00490	octicosapeptide/Phox/Bem1p (PB1) domain-containing protein / tetratricopeptide repeat (TPR)-containing protein	0.377941	0.0408233
VIT_00s0304g00010	Unknown protein	0.378299	0.00884338
VIT_12s0057g00520	serine/threonine-protein kinase WNK3	0.378984	0.000340864
VIT_02s0025g01080	no hit	0.379013	0.0360781
VIT_14s0108g00980	CYCLING DOF FACTOR 1	0.379083	0.0258119
VIT_08s0007g08290	GTP-binding protein TypA/BipA	0.379106	0.00180872
VIT_06s0061g00790	Pheophorbide a oxygenase	0.37913	0.00141344
VIT_18s0001g07260	chaperone protein dnaJ	0.379244	0.0391845
VIT_05s0020g03860	homocysteine S-methyltransferase 3	0.379992	0.0058999
VIT_13s0067g00610	yippee	0.380202	0.00935091
VIT_02s0154g00400	scarecrow transcription factor 6 (SCL6)	0.3803	0.00151481
VIT_01s0011g02150	photosystem II stability/assembly factor, chloroplast (HCF136)	0.380703	0.0280598
VIT_03s0063g00120	wax synthase	0.380722	2.74167e-06
VIT_19s0140g00210	SOUL heme-binding	0.380815	0.00158665
VIT_06s0004g04390	UDP-glucuronic acid decarboxylase 1	0.381539	6.82826e-05
VIT_02s0025g02390	Oligopeptide transporter OPT7	0.382564	0.0480018
VIT_19s0177g00140	thiazole biosynthetic enzyme, chloroplast (ARA6)	0.383055	0.00679616
VIT_15s0046g01370	Carrier protein, Mitochondrial	0.383626	0.0116348
VIT_10s0003g01020	Unknown protein	0.383899	0.00861148
VIT_05s0020g04460	ADP-ribosylation factor C1	0.384221	0.0258119
VIT_12s0134g00510	cytochrome B6-F complex iron-sulfur subunit, PETC	0.384495	0.014037
VIT_01s0010g03600	rubber elongation factor (REF)	0.384587	0.0395082
VIT_00s0370g00020	clathrin, light polypeptide B	0.3846	1.84885e-05
VIT_01s0011g00560	DREPP plasma membrane polypeptide	0.384858	0.00459558
VIT_02s0025g00710	Loricrin	0.385033	6.24124e-06
VIT_16s0022g02230	Leucine-rich repeat receptor protein kinase EXS	0.385321	2.51269e-05
VIT_14s0081g00500	Histone H1	0.385984	0.032954
VIT_03s0063g00130	Ribosomal protein S16 (RPS16A) 40S	0.386075	0.00029445
VIT_14s0006g01030	Calmodulin-binding heat-shock protein	0.386171	0.000615906
VIT_14s0060g02150	Rapid ALkalinization Factor RALFL33	0.386408	0.000538178
VIT_06s0061g01440	Unknown protein	0.386454	0.048589
VIT_15s0046g02390	ANTR2 (anion transporter 2)	0.386953	0.00061213
VIT_09s0018g01540	Unknown protein	0.387031	0.000998365
VIT_12s0059g00880	WRKY DNA-binding protein 6	0.387405	0.00327095
VIT_07s0005g02450	Unknown protein	0.387597	0.0396609
VIT_19s0093g00550	9-cis-epoxycarotenoid dioxygenase 2	0.387624	0.038159
VIT_11s0052g00320	Ca2+-ATPase 10 ACA10, plasma membrane	0.388196	1.45646e-07
VIT_07s0151g00200	Quinone-oxidoreductase, Chloroplast	0.388464	0.00181662
VIT_18s0072g00770	fructose-1,6-bisphosphatase, cytosolic	0.389075	0.00752807
VIT_14s0066g01710	Leaf senescence protein	0.389091	7.91625e-05
VIT_17s0000g09480	Calcineurin phosphoesterase	0.389184	0.014446
VIT_03s0063g01970	non-symbiotic hemoglobin 2	0.389366	0.0415565
VIT_11s0149g00060	no hit	0.389609	3.80853e-05
VIT_05s0094g01570	MLO1	0.389859	0.00148464
VIT_11s0016g04490	IAA16	0.390154	0.0013813
VIT_10s0092g00640	Unknown protein	0.390287	0.00782223
VIT_07s0141g00810	Zinc finger, SWIM-type	0.390856	0.00126873
VIT_19s0014g03290	NAC domain containing protein 19	0.392049	0.00339071
VIT_01s0010g03750	Unknown protein	0.392836	0.00511565
VIT_16s0039g01640	Unknown protein	0.393412	0.0124246
VIT_19s0014g04980	Cinnamyl alcohol dehydrogenase	0.393419	0.0289307
VIT_10s0003g02990	signal peptidase I	0.394125	0.0289965
VIT_06s0004g07940	Ribosomal protein S26 (RPS26C) 40S	0.394294	3.95895e-05
VIT_19s0015g01300	amino acid permease 7	0.3944	0.000680271
VIT_01s0150g00460	xyloglucan endotransglucosylase/hydrolase precursor	0.394474	0.00906673
VIT_13s0067g00450	pleckstriny (PH) domain-containing protein	0.394499	0.00257342
VIT_18s0001g12750	Carbohydrate kinase	0.395246	2.55338e-06
VIT_08s0007g03200	RNA-binding region RNP-1	0.395796	0.00366411
VIT_10s0003g00140	Ethylene-responsive transcription factor 9	0.395801	4.47506e-05
VIT_09s0002g05710	ATP:ADP antiporter	0.396342	1.42239e-05
VIT_05s0094g00330	Chitinase, class IV [Vitis vinifera]	0.397042	0.000716007
VIT_07s0129g00960	protein kinase	0.397048	0.036276
VIT_05s0020g02310	pyruvate,orthophosphate dikinase	0.397057	0.0147725
VIT_16s0098g00710	serine protease inhibitor, Kazal-type	0.397129	0.0211681
VIT_08s0007g08200	MATE efflux family protein	0.39715	0.00264991
VIT_00s0179g00260	calcium-transporting ATPase 12 ACA12	0.397179	0.0289635
VIT_14s0030g01240	transport inhibitor response 1 protein	0.397548	0.000177064
VIT_14s0030g01950	Transferase	0.397866	0.0308918
VIT_08s0040g02860	RSZ33 (Arginine/serine-rich Zinc knuckle-containing protein 33)	0.398358	8.93039e-05
VIT_05s0062g00720	UDP-glucoronosyl/UDP-glucosyl transferase UGT75C1	0.398419	0.0477694
VIT_09s0002g02300	INDETERMINATE(ID)-DOMAIN 7	0.398775	0.0174216
VIT_02s0025g03390	Aquaporin TMP-C	0.398841	0.00218723
VIT_00s0674g00010	no hit	0.399325	0.015039
VIT_05s0020g03180	Photosystem I reaction center subunit II, chloroplast precursor	0.400549	0.0337099
VIT_03s0017g00710	flavonol synthase	0.400639	0.00210991
VIT_13s0067g03070	ARR17 typeA	0.40085	0.00489837
VIT_17s0000g05920	Kelch repeat-containing F-box protein	0.40087	0.000533263
VIT_00s1967g00010	ATP binding	0.40115	0.000362383
VIT_01s0011g05000	auxin-independent growth promoter	0.402306	0.000121394
VIT_06s0009g01320	L-ascorbate oxidase	0.402491	0.00198786
VIT_00s0304g00070	lipid-associated family protein	0.40269	1.54156e-05
VIT_12s0028g03580	lectin-receptor like protein kinase 3	0.402742	1.86159e-05
VIT_11s0037g00070	NADP-dependent glyceraldehyde-3-phosphate dehydrogenase	0.402766	0.00035825
VIT_16s0050g01020	protein kinase family	0.403164	0.025247
VIT_17s0000g09370	Elongation factor TuA(EF-TuA)	0.403761	0.0279239
VIT_12s0059g01340	armadillo/beta-catenin repeat	0.40388	0.00115935
VIT_11s0149g00050	Hexose transporter 7	0.404111	5.93328e-05
VIT_01s0011g04240	zinc finger (B-box type)	0.404648	0.00546762
VIT_18s0122g00610	3-hydroxy-3-methylglutaryl-coenzyme A reductase 3	0.404851	0.00287452
VIT_18s0001g04150	avr9 elicitor response protein	0.405774	8.65708e-06
VIT_00s0207g00270	thioredoxin family	0.406656	0.0100955
VIT_05s0020g00390	Unknown protein	0.406665	0.00121874
VIT_07s0205g00150	pentatricopeptide (PPR) repeat-containing	0.406696	0.0226846
VIT_01s0011g01290	N-carbamyl-L-amino acid amidohydrolase	0.406949	5.22776e-06
VIT_08s0007g02470	aspartyl protease	0.407826	0.0475406
VIT_02s0025g04190	eukaryotic translation initiation factor 4A	0.407844	0.00127752
VIT_13s0067g01650	glutaredoxin	0.409314	0.000555228
VIT_18s0001g06330	14-3-3 protein GF14 omega (GRF2)	0.410164	7.29985e-07
VIT_03s0038g03980	Unknown protein	0.410169	0.0438511
VIT_00s0375g00040	NAC domain-containing protein 25	0.410343	0.0166531
VIT_07s0104g01320	Transport inhibitor response 1	0.410465	0.0014951
VIT_17s0000g00320	Auxin response factor 2	0.410652	4.56028e-05
VIT_01s0011g01690	zinc finger (ZPR1-type) family protein	0.410666	0.00608991
VIT_05s0049g01750	Unknown protein	0.410851	0.00905857
VIT_01s0011g04760	myb domain protein 4 (MybC2-L1)	0.411463	0.0204348
VIT_14s0066g01610	zinc finger (C3HC4-type RING finger)	0.41182	0.00162345
VIT_09s0002g05080	kelch repeat-containing F-box family protein	0.412123	7.96794e-05
VIT_13s0064g01260	DNA-damage-repair/toleration protein (DRT100)	0.412755	0.00199215
VIT_07s0031g02840	Diacylglycerol kinase 2	0.412868	0.00662573
VIT_08s0058g00900	RAPTOR1B (RAPTOR1)	0.413246	0.00463732
VIT_13s0064g00460	Unknown protein	0.413396	0.000978477
VIT_18s0001g13250	thioredoxin H-type 1	0.41359	1.85607e-08
VIT_18s0001g09230	SALT TOLERANCE ZINC FINGER	0.414014	0.000445607
VIT_15s0046g00470	DYNAMIN-LIKE 1B	0.414416	0.000273078
VIT_03s0017g01280	ABC transporter G member 7	0.415689	0.0118655
VIT_17s0000g06360	Alpha-expansin 3	0.417898	0.0379028
VIT_17s0053g00240	peptidoglycan-binding LysM domain-containing protein	0.418057	0.0496968
VIT_14s0128g00720	Long-chain-fatty-acid--CoA ligase.	0.418262	0.00141391
VIT_04s0023g00280	Unknown protein	0.418774	0.00134591
VIT_06s0004g05020	haloacid dehalogenase hydrolase	0.419356	0.00118094
VIT_07s0005g00290	universal stress protein (USP) family protein	0.419368	0.00445616
VIT_18s0072g00380	Abscisic stress ripening protein 2 (ASR2)	0.420043	0.00206811
VIT_13s0067g02870	chalcone isomerase 2 [Vitis vinifera] (VvCHI2)	0.420295	1.43072e-07
VIT_01s0026g00980	glycosyl transferase family 8 protein	0.420495	0.000404403
VIT_06s0009g03190	Unknown protein	0.420799	0.00032361
VIT_01s0011g02740	Phosphoenolpyruvate carboxylase	0.421018	0.00467218
VIT_15s0046g01540	F-box family protein	0.422453	0.00798102
VIT_18s0001g00470	monocopper oxidase SKS5 (SKU5 Similar 5)	0.422516	0.00402149
VIT_13s0074g00300	inositol or phosphatidylinositol phosphatase	0.423091	2.30892e-06
VIT_09s0002g04170	Acyl-CoA synthetases (Acyl-activating enzyme 13)	0.423345	0.000257979
VIT_18s0001g14310	flavanone-3-hydroxylase 2 (F3H2) [Vitis vinifera]	0.424034	0.000208351
VIT_09s0070g00480	LRX2 (LEUCINE-RICH REPEAT/EXTENSIN 2)	0.424326	0.0309292
VIT_13s0156g00320	KH domain and CCCH containing protein	0.424604	0.000400363
VIT_11s0016g00710	jasmonate ZIM-domain protein 1	0.424786	8.49012e-05
VIT_04s0023g02420	Mitogen-activated protein kinase 4	0.42521	2.63367e-05
VIT_04s0008g01420	HAB2 (Homology to ABI2)	0.425212	0.000483016
VIT_06s0004g02580	BLH8 (BEL1-LIKE HOMEODOMAIN 8)	0.425353	0.00298209
VIT_18s0072g01170	phosphoribosylanthranilate transferase	0.42575	0.000235829
VIT_07s0129g00530	hydrolase, alpha/beta fold family	0.426676	0.0445637
VIT_03s0063g01870	Cold acclimation protein WCOR413 protein beta form	0.42683	5.04452e-06
VIT_18s0001g01030	protein disulfide isomerase	0.42697	1.06684e-05
VIT_14s0108g01060	pentatricopeptide (PPR) repeat-containing protein	0.426983	0.0105007
VIT_02s0025g01580	UDP-glucose 4-epimerase GEPI48	0.427156	1.12216e-05
VIT_18s0001g05690	protein phosphatase 2C	0.427799	2.40604e-05
VIT_03s0038g03570	monocopper oxidase SKS5 (SKU5 Similar 5)	0.428055	6.54357e-05
VIT_13s0067g01070	Cys-3-His zinc finger protein	0.428271	0.000950492
VIT_11s0118g00240	PURPLE ACID PHOSPHATASE 26	0.428984	8.24286e-08
VIT_05s0049g00040	cellulose synthase CSLG2	0.429161	0.00165573
VIT_13s0019g01240	actin beta/gamma 1	0.429385	0.000591043
VIT_17s0000g02020	erwinia induced protein 2	0.429547	0.0139813
VIT_07s0255g00090	CYP82C1p	0.43058	0.0238294
VIT_07s0104g00420	endo-1,3;1,4-beta-D-glucanase precursor	0.431185	0.0234763
VIT_11s0016g05410	EIN3-binding F-box protein 1	0.431463	1.45524e-05
VIT_17s0000g02140	3-hydroxyisobutyrate dehydrogenase	0.43269	6.12589e-08
VIT_02s0012g00890	Unknown protein	0.432838	0.0043167
VIT_13s0074g00400	PTL (PETAL LOSS)	0.433077	0.025254
VIT_02s0012g02160	glycerol-3-phosphate acyltransferase	0.433712	1.21777e-05
VIT_08s0105g00300	Phospholipase C	0.434262	1.36559e-06
VIT_12s0059g01060	hydroperoxide lyase (HPL1)	0.434819	1.34635e-05
VIT_08s0007g02350	harpin-induced protein	0.434969	6.43269e-06
VIT_07s0005g00170	rubber elongation factor (REF)	0.435613	1.24675e-05
VIT_14s0006g02510	plastid movement impaired 15 (PMI15)	0.435702	0.0280689
VIT_12s0035g00270	ferredoxin, chloroplast (PETF)	0.436004	0.000697822
VIT_01s0011g01600	exostosin	0.436626	0.00011086
VIT_04s0023g02830	forkhead-associated domain-containing protein	0.436909	0.000284503
VIT_11s0037g00840	tetratricopeptide repeat (TPR)-containing	0.436992	0.0330587
VIT_16s0050g02310	no hit	0.437788	0.00617947
VIT_14s0083g01140	B12D	0.43904	0.00425465
VIT_05s0020g03570	LOI1 (LOVASTATIN INSENSITIVE 1); binding	0.439292	0.0443064
VIT_18s0001g00760	plastocyanin, chloroplast precursor	0.439823	0.0131027
VIT_01s0011g03910	protein phosphatase 2C	0.440427	0.000652878
VIT_17s0000g07790	UDP-glucose:salicylic acid glucosyltransferase	0.440903	0.000252455
VIT_08s0040g00440	Unknown protein	0.441342	0.00270502
VIT_13s0156g00120	EF hand	0.44185	4.96417e-05
VIT_19s0014g03850	cytochrome B6-F complex iron-sulfur subunit, PETC	0.443411	0.00482741
VIT_11s0037g01400	zinc finger (C3HC4-type RING finger)	0.44438	0.0413097
VIT_14s0060g01490	DnaJ homolog, subfamily A, member 5	0.444515	0.000109036
VIT_16s0039g02510	cell division cycle 20, cofactor of APC complex	0.444996	0.0121854
VIT_19s0027g01070	disease resistance protein (NBS-LRR class) RGH1	0.44567	0.0177075
VIT_05s0077g00630	no hit	0.446552	0.000276661
VIT_06s0004g02410	ATP-NAD kinase	0.447266	1.3881e-05
[truncated: 901 more rows]

## Sheet: E. DEgenes_106DAA
Gene ID	Functional Annotation	log2FC(WD/CT)	adjusted p-value (padj)
VIT_19s0015g00860	Ribosomal protein S2; Oligopeptide transporter OPT superfamily	-3.01282	5.24407e-44
VIT_05s0049g00950	phosphoenolpyruvate carboxylase kinase	-1.95141	2.08316e-42
VIT_14s0060g00350	aspartic protease	-1.84083	7.60791e-33
VIT_05s0020g01070	IAA31	-1.83726	1.86745e-14
VIT_12s0134g00030	E-beta-ocimene synthase	-1.74667	1.51174e-18
VIT_03s0063g02360	Epicotyl-specific tissue protein	-1.68382	3.20081e-14
VIT_00s0265g00070	ubiquitin-conjugating enzyme E2 O	-1.65289	1.74845e-73
VIT_04s0023g01480	Dimethylaniline monooxygenase, N-oxide-forming	-1.57494	3.79313e-15
VIT_15s0048g00190	SPX (SYG1/Pho81/XPR1) domain-containing protein	-1.53753	2.89941e-11
VIT_14s0060g00330	aspartyl protease	-1.48175	3.63982e-75
VIT_03s0017g02110	Anthocyanidin 3-O-glucosyltransferase	-1.42643	6.85182e-10
VIT_11s0016g05330	SPX2 (SYG1/Pho81/XPR1) domain-containing protein SPX2	-1.41797	4.99941e-11
VIT_14s0068g01500	glycerophosphoryl diester phosphodiesterase	-1.40854	1.25335e-26
VIT_14s0066g01090	myb domain protein 24	-1.38225	8.91063e-30
VIT_02s0033g00700	nitrilase	-1.36577	4.72796e-10
VIT_02s0025g00260	Polygalacturonase GH28	-1.36235	9.99627e-31
VIT_05s0049g00930	inorganic phosphate transporter 1-4	-1.35815	4.70036e-08
VIT_17s0000g01700	leucine-rich repeat transmembrane protein kinase	-1.35797	2.6264e-16
VIT_17s0000g01160	Nodulin	-1.34644	1.35053e-15
VIT_18s0089g00140	1,4-beta-mannan endohydrolase	-1.32945	1.99738e-11
VIT_08s0007g03050	E8 protein	-1.3225	6.71053e-10
VIT_04s0023g03230	Auxin-responsive SAUR9	-1.28689	3.82821e-14
VIT_07s0031g01260	no hit	-1.23741	1.27091e-07
VIT_02s0087g00920	no hit	-1.22835	3.97116e-07
VIT_05s0094g00200	Chitinase class IV	-1.22627	5.47404e-10
VIT_16s0100g00750	Stilbene synthase	-1.22607	1.75616e-13
VIT_01s0011g06140	Avr9/Cf-9 rapidly elicited protein	-1.22605	3.3759e-11
VIT_17s0000g08240	HT1 (HIGH LEAF TEMPERATURE 1)	-1.20092	1.35033e-18
VIT_07s0031g01380	ferulate 5-hydroxylase	-1.19948	1.30124e-11
VIT_05s0020g03970	Sulfate transporter 3.1 (AST12) (AtST1)	-1.19385	2.38338e-08
VIT_16s0050g01650	unknown	-1.18418	1.48894e-06
VIT_12s0057g01020	fasciclin-like arabinogalactan protein FLA2	-1.17724	1.02081e-10
VIT_00s0804g00020	Unknown protein	-1.17397	1.31612e-06
VIT_05s0049g01550	PEPTIDE TRANSPORTER PROTEIN 3	-1.17273	2.9839e-18
VIT_16s0100g00700	TFL1 (TERMINAL FLOWER 1)	-1.17034	2.31929e-10
VIT_16s0100g01000	Stilbene synthase 4	-1.16666	1.42866e-10
VIT_09s0002g09200	CYP82M1v3	-1.16515	1.05431e-06
VIT_07s0005g01470	Unknown protein	-1.16314	2.06831e-08
VIT_14s0030g01890	unknown	-1.15528	1.12186e-12
VIT_04s0023g03040	lactoylglutathione lyase	-1.14597	1.9994e-10
VIT_19s0090g01530	pirin	-1.14535	8.05934e-11
VIT_01s0011g04720	Multi copper oxidase type 1	-1.13231	8.2322e-08
VIT_00s0347g00040	Avr9/Cf-9 rapidly elicited protein 20	-1.11267	6.33077e-12
VIT_19s0014g02730	cytochrome c oxidase subunit XVII assembly protein	-1.09893	2.34659e-30
VIT_15s0046g01140	WRKY DNA-binding protein 53	-1.09027	1.4619e-11
VIT_01s0011g01810	no hit	-1.08625	6.62681e-08
VIT_15s0021g02700	Beta-expansin (EXPB4)	-1.08282	3.27832e-24
VIT_07s0104g00830	Sugar transporter ERD6-like 7	-1.08215	2.09769e-15
VIT_06s0004g00910	protease inhibitor/seed storage/lipid transfer protein (LTP)	-1.07991	3.5237e-13
VIT_02s0109g00430	nitrilase 4 (NIT4)	-1.07862	1.31426e-05
VIT_17s0000g02370	Receptor protein kinase	-1.07491	6.55692e-18
VIT_00s0253g00080	Methyl jasmonate esterase	-1.07245	2.57883e-10
VIT_18s0122g00370	laccase	-1.07177	1.44714e-07
VIT_13s0067g03260	pheophorbidase	-1.0695	1.50137e-09
VIT_13s0019g04060	MLO1	-1.06638	3.43978e-05
VIT_04s0008g02840	Avirulence induced gene (AIG)	-1.06489	1.10377e-09
VIT_03s0180g00070	cyclase	-1.06466	1.68049e-07
VIT_18s0089g00200	1,4-beta-mannan endohydrolase	-1.063	1.08016e-05
VIT_17s0000g09100	copper amine oxidase	-1.05865	6.22293e-21
VIT_06s0004g05170	lectin protein kinase	-1.05809	2.15204e-05
VIT_15s0021g00320	no hit	-1.05803	2.54537e-06
VIT_11s0103g00010	potassium-sodium symporter HKT2	-1.05539	2.70363e-18
VIT_15s0021g02670	expansin beta 1 precursor	-1.04533	8.43412e-07
VIT_17s0119g00110	GRAM domain-containing protein / ABA-responsive	-1.0331	4.60072e-05
VIT_12s0034g02570	Leucine Rich Repeat receptor-like kinase	-1.02676	2.87371e-06
VIT_04s0023g02690	Beta-galactosidase	-1.02595	1.51943e-08
VIT_19s0014g04600	S-locus protein kinase	-1.02433	8.26771e-06
VIT_05s0094g00220	Chitinase class IV	-1.02399	1.68741e-07
VIT_08s0058g00690	WRKY DNA-binding protein 33	-1.02396	2.07065e-09
VIT_07s0151g01070	copalyl diphosphate synthase	-1.02347	8.80017e-05
VIT_05s0049g00940	inorganic phosphate transporter 1-4	-1.01954	2.08685e-14
VIT_06s0004g02380	Cinnamyl alcohol dehydrogenase	-1.01817	1.32887e-28
VIT_07s0104g00180	nectarin IV NEC4	-1.01613	2.81665e-05
VIT_01s0150g00380	Unknown protein	-1.01494	9.67015e-06
VIT_12s0059g02270	glutamate receptor protein GLR3.4b	-1.01474	5.6854e-08
VIT_19s0090g01170	UPF0041	-1.01434	2.65525e-05
VIT_12s0142g00050	PUMILIO 7 (APUM7)	-1.01386	1.97187e-22
VIT_01s0010g01000	NIK1 (NSP-INTERACTING KINASE 1)	-1.01197	5.67543e-13
VIT_05s0049g01830	CCT motif CONSTANS-LIKE	-1.00887	7.92957e-08
VIT_16s0100g00900	stilbene synthase [Vitis pseudoreticulata]	-1.00466	7.91211e-06
VIT_10s0003g02430	flavonol synthase	-0.999806	2.48407e-05
VIT_10s0003g01940	RKF1 (RECEPTOR-LIKE KINASE IN FLOWERS 1)	-0.992063	7.34097e-09
VIT_19s0014g02740	Metallothionein	-0.985793	9.3999e-22
VIT_19s0014g01180	pathogenesis-related	-0.982069	7.85557e-05
VIT_17s0000g08070	Aldehyde dehydrogenase 1 precursor	-0.980945	8.18712e-23
VIT_06s0004g04820	salt stress-inducible protein kinase	-0.979496	0.000124541
VIT_16s0100g01110	Resveratrol synthase (RS1)	-0.979121	1.43001e-05
VIT_10s0003g02480	xyloglucan endotransglycosylase/hydrolase precursor XTH-21	-0.978837	0.000119175
VIT_11s0016g01060	Avr9/Cf-9 induced kinase 1	-0.978571	1.5028e-06
VIT_03s0038g02520	aquaporin PIP3	-0.978196	2.00807e-15
VIT_06s0004g06830	Asparagine synthetase	-0.971592	3.24106e-09
VIT_10s0071g00230	HcrVf1 protein	-0.96899	0.000105529
VIT_12s0028g00860	NAC domain-containing protein 42	-0.966691	9.57024e-05
VIT_06s0004g03120	MLO-like protein 3	-0.965388	0.00015841
VIT_02s0087g00910	9-cis-epoxycarotenoid dioxygenase	-0.963406	0.000251697
VIT_18s0157g00140	alliin lyase	-0.963367	5.43917e-05
VIT_02s0025g00540	unknown	-0.963149	0.000177663
VIT_13s0019g02300	wall-associated receptor kinase-like 20	-0.963123	1.40474e-05
VIT_09s0002g00580	lipase GDSL 3	-0.953027	5.67543e-13
VIT_16s0100g01070	resveratrol synthase [Vitis vinifera]	-0.951295	3.50499e-06
VIT_06s0004g04640	Metallothionein 2b	-0.9509	0.000223977
VIT_00s0179g00370	ESCRT-I complex subunit TSG101	-0.949034	0.000276163
VIT_09s0002g01170	hydrolase, alpha/beta fold family protein	-0.943537	0.000369416
VIT_09s0002g00810	S-2-hydroxy-acid oxidase, peroxisomal	-0.942383	4.48894e-10
VIT_00s0271g00110	FLAVODOXIN-LIKE QUINONE REDUCTASE 1	-0.942162	1.24769e-05
VIT_09s0002g06890	dicyanin blue copper protein	-0.941885	0.000324641
VIT_08s0105g00200	U-box domain-containing protein	-0.941746	0.000366736
VIT_06s0004g06080	proton-dependent oligopeptide transport (POT) family protein	-0.939125	9.52398e-10
VIT_19s0014g00440	alpha galactosidase	-0.938722	0.000213091
VIT_04s0008g04830	ABC transporter g family pleiotropic drug resistance 12 PDR12	-0.938639	0.000333916
VIT_01s0026g01730	WRKY DNA-binding protein 72	-0.938445	3.21936e-05
VIT_04s0008g01210	delta-8 sphingolipid desaturase	-0.936687	4.59928e-16
VIT_10s0003g01920	RKF1 (RECEPTOR-LIKE KINASE IN FLOWERS 1)	-0.931945	2.94988e-05
VIT_16s0098g00790	copper-binding family protein	-0.930772	1.84953e-12
VIT_17s0000g03750	peptidoglycan-binding LysM domain-containing protein	-0.927785	0.00011261
VIT_01s0011g03360	unknown	-0.926973	0.000459112
VIT_18s0001g11610	no hit	-0.926896	8.42008e-05
VIT_04s0008g04820	ABC transporter g family pleiotropic drug resistance 12 PDR12	-0.922583	0.000215469
VIT_06s0061g01480	ABC transporter G member 22	-0.920702	1.25804e-09
VIT_12s0134g00240	Avr9/Cf-9 rapidly elicited protein 20	-0.918409	2.51969e-08
VIT_08s0007g04780	aquaporin GAMMA-TIP	-0.917506	8.5373e-10
VIT_18s0117g00060	TIR-NBS-LRR-TIR disease resistance protein	-0.9149	5.09776e-09
VIT_03s0091g00160	NtPRp27 secretory protein	-0.912854	0.000257054
VIT_18s0001g15120	Unknown protein	-0.90738	0.000240392
VIT_19s0085g00010	auxin-regulated protein	-0.906221	0.000504564
VIT_04s0044g00190	mannitol dehydrogenase	-0.904185	0.000568715
VIT_10s0116g01340	copper-binding family protein	-0.901473	4.49805e-05
VIT_16s0039g01170	phenylalanine ammonium lyase	-0.900041	0.000149869
VIT_14s0128g00780	lipoxygenase	-0.897966	0.000594884
VIT_01s0150g00440	respiratory burst oxidase protein D (RBOHD)	-0.894024	0.000527583
VIT_06s0080g00270	zinc finger (C2H2 type) protein (WIP3)	-0.893011	1.7092e-17
VIT_17s0000g02360	Receptor protein kinase	-0.889928	3.00781e-16
VIT_10s0042g00870	stilbene synthase [Vitis vinifera]	-0.889882	0.000127302
VIT_18s0001g11600	transducin protein	-0.88864	2.29115e-09
VIT_01s0011g03720	BEE1 (BR ENHANCED EXPRESSION 1)	-0.887847	0.000301968
VIT_15s0045g00040	copper-binding family protein	-0.887109	0.000643454
VIT_05s0094g00350	Chitinase class IV	-0.885289	5.89127e-23
VIT_01s0026g01570	NITRATE TRANSPORTER 1:2	-0.884448	6.27864e-11
VIT_10s0116g01820	Unknown protein	-0.884338	0.000119143
VIT_18s0001g11240	MAPKKK5 (Mitogen-activated protein kinase kinase kinase 5)	-0.883901	0.000789851
VIT_13s0019g00420	F-box family protein	-0.883748	6.79411e-08
VIT_17s0000g08290	Dof zinc finger protein DOF5.6	-0.877463	6.26801e-05
VIT_14s0108g01000	calcium-binding EF hand	-0.87451	1.15874e-07
VIT_16s0039g00260	pectate lyase	-0.873992	1.12186e-12
VIT_02s0025g04260	osmotin [Vitis vinifera]	-0.872945	0.000718611
VIT_12s0057g00420	auxin-responsive protein AIR12	-0.872593	7.27243e-14
VIT_19s0085g00920	organic cation transport protein OCT2	-0.871207	0.000628702
VIT_11s0118g00420	heparanase protein 3 precursor	-0.869608	5.43333e-11
VIT_17s0000g04360	wall-associated kinase 2 (WAK2)	-0.867933	0.000209442
VIT_06s0004g01430	Amygdalin hydrolase isoform AH I	-0.865594	0.00071707
VIT_07s0031g01710	WRKY DNA-binding protein 51	-0.865425	0.00127129
VIT_12s0028g02010	PMR5 (POWDERY MILDEW RESISTANT 5)	-0.864225	0.000391589
VIT_03s0063g00460	Ethylene-responsive transcription factor ERF109	-0.861703	6.25919e-05
VIT_16s0013g00650	Histone-lysine N-methyltransferase, H3 lysine-9 specific SUVH5	-0.86002	0.00020907
VIT_16s0100g01190	stilbene synthase [Vitis vinifera]	-0.859758	0.000938282
VIT_16s0050g00400	photoassimilate-responsive protein PAR-1a	-0.859503	0.000498147
VIT_16s0100g00770	Stilbene synthase	-0.859435	2.72494e-05
VIT_14s0060g00810	galactinol synthase	-0.859156	2.83021e-05
VIT_11s0065g00130	taxane 10-beta-hydroxylase	-0.85814	0.000710184
VIT_02s0012g01450	Basic helix-loop-helix BHLH071	-0.857058	0.00153257
VIT_17s0000g03160	no hit	-0.856948	0.0010262
VIT_14s0060g00480	S-adenosylmethionine synthetase 1 (SAM1)	-0.855705	4.49436e-25
VIT_04s0079g00790	Acyl-CoA synthetases (Acyl-activating enzyme 11)	-0.852996	0.00162648
VIT_07s0031g00610	remorin	-0.852906	3.40012e-05
VIT_01s0011g05150	Bet v I allergen	-0.8527	1.34637e-08
VIT_17s0000g05060	Phytochelatin synthetase	-0.851714	0.000541578
VIT_13s0074g00570	gamma-aminobutyric acid transporter	-0.851425	4.09713e-08
VIT_19s0014g00450	alpha galactosidase	-0.844529	4.29981e-14
VIT_11s0016g02360	TET2 (TETRASPANIN2)	-0.84402	5.04988e-07
VIT_03s0088g00710	pathogenesis-related protein 1 precursor (PRP 1)	-0.842817	0.00146421
VIT_04s0008g06210	Nodulin	-0.842271	1.1307e-08
VIT_04s0044g01860	auxin efflux carrier	-0.840816	5.87226e-08
VIT_12s0035g00020	Leucine Rich Repeat receptor-like kinase	-0.840132	0.000743791
VIT_10s0003g02810	WRKY DNA-binding protein 71	-0.837177	0.00165254
VIT_01s0011g05140	Major latex-like protein ripening protein [grip61]	-0.837147	2.28744e-10
VIT_18s0001g12710	no hit	-0.835125	0.00172305
VIT_16s0039g01100	phenylalanin ammonia-lyase [Vitis vinifera]	-0.834744	1.27588e-05
VIT_12s0028g01220	zinc finger (C3HC4-type RING finger)	-0.833515	1.20782e-08
VIT_19s0015g01420	subtilisin protease	-0.831672	0.000200769
VIT_12s0035g01000	serine protease inhibitor, serine-type	-0.829898	0.00182615
VIT_15s0048g02480	Caffeate 3-O-methyltransferase 1	-0.829691	0.000119143
VIT_05s0051g00590	pectate lyase	-0.827134	1.33176e-09
VIT_19s0014g05120	CONSTANS-LIKE 11	-0.826353	0.00241442
VIT_14s0128g00790	lipoxygenase (LOX1)	-0.825515	0.0015394
VIT_06s0004g01030	dirigent protein	-0.82478	0.00164368
VIT_14s0068g01920	peroxidase	-0.82441	0.0024383
VIT_11s0016g05320	peroxidase	-0.824042	0.000106125
VIT_00s0262g00090	receptor kinase RK20-1	-0.823785	0.0014706
VIT_01s0010g03430	HcrVf1 protein	-0.823558	0.0011974
VIT_14s0060g02320	respiratory burst oxidase protein B (ATRBOHB)	-0.822631	1.55707e-05
VIT_01s0011g02260	metal-nicotianamine transporter YSL7	-0.821878	1.06866e-08
VIT_06s0004g01020	Dirigent protein	-0.821671	0.000956923
VIT_07s0141g00720	fimbrin 1	-0.821097	0.00222538
VIT_18s0001g12690	Isoflavone reductase (synthesis of phytoalexines)	-0.817277	3.17606e-13
VIT_04s0008g00960	Calcineurin B protein 10	-0.817114	5.69254e-05
VIT_12s0034g02560	DNA (cytosine-5-)-methyltransferase (ATHIM)	-0.815717	0.00270486
VIT_13s0019g03930	no hit	-0.813722	0.000352619
VIT_10s0116g01790	no hit	-0.813225	0.00108949
VIT_00s0397g00010	HcrVf1 protein	-0.812467	0.00284305
VIT_16s0100g01020	stilbene synthase [Vitis pseudoreticulata]	-0.810838	0.00252449
VIT_00s0400g00020	HcrVf1 protein	-0.810431	0.00180939
VIT_14s0128g00020	Na+/H+ exchanger	-0.80677	7.7532e-13
VIT_18s0001g13330	purple acid phosphatase 32- ATPAP32/PAP32	-0.806572	5.49691e-13
VIT_12s0028g03610	Cellulase	-0.804995	8.12894e-14
VIT_12s0028g02530	zinc finger (C3HC4-type RING finger)	-0.802989	0.000598207
VIT_16s0100g01140	Stilbene synthase 2	-0.800543	0.00285398
VIT_01s0010g02750	Lipoxygenase	-0.797836	0.000166214
VIT_17s0000g02610	ribosomal protein L22 50S	-0.797778	0.00336883
VIT_14s0083g00400	Leaf senescence protein	-0.796865	7.79481e-08
VIT_00s0698g00010	Catalase	-0.794157	1.37145e-07
VIT_14s0083g00460	tryptophan synthase beta chain 2	-0.794026	0.00224876
VIT_01s0011g04740	multi-copper oxidase type I	-0.792002	0.00398451
VIT_16s0013g00810	unknown	-0.790928	0.00271156
VIT_16s0050g00430	photoassimilate-responsive protein PAR-1a	-0.789224	0.00241786
VIT_04s0008g04950	TIFY 8	-0.785682	3.95994e-08
VIT_16s0100g01120	Stilbene synthase	-0.785604	0.00421676
VIT_13s0067g02640	alpha-galactosidase precursor	-0.785469	1.39515e-18
VIT_02s0025g01750	cellulose synthase CSLG3	-0.784949	0.00442093
VIT_09s0054g01220	cycloartenol synthase	-0.784199	0.00400886
VIT_19s0014g03730	no hit	-0.783357	0.000337268
VIT_10s0116g01810	Unknown protein	-0.782743	0.000769942
VIT_18s0075g00250	Unknown protein	-0.782696	2.24607e-11
VIT_18s0041g00590	proton-dependent oligopeptide transport (POT) family protein	-0.782558	0.002015
VIT_13s0084g00670	Unknown protein	-0.780894	8.31549e-08
VIT_16s0100g01040	stilbene synthase - grape	-0.779578	0.00336883
VIT_18s0001g12700	no hit	-0.776741	0.000898195
VIT_01s0011g00530	Ureide permease 2 (AtUPS2)	-0.776729	1.07043e-09
VIT_16s0100g00990	Stilbene synthase 2	-0.775842	0.00365367
VIT_08s0058g00700	F-box protein (FBL3)	-0.775426	1.33262e-09
VIT_16s0100g01160	stilbene synthase [Vitis vinifera]	-0.775207	0.00502131
VIT_12s0057g00800	Receptor Like Protein 27	-0.77331	0.00450337
VIT_19s0014g04630	S-locus protein kinase	-0.770185	0.00321288
VIT_03s0063g01150	nodulin 1A, Senescence-associated	-0.768567	2.18979e-08
VIT_07s0141g00640	ProT1 (PROLINE TRANSPORTER 1)	-0.767857	0.00129978
VIT_13s0047g00500	3-hydroxyisobutyryl-CoA hydrolase	-0.767189	0.00296413
VIT_15s0046g01430	aldose 1-epimerase	-0.766691	1.36493e-06
VIT_05s0094g00260	Chitinase, class IV [Vitis vinifera]	-0.765251	0.00412887
VIT_15s0046g00070	PBP1 (PINOID-BINDING PROTEIN 1)	-0.763383	0.00540174
VIT_12s0028g02970	MLO1	-0.760342	3.55681e-05
VIT_16s0050g01250	heavy-metal-associated domain-containing protein / copper chaperone (CCH)	-0.760122	1.04373e-22
VIT_16s0100g01200	stilbene synthase	-0.757728	0.000509309
VIT_18s0117g00070	nematode resistance-like protein	-0.757048	0.000914307
VIT_18s0001g11680	Unknown protein	-0.756589	0.00431645
VIT_04s0023g01100	Calmodulin	-0.755594	0.00127581
VIT_16s0100g00860	chalcone synthase	-0.755338	0.00581179
VIT_16s0100g01030	stilbene synthase [Vitis quinquangularis]	-0.754772	5.34391e-06
VIT_11s0016g00660	DREB sub A-5 of ERF/AP2 transcription factor	-0.748992	0.00148646
VIT_14s0060g01970	F-box domain containing protein	-0.748504	2.38692e-14
VIT_07s0031g02740	Auxin-responsive SAUR12	-0.746949	0.000453025
VIT_00s0194g00060	no hit	-0.744011	0.00021579
VIT_02s0025g02600	glyoxal oxidase	-0.743696	0.00732772
VIT_13s0019g05070	nodulin family protein	-0.743521	3.10639e-06
VIT_18s0001g09360	hydrogenobyrinic acid a,c-diamide synthase	-0.742935	2.25339e-05
VIT_17s0000g09270	MATE efflux family protein	-0.740959	0.00551654
VIT_19s0015g00250	zinc transporter ZIP11	-0.740451	0.00569829
VIT_11s0016g05540	dicyanin	-0.739838	0.0081015
VIT_09s0002g00700	dormancy/auxin associated protein	-0.738697	0.000615078
VIT_02s0012g01030	AL-ACTIVATED MALATE TRANSPORTER 1	-0.737506	0.00763576
VIT_01s0127g00700	Unknown protein	-0.737402	6.2071e-05
VIT_18s0001g14040	Endo-1,4-beta-glucanase	-0.737029	7.89051e-06
VIT_08s0056g01240	no hit	-0.734807	3.47726e-14
VIT_18s0089g00410	Sucrose-phosphate synthase 1	-0.734176	2.04753e-17
VIT_07s0191g00050	Peroxidase 17	-0.733942	2.38338e-08
VIT_01s0026g00200	xyloglucan endotransglucosylase/hydrolase 28	-0.733425	0.00728852
VIT_14s0066g01330	no hit	-0.732687	3.39774e-08
VIT_00s0366g00020	CRK10 (CYSTEINE-RICH RLK10)	-0.730694	1.65202e-06
VIT_19s0014g00620	receptor kinase 2	-0.729933	6.18147e-08
VIT_16s0013g00070	unknown	-0.727703	0.0089069
VIT_02s0154g00010	Auxin-responsive SAUR11	-0.727651	0.00888531
VIT_19s0015g00230	zinc transporter ZIP11	-0.727571	2.7001e-05
VIT_06s0004g05430	tropinone reductase	-0.726326	0.00161678
VIT_15s0024g00400	disease resistance protein (NBS-LRR class)	-0.726173	3.9266e-07
VIT_01s0010g03210	HcrVf1 protein	-0.724309	0.00954858
VIT_05s0077g01980	Unknown protein	-0.722852	2.65299e-12
VIT_06s0004g01990	no hit	-0.722474	0.0101999
VIT_05s0094g00360	Chitinase class IV	-0.721653	0.00155382
VIT_02s0033g01380	alternative oxidase	-0.719246	5.609e-05
VIT_14s0030g00670	dehydroquinate dehydratase	-0.718249	0.000649199
VIT_05s0020g03760	RNA helicase SDE3 (SDE3)	-0.71781	4.24453e-07
VIT_19s0015g00870	Ribosomal protein S2; Oligopeptide transporter OPT superfamily	-0.717723	0.00780724
VIT_17s0053g00990	alpha-expansin 1 precursor	-0.715579	0.0111318
VIT_18s0117g00050	TIR-NBS-LRR-TIR disease resistance protein	-0.715555	0.000963078
VIT_18s0001g11620	WAK receptor protein kinase	-0.715163	6.99911e-05
VIT_19s0014g03090	CBS domain-containing protein	-0.711596	0.00502751
VIT_09s0002g07130	CUE domain containing protein	-0.709128	0.000228283
VIT_09s0002g00570	lipase GDSL 1	-0.707052	1.02492e-07
VIT_17s0000g08100	UDP-glucoronosyl and UDP-glucosyl transferase	-0.705952	0.0127842
VIT_13s0067g02930	expansin [Vitis labrusca x Vitis vinifera] EXPA8	-0.705555	1.2666e-08
VIT_19s0014g00150	purine permease 11 PUP11	-0.705053	2.949e-05
VIT_08s0040g02520	inositol-1,4,5-trisphosphate 5-phosphatase CVP2, type I	-0.704601	5.31121e-07
VIT_04s0044g00020	catalase [Vitis vinifera]	-0.703819	1.25842e-12
VIT_08s0040g00540	VQ motif-containing protein	-0.703233	3.27276e-09
VIT_13s0019g04440	zinc finger (C3HC4-type RING finger)	-0.703001	0.00238246
VIT_05s0094g01210	amine oxidase	-0.701256	0.00183849
VIT_09s0002g01520	Unknown protein	-0.700921	0.0102511
VIT_11s0037g01230	basic helix-loop-helix (bHLH) family	-0.700848	1.8858e-05
VIT_03s0091g00680	phototropic-responsive NPH3	-0.69975	0.000128515
VIT_00s0409g00050	receptor-like serine-threonine protein kinase	-0.698142	0.013867
VIT_03s0017g02000	anthocyanidin 3-O-glucosyltransferase	-0.697586	0.00557095
VIT_12s0035g00910	bile acid sodium symporter	-0.696936	0.0027513
VIT_01s0026g00910	heat shock protein	-0.695232	0.0107964
VIT_11s0016g01970	calmodulin-binding region IQD6	-0.695165	0.0144512
VIT_03s0180g00280	indole-3-acetate beta-glucosyltransferase	-0.695093	0.00829236
VIT_07s0031g00680	red chlorophyll catabolite reductase (accelerated cell death 2)	-0.694686	0.000241112
VIT_18s0001g15130	WD40 repeat protein	-0.694464	0.00427035
VIT_06s0004g02390	triacylglycerol lipase	-0.694247	0.00597695
VIT_14s0108g00930	unknown protein	-0.693898	0.0118305
VIT_07s0005g00060	no hit	-0.693289	5.88911e-06
VIT_06s0004g05070	zinc transporter (ZIP2)	-0.692654	0.00154417
VIT_12s0059g00560	Fimbrin 2	-0.692357	0.013605
VIT_05s0020g05050	cellulose synthase CSLE1	-0.691583	1.37766e-09
VIT_17s0000g09610	CYP71D10	-0.689502	0.00281362
VIT_07s0197g00170	disease resistance protein (CC-NBS-LRR class)	-0.689334	0.0120178
VIT_06s0004g04010	exocyst subunit EXO70 H7	-0.689211	7.06063e-06
VIT_16s0022g02100	Embryo-specific 3	-0.688473	1.6951e-17
VIT_18s0001g13780	CYP71AT2v2	-0.686922	0.00290847
VIT_00s0615g00030	mannitol dehydrogenase (ELI3-1)	-0.68665	0.0122216
VIT_14s0083g01110	Brassinosteroid-6-oxidase	-0.686597	8.70463e-05
VIT_03s0038g02140	Auxin transporter protein 2	-0.686157	8.59841e-05
VIT_07s0197g00130	disease resistance protein (TIR-NBS-LRR class)	-0.682998	0.0120449
VIT_04s0008g05510	SYNC1 protein, related	-0.682223	0.00223964
VIT_18s0001g00380	alcohol dehydrogenase	-0.68221	0.00017906
VIT_02s0025g00820	cation/hydrogen exchanger (CHX18)	-0.682141	1.46855e-10
VIT_14s0066g01140	Unknown protein	-0.68186	2.19962e-10
VIT_09s0002g05560	ABC transporter g family pleiotropic drug resistance 12 PDR12	-0.68055	8.92393e-05
VIT_04s0008g04920	2-oxoglutarate-dependent dioxygenase	-0.679263	0.0147204
VIT_03s0017g02170	zinc transporter ZIP5	-0.678197	0.0140713
VIT_18s0072g00990	leucine-rich repeat protein kinase	-0.678183	0.00178672
VIT_15s0021g01060	CYP72A1	-0.677822	0.000155687
VIT_05s0020g04210	sulfate adenylyltransferase 3	-0.676454	3.52692e-08
VIT_07s0031g00880	nodulation protein	-0.674604	0.0128524
VIT_00s0211g00030	symbiosis receptor kinase	-0.674566	3.9719e-05
VIT_11s0016g03210	NADP-dependent malic enzyme	-0.674236	1.24107e-11
VIT_14s0006g02630	Receptor-like kinase ARK1AS	-0.671527	0.0188527
VIT_18s0122g00390	laccase	-0.669993	0.00756889
VIT_19s0014g04650	Avr9/Cf-9 rapidly elicited protein 20	-0.669477	0.000288701
VIT_18s0001g04910	Sulfate transporter 1.3	-0.668808	0.0029239
VIT_19s0090g00240	disease resistance protein RPS2	-0.668135	1.54583e-08
VIT_02s0025g01990	zinc finger (C3HC4-type RING finger)	-0.668011	0.0189395
VIT_00s0445g00040	no hit	-0.666022	0.0186689
VIT_12s0035g01220	Unknown protein	-0.665647	2.18551e-11
VIT_09s0002g04560	calmodulin-binding protein	-0.665337	0.00611335
VIT_00s0199g00190	14-3-3 protein GF14 kappa (GRF8)	-0.665297	0.000628155
VIT_12s0034g00770	tir-nbs-lrr resistance protein	-0.664465	0.0124821
VIT_16s0100g01010	Stilbene synthase 2	-0.663901	0.0187921
VIT_16s0148g00060	receptor kinase homolog LRK10	-0.663257	0.0208471
VIT_03s0063g01400	cell division cycle associated 7 CDCA7	-0.662783	0.0197436
VIT_01s0011g00380	SP1L1 (SPIRAL1-LIKE1)	-0.662228	9.17797e-06
VIT_10s0003g04080	no hit	-0.661886	0.0114198
VIT_02s0025g00530	unknown	-0.660058	0.0189395
VIT_19s0014g04060	ARK3 (Arabidopsis Receptor Kinase 3)	-0.659265	0.0137973
VIT_04s0008g04840	ABC transporter g family pleiotropic drug resistance 12 PDR12	-0.658974	0.0152541
VIT_17s0000g09640	RGLG2 (RING DOMAIN LIGASE2)	-0.658545	2.09341e-08
VIT_12s0028g00670	Zinc knuckle	-0.65713	1.23256e-05
VIT_09s0002g06560	thiol-disulphide oxidoreductase DCC	-0.656187	0.0031227
VIT_05s0020g03140	SUGAR TRANSPORTER 13	-0.655213	0.00778093
VIT_13s0047g00200	subtilisin	-0.655204	0.000139507
VIT_18s0089g00160	1,4-beta-mannan endohydrolase	-0.655088	0.00595996
VIT_18s0001g12680	no hit	-0.654835	0.00638653
VIT_11s0016g04590	ABC transporter g family pleiotropic drug resistance 12 PDR12	-0.654563	3.52792e-05
VIT_16s0050g02220	acidic endochitinase (CHIB1)	-0.654316	0.0236715
VIT_14s0036g00420	Phosphoenolpyruvate carboxylase kinase	-0.651213	0.000960931
VIT_06s0004g08080	zinc finger (C3HC4-type RING finger)	-0.650342	3.12109e-06
VIT_12s0057g01060	jasmonate O-methyltransferase	-0.650131	0.00844617
VIT_17s0000g03190	glycosyl transferase family 28 protein	-0.649318	0.00460496
VIT_00s0313g00030	auxin-independent growth promoter	-0.649312	2.26829e-17
VIT_16s0039g01360	phenylalanin ammonia-lyase [Vitis vinifera]	-0.649185	0.0179956
VIT_01s0026g02400	Glutathione S-transferase 10 GSTU10	-0.64808	0.0239104
VIT_04s0008g05760	WRKY DNA-binding protein 18	-0.647248	1.14945e-08
VIT_02s0025g04120	calmodulin binding protein	-0.646672	0.0163297
VIT_16s0100g01100	Stilbene synthase	-0.645862	0.0160451
VIT_19s0090g00360	no hit	-0.645859	0.0254422
VIT_04s0008g01470	WRKY DNA-binding protein 50	-0.644794	0.0168975
VIT_13s0156g00610	S-receptor kinase	-0.644791	0.000910855
VIT_16s0039g01320	phenylalanin ammonia-lyase [Vitis vinifera]	-0.644463	0.0236252
VIT_06s0004g04080	GTP cyclohydrolase II; 3 4-dihydroxy-2-butanone-4-phoshate synthase	-0.644179	0.00522566
VIT_14s0108g00810	MINI ZINC FINGER 2 MIF2	-0.643128	3.53771e-10
VIT_12s0059g00540	EDM2	-0.642595	0.0187709
VIT_18s0001g05890	Ethylene-responsive transcription factor ERF021	-0.642047	0.0223642
VIT_15s0046g03520	phosphomannomutase	-0.641668	0.000394995
VIT_03s0088g00700	Pathogenesis related protein 1 precursor (pr1 gene)	-0.641148	0.0149423
VIT_09s0002g04020	aquaporin DELTA-TIP	-0.63986	1.55791e-06
VIT_08s0007g05830	no hit	-0.639672	0.000745889
VIT_07s0005g06620	Unknown protein	-0.638845	0.0242442
VIT_14s0006g01420	Ser/Thr receptor kinase	-0.638221	0.0120964
VIT_05s0062g00990	aldo/keto reductase AKR	-0.638104	0.00303492
VIT_01s0011g05880	RDR1 (RNA-DEPENDENT RNA POLYMERASE 1)	-0.637734	6.32141e-11
VIT_06s0004g01010	dirigent protein pDIR9	-0.636347	0.023362
VIT_19s0015g02680	Glutathione S-transferase 25 GSTU25	-0.636298	5.79855e-08
VIT_02s0025g04210	UDP-glucose 4-epimerase	-0.635171	1.45589e-05
VIT_05s0049g00970	no hit	-0.633609	1.02669e-06
VIT_00s0483g00030	Isochorismatase hydrolase	-0.633295	0.000664313
VIT_07s0031g00920	inositol-3-phosphate synthase	-0.632234	1.29871e-08
VIT_08s0040g01930	Unknown protein	-0.631563	0.0237411
VIT_01s0011g05420	Fw2.2 ORFX	-0.630557	0.0225017
VIT_16s0098g00420	Ser/Thr receptor-like kinase1	-0.629481	0.000858492
VIT_12s0034g00850	nematode resistance-like protein	-0.629159	0.00322666
VIT_15s0048g02070	BON2-associated protein (BAP2)	-0.627351	0.0258283
VIT_06s0004g01770	acetyl-CoA carboxylase, biotin carboxylase	-0.627304	3.9392e-09
VIT_02s0087g00190	SH3 domain-containing protein 2	-0.625699	9.40273e-08
VIT_07s0151g00460	3-methylcrotonyl-CoA carboxylase	-0.625335	3.86777e-07
VIT_16s0100g00910	stilbene synthase - grape	-0.625002	0.0266768
VIT_18s0122g00300	Unknown protein	-0.624976	0.0288404
VIT_01s0011g02320	Unknown protein	-0.624909	4.18908e-05
VIT_19s0014g02520	ribosomal protein S8, Chloroplast 30S	-0.624174	0.0247166
VIT_17s0000g03370	calmodulin-binding protein	-0.623562	0.0121309
VIT_07s0031g03220	patellin-1	-0.623271	0.00156262
VIT_10s0116g01780	cationic peroxidase	-0.62247	3.40516e-07
VIT_00s0274g00080	benzoquinone reductase	-0.621888	0.0171892
VIT_06s0004g04620	unknown	-0.621854	0.00207719
VIT_12s0035g00740	no hit	-0.621715	3.18734e-07
VIT_05s0094g00160	no hit	-0.621495	0.0288419
VIT_06s0004g01720	Unknown protein	-0.621351	2.92139e-05
VIT_15s0048g01000	2'-hydroxy isoflavone/dihydroflavonol reductase	-0.620631	1.80325e-05
VIT_15s0048g00510	pectinesterase family	-0.620146	0.0282125
VIT_01s0127g00710	Kinase ALM beta	-0.620112	3.18978e-06
VIT_01s0137g00700	lipase GDSL	-0.619992	0.0339615
VIT_00s0269g00010	far-red impaired responsive family protein	-0.619915	0.0346548
VIT_15s0046g03340	acetyl co-enzyme A carboxylase carboxyltransferase alpha subunit	-0.619897	6.89704e-09
VIT_02s0025g00810	cation/hydrogen exchanger (CHX18)	-0.618894	1.85948e-05
VIT_00s0270g00130	RKF2 (RECEPTOR-LIKE SERINE/THREONINE KINASE 2)	-0.618045	0.00746128
VIT_12s0057g01000	Unknown protein	-0.616685	2.65117e-05
VIT_10s0003g03120	Urease accessory protein G	-0.614338	1.02414e-12
VIT_15s0048g02490	catechol O-methyltransferase	-0.61395	0.0167297
VIT_01s0011g03740	glutaminyl-tRNA synthetase	-0.612332	1.9116e-07
VIT_01s0011g05110	major latex protein 22	-0.611811	6.37509e-09
VIT_05s0049g01400	alcohol oxidase	-0.611189	0.0345406
VIT_08s0007g08980	no hit	-0.610985	0.027961
VIT_04s0023g03550	thaumatin	-0.610605	0.00328057
VIT_12s0059g00530	EDM2	-0.609563	0.000509563
VIT_07s0141g00600	Unknown protein	-0.609463	9.65288e-05
VIT_11s0052g00240	ACCELERATED CELL DEATH 11 (ACD11)	-0.609456	0.0336825
VIT_07s0005g03960	PEPTIDE TRANSPORTER PROTEIN 3	-0.608868	0.039248
VIT_18s0001g08920	no hit	-0.608636	0.00739435
VIT_05s0020g02130	1-deoxy-D-xylulose-5-phosphate synthase, chloroplast precursor	-0.608507	5.45014e-08
VIT_03s0063g02120	minor allergen	-0.60715	0.000452014
VIT_05s0077g00030	ammonium transporter 1, member 1 (AMT1.1)	-0.605774	5.95139e-05
VIT_10s0116g01800	calcium-dependent protein kinase 21 CPK21	-0.605419	3.59093e-15
VIT_18s0001g01460	no hit	-0.604899	0.0315705
VIT_05s0094g00230	Chitinase 5	-0.604792	0.037622
VIT_17s0000g00730	ATP binding / DNA binding	-0.6031	0.00292738
VIT_08s0056g00140	Unknown protein	-0.60201	0.0416962
VIT_01s0011g00370	SP1L2 (SPIRAL2)	-0.601681	3.20977e-13
VIT_07s0141g00020	SENSITIVE TO PROTON RHIZOTOXICITY 1	-0.601172	1.72175e-05
VIT_19s0014g04080	serine/threonine-protein kinase receptor ARK3	-0.601002	0.0412427
VIT_14s0108g00430	ABC transporter B member 16	-0.600364	3.28284e-05
VIT_18s0001g00680	Laccase	-0.600172	0.0399354
VIT_07s0005g01060	Histone H1	-0.59951	0.0379694
VIT_11s0016g03100	6-phosphogluconate dehydrogenase	-0.598624	5.58223e-11
VIT_17s0000g03660	NAC domain containing protein 58	-0.59745	0.031931
VIT_17s0000g03280	Alcohol dehydrogenase 7	-0.597209	3.36771e-09
VIT_18s0001g13990	no hit	-0.596309	0.0144478
VIT_13s0067g03200	proton-dependent oligopeptide transport (POT) family protein	-0.596197	5.23154e-16
VIT_08s0007g01520	TPR-containing protein kinase	-0.596065	2.06404e-05
VIT_05s0020g02810	Unknown protein	-0.595916	0.000214311
VIT_13s0019g01130	no hit	-0.595037	5.39621e-05
VIT_07s0141g00740	fimbrin 1	-0.593795	0.0455659
VIT_06s0004g06330	no hit	-0.593087	0.00581989
VIT_00s0187g00160	ripening-related protein	-0.592627	8.10074e-06
VIT_00s0313g00070	MADS-box protein SVP (SHORT VEGETATIVE PHASE)	-0.591917	0.000143447
VIT_04s0008g02590	selenoprotein	-0.590364	0.000291107
VIT_19s0014g02770	Unknown protein	-0.589713	2.61323e-08
VIT_09s0002g05160	IAA17	-0.589371	5.96358e-05
VIT_08s0007g08910	Trans-zeatin O-beta-D-glucosyltransferase	-0.589233	0.0470611
VIT_17s0000g01110	ATFP3 (Arabidopsis thaliana farnesylated protein 3	-0.588651	3.36296e-14
VIT_02s0025g04460	DWARF AND DELAYED FLOWERING 2	-0.588646	0.0111723
VIT_14s0066g02610	no hit	-0.586808	0.000640342
VIT_10s0042g00830	transcription factor jumonji (jmj) protein	-0.586645	0.00980903
VIT_19s0014g03060	Unknown protein	-0.585064	5.13051e-05
VIT_15s0048g00530	Auxin-responsive SAUR11	-0.584007	0.001057
VIT_12s0057g00940	glucose-6-phosphate 1-dehydrogenase 2, chloroplast precursor	-0.58328	0.000229154
VIT_05s0020g05060	cellulose synthase CSLG2	-0.582102	0.000240915
VIT_01s0127g00720	Beta-carbonic anhydrase	-0.582061	1.43136e-09
VIT_07s0005g02060	Boron transporter-like protein 1	-0.581776	0.0352891
VIT_18s0001g09390	protein phosphatase 2C	-0.580569	0.00114628
VIT_16s0100g00670	HOMEODOMAIN GLABROUS1	-0.578481	0.0440301
VIT_08s0007g00030	Cation/hydrogen exchanger 20 (CHX20)	-0.578282	0.0455623
VIT_15s0021g00220	ABC transporter C member 15	-0.578218	1.01903e-09
VIT_02s0025g04920	Phosphate translocator protein2, Plastidic	-0.577734	1.95749e-06
VIT_17s0000g00940	F-box protein	-0.577382	0.0498601
VIT_04s0008g07340	CONSTANS-LIKE 4	-0.577321	1.42839e-06
VIT_06s0061g01230	Cellulose synthase CSLA02	-0.576945	0.000845308
VIT_19s0014g05430	NDR1 (NON RACE-SPECIFIC DISEASE RESISTAnce)	-0.576687	0.0254422
VIT_14s0006g01600	no hit	-0.576544	0.0270376
VIT_19s0177g00340	Unknown protein	-0.576476	0.0453207
VIT_04s0044g00730	S-receptor kinase	-0.576253	0.0471069
VIT_14s0060g00240	myb domain protein 61	-0.575809	0.00291588
VIT_16s0013g01080	Ethylene-responsive transcription factor ERF105	-0.57561	0.00226061
VIT_11s0118g00160	Disease resistance protein	-0.575186	0.00502751
VIT_08s0007g01560	photoassimilate-responsive protein	-0.574974	0.000945776
VIT_09s0002g04610	Unknown protein	-0.573783	0.0134048
VIT_13s0019g00890	integral membrane protein, MtN24	-0.572188	0.00364497
VIT_18s0001g09090	NPGR1 (NO POLLEN GERMINATION RELATED 1)	-0.571917	0.00199787
VIT_03s0038g04670	isoflavone reductase	-0.571477	1.18616e-15
VIT_02s0025g04130	rhomboid ATRBL2	-0.569637	0.000306029
VIT_02s0025g00510	respiratory burst oxidase protein F (RBOHF)	-0.566834	0.0010105
VIT_02s0025g01670	Unknown protein	-0.566667	0.000641816
VIT_04s0008g01070	calmodulin-binding region IQD6	-0.565732	0.00756016
VIT_01s0011g02760	no hit	-0.565635	0.00307346
VIT_18s0001g15230	unknown	-0.565249	0.0440371
VIT_05s0020g03370	5-nucleotidase surE	-0.56519	6.54262e-05
VIT_07s0104g01280	Na+/H+ antiporter	-0.564227	6.23142e-08
VIT_12s0057g00470	C2 domain containing protein	-0.562777	0.00108153
VIT_08s0007g01470	copper transporter 3	-0.562669	9.57024e-05
VIT_01s0011g03080	methionine aminopeptidase 1B, chloroplast precursor	-0.56229	0.00081995
VIT_04s0210g00060	mucin-like protein	-0.562009	0.00155442
VIT_18s0001g01560	Tetratricopeptide repeat protein 33	-0.561881	1.24465e-07
VIT_01s0011g03480	cinnamoyl CoA reductase	-0.561623	0.00528587
VIT_04s0023g03030	zinc finger (B-box type)	-0.561294	3.4227e-05
VIT_13s0019g00480	zinc finger (C2H2 type) family	-0.561071	0.0284061
VIT_06s0080g00310	esterase/lipase/thioesterase family protein	-0.560682	1.65547e-10
VIT_02s0025g03310	arsenite transport protein (ArsB)	-0.560378	4.20775e-05
VIT_18s0001g00910	transportin-2	-0.560251	4.07726e-05
VIT_15s0046g00280	no hit	-0.558503	0.000241844
VIT_09s0002g04260	Unknown protein	-0.557106	7.11311e-08
VIT_16s0039g00990	Glutathione S-transferase 8 GSTU8	-0.556791	0.0182747
VIT_14s0060g02220	F-actin capping protein alpha subunit	-0.556643	6.11213e-10
VIT_01s0010g00020	DNA-3-methyladenine glycosidase I	-0.555178	0.00687248
VIT_14s0030g01520	cysteine synthase [Vitis pseudoreticulata]	-0.555106	0.0234085
VIT_04s0023g01320	minor allergen Alt a 7	-0.555069	3.33258e-06
VIT_12s0059g01400	tyrosine specific protein phosphatase	-0.554393	5.05605e-05
VIT_03s0180g00140	acetyl xylan esterase AxeA	-0.554214	0.0266
VIT_08s0007g05390	ARR3 typeA	-0.553588	0.001057
VIT_14s0128g00100	aminotransferase class IV	-0.549784	2.53323e-06
VIT_08s0007g07090	sphingosine-1-phosphate phosphatase	-0.549549	1.19042e-06
VIT_00s0454g00010	subtilase	-0.548113	0.00172265
VIT_04s0008g00450	haloacid dehalogenase hydrolase	-0.547544	0.000450766
VIT_08s0040g02470	inorganic pyrophosphatase	-0.546623	3.20081e-14
VIT_08s0007g07400	Glutamate dehydrogenase 1	-0.546326	0.00274825
VIT_05s0062g00140	PRD1	-0.545408	0.000554564
VIT_03s0063g01100	Unknown protein	-0.544328	0.00365817
VIT_14s0108g00760	MINI ZINC FINGER 2 MIF2	-0.544056	0.00012303
VIT_03s0091g01140	meprin and TRAF homology domain-containing protein	-0.541444	0.00827725
VIT_18s0001g08090	IAA9	-0.541173	1.20145e-06
VIT_07s0141g00290	IAA16	-0.541129	0.000511648
VIT_01s0127g00910	no hit	-0.540939	0.0119903
VIT_03s0038g02910	F-box family protein	-0.540791	0.0416318
VIT_07s0005g01320	no hit	-0.540242	0.0243987
VIT_07s0104g01300	no hit	-0.540134	1.59108e-05
VIT_07s0005g02530	Unknown protein	-0.539415	0.0269646
VIT_04s0008g02500	Hydroxyproline-rich glycoprotein LKP2	-0.538078	0.000675034
VIT_17s0000g08000	ribonuclease III	-0.537301	5.28585e-06
VIT_17s0000g08830	SOUL heme-binding	-0.537031	4.92757e-08
VIT_13s0019g02340	Unknown protein	-0.536607	0.00846285
VIT_05s0049g00980	cofilin	-0.536439	3.28358e-09
VIT_05s0102g01130	Unknown protein	-0.536302	0.000913591
VIT_04s0008g05620	adenine phosphoribosyltransferase	-0.533412	0.00011094
VIT_00s0353g00050	serine/threonine kinase BRLK	-0.533367	0.0422431
VIT_16s0050g02340	tRNA-splicing endonuclease positive effector	-0.532047	0.00421467
VIT_15s0107g00550	Tetratricopeptide repeat domain male sterility MS5	-0.530756	0.0447208
VIT_15s0048g02400	serine/threonine-protein kinase	-0.529963	0.000140123
VIT_14s0068g00010	FERONIA receptor-like kinase	-0.527539	0.0383788
VIT_18s0122g01260	protein kinase 1B	-0.52749	0.0118012
VIT_13s0019g00490	PHD zinc finger protein	-0.527297	2.75791e-07
VIT_07s0197g00240	disease resistance protein (TIR-NBS-LRR class)	-0.526122	0.0147432
VIT_13s0019g00900	integral membrane protein, MtN24	-0.525925	0.000836387
VIT_03s0063g00400	alpha-amylase / 1,4-alpha-D-glucan glucanohydrolase	-0.525204	0.0360405
VIT_08s0007g01450	IMP dehydrogenase	-0.525166	1.23256e-05
VIT_05s0029g00680	Beta-D-galactosidase	-0.524825	0.00756016
VIT_17s0000g00410	no hit	-0.524673	0.000450343
VIT_06s0004g04960	scarecrow-like transcription factor 14 SCL14	-0.523689	6.1855e-07
VIT_07s0104g01410	OTU cysteine protease	-0.523109	5.19071e-09
VIT_14s0030g01720	DNA-damage-repair/toleration protein (DRT102)	-0.523097	6.68622e-09
VIT_03s0091g01050	Nucleobase-ascorbate transporter 4 (NAT4)	-0.520357	1.20112e-06
VIT_08s0040g00040	ubiquitin-conjugating enzyme E2 D/E	-0.520254	1.30334e-15
VIT_08s0040g00030	no hit	-0.520213	0.000105621
VIT_04s0023g03540	Thaumatin SCUTL1	-0.519737	0.00485627
VIT_18s0001g02470	L-ascorbate peroxidase, thylakoid-bound (tAPX)	-0.518384	5.62495e-11
VIT_13s0019g01950	disease resistance protein	-0.517962	0.0422431
VIT_13s0158g00440	Disease resistance protein	-0.517267	0.0269646
VIT_01s0127g00130	Cysteine-rich receptor-like protein kinase 3	-0.516515	0.00436552
VIT_14s0060g01280	pyrophosphate-energized vacuolar membrane proton pump	-0.516469	1.66218e-08
VIT_17s0000g05540	H(+)-ATPASE 11 AHA11	-0.515047	6.98017e-10
VIT_19s0015g02880	Glutathione S-transferase 20 GSTU20	-0.514899	0.00204277
VIT_18s0001g03710	TIR-NBS-LRR-TIR disease resistance protein	-0.514792	0.00359277
VIT_00s0125g00030	#N/A	-0.51426	0.0466379
VIT_06s0080g01060	calcium-binding EF hand	-0.514213	0.000766817
VIT_02s0012g00590	Unknown protein	-0.51396	0.00417895
VIT_18s0001g08970	no hit	-0.513683	1.0065e-05
VIT_01s0010g03850	calmodulin-binding protein	-0.512923	4.99441e-07
VIT_00s0524g00030	armadillo/beta-catenin repeat protein / U-box domain-containing protein	-0.512366	9.85362e-05
VIT_14s0030g02240	carbon-sulfur lyase	-0.512213	0.0305802
VIT_01s0011g02480	phospholipid-transporting ATPase	-0.511988	5.69529e-07
VIT_00s0483g00010	Nucleobase-ascorbate transporter 11 (NAT11)	-0.510692	0.0105674
VIT_16s0039g02550	seed specific protein Bn15D1B	-0.509218	0.0178187
VIT_06s0080g01090	CCR4-NOT transcription complex protein	-0.508181	3.30421e-05
VIT_05s0020g03670	MARD1 (MEDIATOR OF ABA-REGULATED DORMANCY 1)	-0.506841	0.00262989
VIT_19s0090g00960	unknown	-0.506766	0.00011116
VIT_03s0091g00260	ZINC FINGER PROTEIN 4	-0.504986	0.00725439
VIT_18s0001g11760	MATE efflux family protein	-0.504663	0.000119175
VIT_07s0031g02060	cellulose synthase CESA2	-0.50443	0.000565101
VIT_03s0063g00100	Unknown protein	-0.504084	8.86823e-05
VIT_05s0062g01000	aldo/keto reductase	-0.503152	2.11501e-05
VIT_02s0012g00460	glycine-rich protein	-0.503143	0.0307268
VIT_00s0469g00050	cellulose synthase CSLE1	-0.503055	0.00996632
VIT_05s0049g00400	desacetoxyvindoline 4-hydroxylase	-0.502662	0.0174416
VIT_09s0002g02940	Myo-inositol oxygenase 1	-0.502055	2.40255e-08
VIT_18s0089g00600	disease resistance protein	-0.501956	0.00270467
VIT_12s0034g00910	TIR-NBS-LRR type R protein 7	-0.501208	0.00067938
VIT_08s0040g00770	cysteine protease inhibitor	-0.501055	3.07546e-14
VIT_16s0098g00600	no hit	-0.499482	0.00300062
VIT_19s0015g01430	BTB/POZ domain-containing protein	-0.498973	4.56543e-06
VIT_13s0019g01040	Unknown protein	-0.498687	0.0408109
VIT_16s0050g01990	no hit	-0.498254	0.0119131
VIT_11s0016g03400	MSS1 (SUGAR TRANSPORT PROTEIN 13)	-0.497968	2.3386e-05
VIT_10s0116g01200	WRKY DNA-binding protein 6	-0.497366	7.65867e-06
VIT_14s0060g01910	nodulin MtN3 family	-0.49654	0.0383299
VIT_01s0011g03560	fiber protein Fb34	-0.496356	0.000297713
VIT_17s0000g02950	Glutathione S-transferase 25 GSTU7	-0.49565	0.00880418
VIT_00s0487g00010	disease resistance protein (TIR-NBS-LRR class)	-0.495401	0.000229175
VIT_08s0007g00130	heat shock cognate 70 kDa protein 1	-0.495214	3.15151e-05
VIT_03s0063g02290	Unknown protein	-0.495051	0.0307764
VIT_05s0020g00830	CBL-interacting protein kinase 1 (CIPK1)	-0.494946	0.00123835
VIT_00s0455g00050	disease resistance protein (TIR-NBS-LRR class)	-0.494701	0.0157008
VIT_19s0014g03190	Unknown protein	-0.494573	0.0128132
VIT_01s0146g00260	nodulin MtN3	-0.493758	5.69529e-07
VIT_08s0058g01030	saposin B domain-containing protein	-0.49305	2.18943e-06
VIT_15s0046g01050	CAPIP1	-0.492136	0.000782654
VIT_04s0008g02900	Protein disulfide isomerase	-0.491517	2.82577e-05
VIT_08s0040g02740	pectate lyase	-0.491161	1.82251e-06
VIT_19s0014g02720	Unknown protein	-0.490924	8.63544e-05
VIT_17s0000g06390	pentatricopeptide (PPR) repeat-containing protein	-0.489823	0.00753269
VIT_14s0068g01390	Unknown protein	-0.489504	0.0212976
VIT_05s0102g00120	glutathione peroxidase	-0.489352	0.0192509
VIT_14s0081g00010	IAA16	-0.489232	0.000140123
VIT_10s0003g00420	Auxin response factor 3	-0.489226	0.000197384
VIT_05s0077g01940	acyl-CoA dehydrogenase (ibr3)	-0.489035	1.0231e-09
VIT_13s0139g00360	Unknown protein	-0.488773	0.000533599
VIT_18s0001g06900	Unknown protein	-0.486895	0.0326172
VIT_09s0002g00770	2OG-Fe(II) oxygenase	-0.484894	1.42044e-07
VIT_16s0013g01920	Ser/Thr protein kinase	-0.483674	0.00581179
VIT_08s0007g02790	Unknown protein	-0.483256	0.0128524
VIT_00s0317g00050	dehydroascorbate reductase	-0.482988	1.57772e-09
VIT_15s0048g02300	NAC transcription factor-like 9	-0.482571	0.00695114
VIT_19s0090g01380	no hit	-0.482248	7.69426e-05
VIT_18s0001g12120	G-box binding factor 1 (GBF1)	-0.482016	0.000177445
VIT_05s0049g01200	S-locus lectin protein kinase	-0.481806	0.039877
VIT_01s0026g00850	ZINC FINGER PROTEIN 5	-0.481561	0.000559921
VIT_04s0043g00330	Unknown protein	-0.480628	1.61396e-06
VIT_18s0001g08080	no hit	-0.479746	0.0420893
VIT_13s0101g00060	no hit	-0.479347	1.13789e-06
VIT_16s0050g02350	tRNA-splicing endonuclease positive effector	-0.477793	1.78344e-05
VIT_15s0048g01080	no hit	-0.477634	0.0391835
VIT_11s0016g04630	GAI protein.	-0.477598	2.41528e-05
VIT_03s0063g00860	serine carboxypeptidase	-0.477589	0.000170848
VIT_19s0014g03700	cyclic nucleotide-regulated ion channel 4	-0.47727	3.95775e-12
VIT_07s0031g00670	HEAT SHOCK FACTOR 4	-0.476494	4.16518e-09
VIT_12s0057g00690	histidine kinase (AHK2)	-0.476422	2.31464e-08
VIT_04s0008g03600	Tocopherol cyclase	-0.476285	0.000101096
VIT_12s0034g01750	disease resistance RPP13 protein 1	-0.474946	0.00865144
VIT_03s0038g04250	cellulose synthase CESA2	-0.47454	2.04893e-07
VIT_16s0022g00540	glycerol 3-phosphate permease	-0.473683	1.16692e-06
VIT_14s0060g01470	calmodulin-binding protein	-0.473619	0.0070068
VIT_03s0180g00210	myb domain protein R1	-0.472946	0.00118898
VIT_18s0001g14520	Unknown protein	-0.472807	1.20364e-05
VIT_01s0150g00140	ORTH2/VIM1 (VARIANT IN METHYLATION 1)	-0.472306	0.00668965
VIT_08s0007g08000	no hit	-0.470549	0.0470237
VIT_00s0125g00200	no hit	-0.470381	0.0153756
VIT_03s0038g00450	Squalene synthase	-0.469448	1.27588e-05
VIT_16s0050g00680	Unknown protein	-0.469119	0.000319261
VIT_19s0093g00400	Glutathione S-transferase 25 GSTU25	-0.469009	0.00522566
VIT_02s0033g01210	no hit	-0.468592	0.0150608
VIT_18s0089g01030	Ethylene-responsive transcription factor	-0.468397	0.00101112
VIT_00s0225g00050	MATE efflux family protein	-0.46778	0.0170316
VIT_06s0080g00360	bZIP transcription factor	-0.467642	0.0018886
VIT_01s0026g01120	ATP binding / protein binding / transmembrane receptor	-0.467423	0.0179956
VIT_02s0025g01610	Phosphatidylinositol 3-and 4-kinase	-0.467186	1.78256e-05
VIT_16s0050g01220	heavy-metal-associated domain-containing protein / copper chaperone (CCH)	-0.467008	0.0025888
VIT_09s0002g04600	RAB GTPase ARA7	-0.465881	2.15445e-05
VIT_12s0035g01330	disease resistance protein RPS2	-0.465748	0.0432263
VIT_08s0007g05810	Calmodulin-binding, plant	-0.465208	0.0113272
VIT_12s0028g02180	Phosphoenolpyruvate carboxylase.	-0.46454	1.62635e-05
VIT_14s0068g01490	NAC domain-containing protein 83	-0.464349	0.00603141
VIT_15s0048g02420	no hit	-0.464331	0.000174812
VIT_13s0019g04360	GCN5 N-acetyltransferase (GNAT)	-0.463914	0.0292515
VIT_14s0060g02280	zinc finger (C3HC4-type RING finger)	-0.463349	2.2626e-11
VIT_18s0001g05990	UDP-glycosyltransferase 85A1	-0.462707	0.00198391
VIT_00s0510g00050	aspartyl protease	-0.46197	0.00844872
VIT_14s0108g00380	protein kinase APK1A	-0.461934	0.00982599
VIT_16s0039g01560	PLATZ transcription factor	-0.461792	2.55801e-06
VIT_16s0100g00520	ATPP2-A13	-0.46178	9.29779e-09
VIT_02s0025g02020	Abl interactor 3 (ABIL3)	-0.46163	0.00644245
VIT_10s0003g00110	FES1 (FRIGIDA-ESSENTIAL 1)	-0.461413	0.000908422
VIT_08s0007g08790	MADS-box AGAMOUS-LIKE 15	-0.461121	0.033075
VIT_13s0073g00160	Unknown protein	-0.460461	0.00728852
VIT_14s0006g02600	Wall-associated kinase 4	-0.460393	0.0396556
VIT_08s0040g00670	4-alpha-glucanotransferase	-0.459614	0.000159792
VIT_05s0020g05020	Inhibitor of trypsin and hageman factor (CMTI-V)	-0.459584	0.0161244
VIT_10s0003g02680	phytochrome E	-0.459211	0.0351279
VIT_01s0011g00840	ankyrin	-0.459099	0.000242947
VIT_00s0225g00090	copper amine oxidase	-0.457176	0.00344035
VIT_00s0360g00020	Unknown protein	-0.456962	2.56505e-05
VIT_15s0046g02130	EMB3001 (EMBRYO DEFECTIVE 3001)	-0.456692	0.00210212
VIT_14s0219g00210	ubiquitin family	-0.456148	0.00205293
VIT_13s0019g00540	ethylene-responsive protein	-0.455601	0.0460765
VIT_01s0011g04310	zinc finger (C3HC4-type RING finger)	-0.454881	0.00126856
VIT_01s0127g00360	S-ribonuclease binding protein SBP1	-0.454789	0.00420957
VIT_16s0039g00900	CYP89A28	-0.454636	0.00764369
VIT_13s0019g03220	proline transporter 1 (ProT1)	-0.453735	7.0085e-08
VIT_08s0058g00450	substrate carrier, Mitochondrial	-0.452325	0.0018967
VIT_11s0118g00510	ubiquitin-associated (UBA)/TS-N domain-containing	-0.451943	1.88512e-06
VIT_00s0181g00130	riboflavin kinase	-0.451569	0.00077157
VIT_16s0098g00800	copper-binding family protein	-0.450764	0.00216433
VIT_10s0116g00130	auxin-independent growth promoter	-0.45068	0.00698676
VIT_01s0011g02950	zinc finger (C3HC4-type RING finger)	-0.449958	0.00274644
VIT_15s0046g01650	no hit	-0.44959	0.000445529
VIT_05s0049g01180	ankyrin	-0.44799	7.86109e-07
VIT_02s0025g01380	Endo-1,4-beta-glucanase	-0.44775	0.0348333
VIT_04s0008g02370	pentatricopeptide (PPR) repeat-containing protein / CBS domain-containing protein	-0.44733	0.0022754
VIT_10s0116g01400	peroxisomal membrane protein PMP22	-0.447301	7.22143e-06
VIT_07s0104g00540	CYCP1;1; CYCP1;1	-0.446821	3.00574e-07
VIT_18s0041g01290	Serine/threonine-protein kinase CCR4	-0.446334	0.0488824
VIT_09s0070g00030	Stromal cell-derived factor 2 protein precursor (SDF2 protein)	-0.446203	0.000641302
VIT_04s0043g00160	Receptor protein kinase	-0.446139	0.00511708
VIT_13s0019g02390	Dihydrofolate synthetase	-0.445774	0.000482027
VIT_03s0088g01290	inorganic pyrophosphatase	-0.445126	0.00265407
VIT_19s0015g00190	zinc transporter ZIP11	-0.445126	0.0149563
VIT_00s0174g00140	far-red impaired responsive family protein	-0.444478	0.0457207
VIT_09s0002g05150	IAA19	-0.443948	0.000494129
VIT_07s0031g02560	UVB-resistance protein UVR8	-0.443619	0.0170714
VIT_07s0005g04190	histone-lysine N-methyltransferase SUVR4	-0.443031	0.00312526
VIT_06s0004g08460	CBS1	-0.44301	3.84982e-10
VIT_11s0016g05520	plastocyanin domain-containing protein	-0.442933	0.0194273
VIT_12s0057g01210	nitrate-responsive NOI protein	-0.442779	3.16988e-06
VIT_06s0004g02670	Cyclic nucleotide-gated ion channel 15	-0.442734	0.00431645
VIT_13s0064g00890	cellulose synthase CESA3	-0.442332	1.92779e-09
VIT_06s0004g03100	MLO1	-0.442243	0.000277986
VIT_08s0058g00400	no hit	-0.441961	0.0283264
VIT_14s0219g00120	PQ-loop repeat / transmembrane	-0.441621	2.18819e-06
VIT_08s0007g07810	basic helix-loop-helix (bHLH) family	-0.441268	0.00518415
VIT_03s0132g00070	ATHVA22A (Arabidopsis thaliana HVA22 homologue A)	-0.441045	0.0146718
VIT_08s0058g01110	ovate family protein 4 OFP4	-0.439794	0.0357757
VIT_07s0005g02020	Sulfate adenylyltransferase	-0.43957	0.000331834
VIT_19s0135g00200	CYP72A59	-0.439276	0.0161817
VIT_06s0004g00870	Unknown protein	-0.439264	1.603e-10
VIT_19s0014g02840	3-deoxy-manno-octulosonate cytidylyltransferase	-0.438348	4.09351e-06
VIT_08s0040g01810	Auxin response factor 10	-0.438209	0.000214311
VIT_12s0059g00180	Unknown protein	-0.436957	1.36391e-05
VIT_09s0002g02980	FRK1 (FLG22-INDUCED RECEPTOR-LIKE KINASE 1)	-0.43694	0.0224863
VIT_06s0061g00830	PHD finger transcription factor	-0.436876	0.0201457
VIT_10s0116g01650	5'-adenylylsulfate reductase (APR1)	-0.436657	0.0015589
VIT_18s0122g00630	cinnamoyl-CoA reductase	-0.436108	0.0254146
VIT_06s0061g01040	argonaute protein	-0.435534	0.000876459
VIT_13s0067g02630	no hit	-0.43521	0.0197975
VIT_01s0010g02810	Unknown protein	-0.435047	8.59841e-05
VIT_03s0091g00860	DNA polymerase kappa subunit	-0.434997	0.0018967
VIT_08s0007g08050	carboxyl-terminal processing protease	-0.434892	9.22931e-08
VIT_01s0010g00240	CTP-synthetase	-0.434749	0.00163447
VIT_04s0023g02200	S-adenosyl-L-methionine:salicylic acid carboxyl methyltransferase	-0.434344	0.000938046
VIT_02s0025g04060	Rab/Ypt GTPase Ara4-interacting protein	-0.434099	0.0356357
VIT_17s0000g01850	PDE312/PTAC10 (PIGMENT DEFECTIVE 312)	-0.433699	0.00047116
VIT_02s0012g00280	senescence-associated protein	-0.433437	0.000250355
VIT_19s0090g01870	multidrug resistance-associated protein 3	-0.433252	0.00170305
VIT_10s0003g01470	auxin-independent growth promoter (axi 1)	-0.432932	0.0417434
VIT_03s0038g03800	Protein kinase APK1B	-0.432537	0.00131904
VIT_16s0050g01690	receptor kinase homolog LRK10	-0.43237	0.0159054
VIT_15s0048g01840	zinc finger (C3HC4-type RING finger)	-0.430838	0.013822
VIT_06s0009g03590	Unknown protein	-0.430784	0.00182794
VIT_07s0129g01110	Avr9/Cf-9 rapidly elicited protein 189	-0.429613	0.000799552
VIT_19s0090g00430	ubiquitin-like 5 UBL5	-0.428441	0.00136122
VIT_13s0019g04450	ATSYTA/NTMC2T1.1/NTMC2TYPE1.1/SYTA	-0.428238	0.00897011
VIT_12s0028g01090	reticulon family protein (RTNLB5)	-0.427658	0.00229975
VIT_11s0118g00080	disease resistance protein	-0.427635	0.0180563
VIT_08s0007g02770	IAA-amino acid hydrolase 1 (ILR1)	-0.427485	0.023031
VIT_04s0008g02040	heterotrimeric G protein alpha subunit	-0.427128	0.00786981
VIT_04s0023g03570	oligopeptide transporter 7 ATOPT7	-0.426937	0.0041764
VIT_00s0270g00120	alpha-amylase/subtilisin inhibitor	-0.426765	0.0206588
VIT_06s0004g05470	sterol 4-alpha-methyl-oxidase 2 (SMO2)	-0.42629	0.00422895
VIT_14s0006g01980	zinc finger (C3HC4-type RING finger)	-0.426172	0.00449943
VIT_18s0041g02120	TIR-NBS-LRR type R protein 7	-0.42614	9.05683e-05
VIT_14s0171g00180	leucine-rich repeat transmembrane protein kinase	-0.426025	0.000115957
VIT_03s0180g00260	Cinnamyl alcohol dehydrogenase	-0.42575	9.03321e-06
VIT_13s0067g01840	ferritin	-0.424005	1.78884e-07
VIT_02s0025g01330	Polygalacturonase GH28	-0.423855	0.00821045
VIT_19s0014g01530	protein kinase	-0.423614	0.00533859
VIT_17s0000g01950	dihydropyrimidine dehydrogenase	-0.423282	1.59985e-05
VIT_09s0002g01550	lecithine cholesterol acyltransferase	-0.423006	0.000565101
VIT_08s0032g00240	CYP71A22	-0.422962	0.00870498
VIT_01s0026g00840	ARL1 (ARG1-LIKE 1)	-0.422779	0.00492167
VIT_03s0063g00780	CXE carboxylesterase	-0.422701	0.00668755
VIT_14s0083g01160	Phytochelatin synthetase	-0.422262	5.65284e-06
VIT_12s0035g00700	Unknown protein	-0.422207	0.00491891
VIT_10s0003g00860	calmodulin-binding region IQD9	-0.421904	0.00153257
VIT_00s0349g00020	Unknown protein	-0.421388	2.4672e-05
VIT_17s0000g07640	mannose-1-phosphate guanyltransferase	-0.421345	0.0192157
VIT_08s0056g00080	glycosyl transferase family 8 protein	-0.420852	5.21739e-06
VIT_07s0031g02250	zinc finger (C3HC4-type RING finger)	-0.419898	0.0128436
VIT_10s0116g00100	strubbelig receptor family 8	-0.419875	0.01518
VIT_12s0035g00750	disease resistance protein	-0.418992	3.7552e-05
VIT_16s0098g00690	Major Facilitator Superfamily	-0.418861	0.000827675
VIT_03s0088g01250	D-threo-aldose 1-dehydrogenase	-0.418529	0.0145243
VIT_16s0050g02660	pyruvate kinase	-0.417912	5.81735e-07
VIT_19s0090g00350	Unknown protein	-0.416925	0.0170105
VIT_01s0011g06250	xyloglucan endotransglycosylase	-0.416859	8.39458e-09
VIT_02s0025g01430	zinc finger (C3HC4-type RING finger) family protein ATL1E	-0.416311	0.00686909
VIT_08s0007g04960	Unknown protein	-0.415586	0.00223869
VIT_19s0014g01350	Ribulose bisphosphate carboxylase, large chain	-0.413846	1.19923e-05
VIT_13s0139g00030	disease resistance protein RGA2	-0.413595	0.0188971
VIT_01s0011g04550	Unknown protein	-0.413193	0.00792743
VIT_06s0004g08410	bis(5'-adenosyl)-triphosphatase	-0.412563	0.0014317
VIT_08s0007g04030	Unknown protein	-0.412237	0.0470017
VIT_00s0227g00140	MLO1	-0.410926	2.59958e-05
VIT_02s0025g01660	seven in absentia SINA5	-0.410669	0.000829829
VIT_06s0004g04560	Unknown protein	-0.410252	0.0215812
VIT_19s0177g00220	electron transfer flavoprotein alpha subunit	-0.410177	0.000756663
VIT_04s0023g01180	Unknown protein	-0.409097	0.0452276
VIT_14s0068g01120	alpha-mannosidase precursor lysosomal	-0.408944	2.75965e-05
VIT_06s0004g00810	Unknown protein	-0.40878	0.0293107
VIT_01s0011g01900	Glutathione S-transferase, C-terminal	-0.408573	1.02396e-06
VIT_03s0038g02190	nodulin	-0.407673	0.00828256
VIT_08s0007g00470	rhomboid ATRBL1	-0.407196	0.0215582
VIT_18s0001g04860	Aspartate transaminase.	-0.406541	0.000198507
VIT_05s0094g00480	ethylene-responsive protein	-0.406244	0.036768
VIT_05s0020g02800	carbohydrate kinase	-0.405881	0.000175566
VIT_13s0067g03430	ARR9 typeA	-0.405503	0.00492167
VIT_00s0317g00110	esterase/lipase/thioesterase	-0.405476	0.00126728
VIT_14s0060g01210	BZIP DNA-binding protein BZIP53	-0.40529	0.0015361
VIT_02s0154g00100	Transaldolase ToTAL2	-0.404885	0.000874025
VIT_13s0019g05130	serine carboxypeptidase III	-0.404465	1.84422e-07
VIT_19s0014g02250	zinc-binding protein	-0.404172	0.000841611
VIT_10s0003g01600	WRKY DNA-binding protein 65	-0.404079	0.021038
VIT_18s0001g08260	xylulose kinase	-0.403857	0.000128323
VIT_01s0011g00570	glucan endo-1,3-beta-glucosidase 3 precursor	-0.403508	2.9311e-06
VIT_00s0203g00150	octicosapeptide/Phox/Bem1p (PB1) domain-containing protein	-0.403484	0.0357444
VIT_04s0008g05430	RDR6 (RNA-DEPENDENT RNA POLYMERASE 6)	-0.403406	0.00316295
VIT_01s0011g01640	ARE1	-0.403365	7.69426e-05
VIT_07s0005g02170	Unknown protein	-0.403313	1.13898e-07
VIT_05s0094g00050	Unknown protein	-0.403168	7.91004e-05
VIT_08s0056g00730	SEC14 cytosolic factor	-0.402972	0.00018902
VIT_06s0061g00450	4-coumarate-CoA ligase	-0.402431	3.67765e-06
VIT_04s0079g00810	Cold induced protein	-0.402179	0.00606319
VIT_05s0020g02600	serine incorporator 3	-0.401592	4.45965e-09
VIT_12s0035g00730	no hit	-0.401402	0.00414514
VIT_12s0134g00450	S-locus lectin protein kinase	-0.401115	0.000995284
VIT_08s0058g00430	ferritin	-0.400856	0.014537
VIT_01s0026g00170	equilibrative nucleoside transporter (ENT1)	-0.399873	5.72507e-05
VIT_19s0085g01160	Unknown protein	-0.399666	0.0265555
VIT_04s0008g03320	UVB-resistance protein	-0.399149	3.84207e-06
VIT_07s0031g01330	alanine:glyoxylate aminotransferase 2	-0.399104	9.18793e-06
VIT_07s0031g03060	NSL1 (NECROTIC SPOTTED LESIONS 1)	-0.399037	0.00477232
VIT_04s0079g00200	auxin response factor 8	-0.398591	0.00503148
VIT_08s0007g03690	inosine-uridine preferring nucleoside hydrolase family protein	-0.398139	0.0475035
VIT_14s0060g00640	glucose-6-phosphate dehydrogenase	-0.397707	0.00198824
VIT_19s0015g02410	Receptor protein kinase	-0.396932	0.0216856
VIT_14s0171g00400	LYSINE HISTIDINE TRANSPORTER 1	-0.396858	8.72665e-06
VIT_03s0017g01060	peptidyl-prolyl isomerase FKBP12	-0.3968	8.87364e-07
VIT_13s0019g03170	Heat-shock protein 18.6 kDa	-0.396659	0.043322
VIT_09s0002g02290	Beta-galactosidase	-0.396564	0.00859381
VIT_03s0038g00350	kinesin protein (MKRP2)	-0.394589	0.00844441
VIT_07s0005g01050	Unknown protein	-0.394174	0.00303252
VIT_18s0001g07130	GEM-like 1	-0.393571	4.50378e-06
VIT_10s0003g01860	RKF1 (RECEPTOR-LIKE KINASE IN FLOWERS 1)	-0.392763	0.00582006
VIT_19s0135g00180	CYP72A59	-0.391929	0.0448848
VIT_11s0037g00200	unknown	-0.39144	0.0127132
VIT_01s0026g00260	potassium transporter (KUP7)	-0.390704	0.00817185
VIT_15s0046g00980	cyclic nucleotide-regulated ion channel 1	-0.390312	0.000185513
VIT_13s0019g03420	C2 domain-containing protein	-0.3891	0.0135907
VIT_10s0116g00920	Nod-facor receptor 1b	-0.388187	0.000482027
VIT_17s0000g07280	histone deacetylase HDA05	-0.386489	0.000121289
VIT_07s0031g03150	S-glutathione dehydrogenase/class III alcohol dehydrogenase	-0.386467	0.00652549
VIT_06s0004g05800	phosphatidic acid phosphatase / PAP2	-0.38641	0.0122663
VIT_11s0206g00120	lipocalin, Temperature-induced	-0.386397	5.05516e-06
VIT_14s0030g01730	no hit	-0.386158	0.00734475
VIT_08s0007g05400	Unknown protein	-0.385317	3.47825e-05
VIT_09s0002g01080	lipoxygenase	-0.385194	0.00110746
VIT_02s0087g00250	no hit	-0.384239	0.01232
VIT_16s0039g01520	molecular chaperone DnaJ	-0.383912	0.015572
VIT_14s0068g01300	Serine palmitoyltransferase	-0.38381	0.00510466
VIT_06s0004g04470	heat shock cognate 70 kDa protein 1	-0.383716	7.42149e-07
VIT_03s0063g00810	CARBOXYESTERASE 12; CXE12	-0.383635	0.0173531
VIT_18s0072g00540	unknown	-0.38326	0.018761
VIT_10s0116g01850	Unknown protein	-0.383124	0.0464098
VIT_07s0031g02010	LCV2 (LIKE COV 2)	-0.382673	0.00441648
VIT_13s0019g03320	acid phosphatase class B	-0.380949	0.000632515
VIT_04s0023g02040	endoplasmatic reticulum retrieval protein 1B	-0.380141	7.64018e-06
VIT_08s0040g03320	glutamate N-acetyltransferase	-0.380088	0.0189206
VIT_02s0025g04560	copper amine oxidase	-0.379438	9.18927e-05
VIT_12s0035g02110	Glutathione S-transferase Z1 GSTZ1	-0.378264	2.36362e-05
VIT_11s0052g00010	no hit	-0.378248	0.0447961
VIT_00s0360g00010	Unknown protein	-0.377551	0.00274382
VIT_10s0597g00020	UBA; HSC20, C-terminal oligomerisation	-0.376584	4.84927e-05
VIT_12s0059g01630	Zinc metalloproteinase	-0.376461	2.15344e-06
VIT_11s0052g00680	Unknown protein	-0.376413	0.00475429
VIT_08s0040g02360	calmodulin binding protein	-0.375085	8.35958e-06
VIT_10s0003g01240	14-3-3 protein GF14 iota (GRF12)	-0.375001	2.22883e-05
VIT_04s0023g00590	regulator of ribonuclease activity a	-0.374056	8.6171e-06
VIT_18s0001g14410	Unknown protein	-0.373633	8.48801e-05
VIT_06s0061g01070	Oligopeptidase A	-0.37279	0.011882
VIT_16s0050g01230	no hit	-0.372755	0.0157008
VIT_00s0404g00070	no hit	-0.372679	0.000384713
VIT_04s0008g06510	no hit	-0.372378	0.0132005
VIT_16s0050g00080	remorin	-0.372089	0.000175566
VIT_04s0044g00040	Dirigent	-0.372056	0.0275493
VIT_08s0007g01920	MYB DIVARICATA	-0.371821	0.0286275
VIT_14s0083g00580	S-adenosyl-L-methionine decarboxylase	-0.371344	2.75965e-05
VIT_18s0001g05700	Unknown protein	-0.37088	0.00840228
VIT_13s0064g00200	Unknown protein	-0.370545	0.01996
VIT_10s0003g00510	transcription elongation factor 1	-0.370142	9.90796e-06
VIT_13s0147g00200	L-aminoadipate-semialdehyde dehydrogenase-phosphopantetheinyltransferase	-0.369126	0.00267449
VIT_08s0217g00060	importin 11	-0.369004	0.000911072
VIT_02s0025g00780	cation/hydrogen exchanger (CHX18)	-0.368873	0.0032527
VIT_01s0011g00910	Unknown protein	-0.368839	0.000789226
VIT_09s0070g00320	male germ cell-associated kinase	-0.368423	0.0170941
VIT_08s0217g00040	importin 11	-0.368231	0.00103222
VIT_12s0035g01070	no hit	-0.3671	0.00283819
VIT_14s0030g01980	Auxin-induced protein PCNT115	-0.36675	0.00638653
VIT_19s0014g03740	MEMBRANE-ASSOCIATED MANNITOL-INDUCED	-0.366529	0.000481447
VIT_08s0040g00420	Unknown protein	-0.36559	0.000221075
VIT_13s0019g02370	yip1 domain , member 2	-0.365589	2.81342e-05
VIT_05s0020g01470	aminoacyl-tRNA synthetase	-0.365249	0.0097269
VIT_01s0011g03190	ATP-dependent Clp protease adaptor protein ClpS containing protein	-0.364977	0.00113658
VIT_13s0067g02570	POTASSIUM TRANSPORTER 2	-0.364933	0.000793382
VIT_15s0021g00830	Chaperonin 10, Chloroplast	-0.364876	0.00294059
VIT_02s0025g01010	beta-1,3-galactosyltransferase sqv-2	-0.364464	0.0317243
VIT_02s0033g00120	pleckstriny (PH) domain-containing protein	-0.364141	0.00370097
VIT_13s0064g00580	FK506-binding protein 4/5 TWD1 (TWISTED DWARF 1)	-0.364117	0.000774155
VIT_18s0001g09460	GASA5	-0.364043	0.000489991
VIT_14s0030g00750	transmembrane protein	-0.363956	1.43642e-05
VIT_18s0001g13310	GTP1/OBG family protein	-0.363128	0.0128285
VIT_11s0037g01130	TET8 (TETRASPANIN8)	-0.362549	6.44973e-07
VIT_04s0023g00740	Thioredoxin F-type 2 (Trx-F2)	-0.362184	0.00324185
VIT_15s0046g02460	Growth-on protein GRO11	-0.362136	2.75965e-05
VIT_08s0058g00410	ferritin 1 (FER1)	-0.361948	0.00577524
VIT_07s0005g00030	GST2	-0.361916	0.0022236
VIT_03s0038g02770	programmed cell death 6	-0.361508	0.00290907
VIT_12s0035g00890	ion channel DMI1, chloroplast precursor	-0.361304	0.01274
VIT_14s0108g01440	Unknown protein	-0.361023	0.0132147
VIT_11s0103g00120	Phenylalanyl-tRNA synthetase	-0.360681	0.0133421
VIT_02s0025g03620	Glutathione S-transferase 1 GSTT1	-0.360311	0.000979584
VIT_03s0097g00510	oligopeptide transporter OPT4	-0.360089	0.0242442
VIT_10s0116g01210	aspartyl protease	-0.359625	7.83343e-07
VIT_04s0023g02380	disease resistance protein (CC-NBS-LRR class)	-0.359353	0.0195771
VIT_18s0122g00850	TONOPLAST MONOSACCHARIDE TRANSPORTER2	-0.358751	8.33544e-06
VIT_05s0020g02080	zinc finger (C3HC4-type RING finger)	-0.358742	0.00868374
VIT_18s0122g01200	pentatricopeptide (PPR) repeat-containing protein	-0.358413	0.0480118
VIT_10s0003g00210	no hit	-0.358268	0.021601
VIT_04s0008g00910	histone deacetylase protein (HDA2)	-0.357758	0.00716581
VIT_04s0008g00720	vacuolar processing enzyme gamma	-0.357722	8.11377e-08
VIT_08s0040g02230	Unknown protein	-0.35764	1.97991e-05
VIT_18s0001g11740	RING zinc finger ARIADNE protein ARI2	-0.357301	0.000157043
VIT_17s0000g07990	IS10 transposase	-0.357208	0.00160131
VIT_00s0186g00020	SUM2 (SMALL UBIQUITIN-LIKE MODIFIER 2)	-0.356878	0.00159244
VIT_18s0001g07720	zinc finger (GATA type) protein ZIM (ZIM) GAT26	-0.356854	0.00376695
VIT_15s0046g02500	Unknown protein	-0.35669	0.00166063
VIT_02s0025g01410	acyl-CoA synthetase	-0.356479	9.81207e-05
VIT_17s0000g02520	membrane protein	-0.356097	0.00240316
VIT_11s0016g04960	aspartate-glutamate racemase	-0.355457	0.0412427
VIT_01s0011g00450	magnesium transporter CorA	-0.35444	0.00628569
VIT_17s0000g05820	ubiquitin-conjugating enzyme E2 A	-0.354413	0.00231509
VIT_04s0023g00050	sterol glucosyltransferase	-0.354335	0.000273719
VIT_07s0031g00820	methionine aminopeptidase 1B, chloroplast precursor	-0.354286	0.000232807
VIT_08s0105g00590	chlorophyll synthetase	-0.353518	0.028755
VIT_03s0038g04100	3-hydroxy-3-methylglutaryl-coenzyme A reductase 3	-0.353441	0.00219694
VIT_04s0044g01280	beta-1,3-glucan synthase	-0.353372	0.0140329
VIT_07s0031g00620	zeaxanthin epoxidase (ZEP) (ABA1)	-0.353174	0.0170897
VIT_00s0532g00030	Thioredoxin H	-0.353158	0.00158961
VIT_07s0005g00870	erg-1	-0.352902	0.0332161
VIT_13s0019g03290	Unknown protein	-0.3527	0.0337825
VIT_01s0146g00100	ACT domain containing protein (ACR4)	-0.352364	0.000115957
VIT_17s0000g06380	YGL010w	-0.351714	0.00183833
VIT_18s0001g00510	prolyl endopeptidase	-0.350425	0.00427035
VIT_18s0001g04680	RPG related protein 1 RR1	-0.350148	0.0420739
VIT_18s0001g02490	PAB3 (POLY(A) BINDING PROTEIN 3)	-0.34888	0.000430629
VIT_14s0219g00290	Esterase/lipase/thioesterase	-0.348714	0.0237411
VIT_07s0005g06310	BSD domain-containing protein	-0.347841	0.0382856
VIT_07s0031g01540	4-alpha-glucanotransferase	-0.347599	0.0379782
VIT_06s0004g00110	Unknown protein	-0.347448	0.0260742
VIT_17s0000g05160	SP1L2 (SPIRAL2)	-0.347204	0.000655317
VIT_04s0008g05600	KEG (KEEP ON GOING)	-0.347065	0.000461027
VIT_00s0226g00090	no hit	-0.346831	0.0184194
VIT_04s0023g03160	Unknown protein	-0.346638	0.0486644
VIT_19s0015g01920	protein phosphatase 2C	-0.346361	0.0337959
VIT_00s0338g00020	Unknown protein	-0.346343	0.0211341
VIT_14s0060g02240	U6 snRNA-associated Sm protein LSm4 (Glycine-rich protein 2)	-0.34613	0.000331834
VIT_18s0001g00060	1,4-alpha-glucan branching enzyme, chloroplast precursor	-0.345739	2.09918e-05
VIT_09s0002g04070	Unknown protein	-0.345646	0.00346722
VIT_13s0073g00250	Urate oxidase.	-0.344788	7.67358e-06
VIT_06s0080g01050	Unknown protein	-0.344632	0.0122599
VIT_13s0067g01470	Unknown protein	-0.344532	0.0313385
VIT_07s0151g00090	oxidoreductase, zinc-binding dehydrogenase family	-0.344458	0.000206767
VIT_06s0004g06340	FLAVODOXIN-LIKE QUINONE REDUCTASE 1	-0.34377	0.00348999
VIT_08s0007g03530	Zinc finger A20 and AN1 domain-containing stress-associated protein 4	-0.343714	0.00325352
VIT_13s0019g00340	glutaredoxin	-0.343495	1.37371e-05
VIT_11s0052g00020	balbiani ring 1	-0.343296	0.000135814
VIT_18s0001g08490	early-responsive to dehydration	-0.342583	0.0391265
VIT_02s0012g01010	Leucine-rich repeat	-0.341582	0.0180246
VIT_05s0094g01520	late embryogenesis abundant protein	-0.341347	1.18796e-05
VIT_18s0041g00580	proton-dependent oligopeptide transport (POT) family protein	-0.341194	0.00252449
VIT_11s0016g00280	bifunctional lysine-ketoglutarate reductase/saccharopine dehydrogenase	-0.340618	0.000496852
VIT_08s0040g01940	zinc finger (C3HC4-type RING finger)	-0.339807	1.83629e-06
VIT_11s0016g04830	protein arginine N-methyltransferase	-0.339677	0.0188971
VIT_06s0004g02800	homeodomain-leucine zipper protein Revoluta (REV)	-0.339646	0.00104429
VIT_16s0098g01750	Unknown protein	-0.33964	0.0366316
VIT_14s0128g00770	F-box protein	-0.339497	0.00465617
VIT_04s0008g01200	eukaryotic translation initiation factor SUI1	-0.339328	1.97735e-05
VIT_07s0005g00420	zinc finger (C3HC4-type RING finger)	-0.33928	0.0296691
VIT_08s0007g08960	Ca2+-transporting ATPase type 2 ISOFORM 4	-0.339132	0.017685
VIT_07s0104g00320	glutathione peroxidase 4	-0.339028	0.00842512
VIT_14s0066g01210	carbonic anhydrase, chloroplast precursor	-0.338985	0.0419109
VIT_09s0002g05720	V-type H+-transporting ATPase 21kDa proteolipid subunit	-0.338957	0.000340659
VIT_02s0025g01460	no hit	-0.338846	0.0200932
VIT_18s0001g06310	SnRK2-8	-0.338419	0.00617188
VIT_19s0014g03470	Unknown protein	-0.338378	0.0196152
VIT_13s0084g00150	choline kinase	-0.338049	0.00427028
VIT_01s0146g00110	peptidyl-prolyl cis-trans isomerase B (cyclophilin B)	-0.337434	0.00491479
VIT_05s0029g00240	pentatricopeptide (PPR) repeat-containing	-0.337056	0.00336883
VIT_01s0011g05790	microtubule associated protein (MAP70-1)	-0.336792	0.000337268
VIT_08s0056g00570	serine/threonine protein kinase activity	-0.336758	0.0282969
VIT_05s0020g04570	CBL-interacting protein kinase 7 (CIPK7)	-0.336536	0.00615923
VIT_03s0091g00870	adenylylsulfate kinase 1 (AKN1)	-0.336496	0.0305667
VIT_00s0341g00050	ATMYB66/WER/WER1 (WEREWOLF 1)	-0.335998	0.0352128
VIT_04s0008g03350	Unknown protein	-0.33572	0.000297713
VIT_18s0001g09330	Unknown protein	-0.335095	0.00916699
VIT_01s0127g00350	DNA-directed RNA Polymerase II subunit L	-0.3349	0.000885045
VIT_18s0001g10360	Unknown protein	-0.334316	8.80017e-05
VIT_10s0116g01390	F-box family protein	-0.334241	0.0470852
VIT_05s0077g02080	branched chain alpha-keto acid dehydrogenase E2 subunit (din3)	-0.334151	0.00109432
VIT_18s0001g03700	Unknown protein	-0.334015	0.0295683
VIT_01s0011g02770	zinc finger CCHC domain-containing protein 8	-0.333813	0.0135403
VIT_17s0000g06880	heparanase protein 2 precursor	-0.333717	0.00234231
VIT_18s0072g00110	Light stress-responsive one-helix protein	-0.333582	0.0152541
VIT_05s0020g00260	Unknown protein	-0.333565	0.00310669
VIT_08s0007g04670	Glutamine synthetase	-0.33317	0.0112714
VIT_03s0017g00540	Subtilase	-0.332815	0.0326172
VIT_08s0007g06510	protein phosphatase 2C	-0.332217	0.0325851
VIT_04s0023g01160	pentatricopeptide (PPR) repeat-containing	-0.332069	0.046521
VIT_16s0050g02290	Unknown protein	-0.331685	0.0106821
VIT_08s0007g05790	calmodulin	-0.331064	0.0171624
VIT_01s0011g05950	NSL1 (NECROTIC SPOTTED LESIONS 1)	-0.33084	0.0171974
VIT_08s0056g00710	Protein kinase C inhibitor	-0.330611	3.66801e-05
VIT_03s0017g01760	Gamma-aminobutyrate transaminase subunit isozyme 1	-0.330479	6.71219e-06
VIT_14s0030g02020	aldo/keto reductase	-0.329854	0.0279469
VIT_13s0064g00160	Unknown protein	-0.32972	0.001696
VIT_06s0004g03700	Phototropin-1	-0.329603	0.00938989
VIT_15s0021g01870	Actin-related protein 2/3 complex subunit 5	-0.329558	0.0276939
VIT_03s0180g00080	cyclase	-0.329199	0.000199708
VIT_14s0083g01000	zinc finger (C3HC4-type RING finger)	-0.328877	0.00405701
VIT_16s0022g02320	Phosphoglucomutase chloroplast precursor	-0.328787	0.000641302
VIT_12s0057g01330	zinc finger (C3HC4-type RING finger)	-0.328522	0.000248732
VIT_09s0002g01050	ring-box protein RBX	-0.328469	0.0114238
VIT_07s0141g00270	Auxin-induced protein 22D	-0.328419	0.0241954
VIT_01s0026g01020	binding	-0.32787	0.0109098
VIT_08s0007g00060	5-oxoprolinase	-0.327636	0.00150913
VIT_11s0016g02440	HRT domain containing	-0.327493	0.00583881
VIT_03s0063g00060	IMP dehydrogenase	-0.327353	0.0132469
VIT_01s0011g00400	nuclear transport factor 2 (NTF2)	-0.326943	0.0469577
VIT_08s0007g01660	chaperone protein dnaJ-related	-0.326891	0.00523431
VIT_18s0001g14230	hexokinase	-0.326712	0.0171569
VIT_17s0000g09780	Methionine sulfoxide reductase A	-0.326211	0.000505208
VIT_09s0002g07860	glycerol kinase	-0.326108	8.88241e-05
VIT_06s0004g00100	Unknown protein	-0.325852	0.00119078
VIT_15s0046g00250	transducin protein	-0.325669	0.000171446
VIT_17s0000g02270	Vacuolar protein sorting-associated protein 26	-0.325559	0.0262659
VIT_18s0001g05570	Hexose transporter HT2	-0.325459	0.00325022
VIT_09s0002g08480	NADP-dependent oxidoreductase	-0.3252	0.000482027
VIT_05s0077g01070	universal stress protein (USP) family protein	-0.325139	0.0192509
VIT_08s0058g00440	ferritin	-0.324818	0.0354021
VIT_07s0031g02390	phytoalexin-deficient 4 protein (PAD4)	-0.324326	0.0187633
VIT_02s0025g01130	phytochrome A supressor spa1 (SPA1)	-0.323864	0.000949819
VIT_02s0033g01100	no hit	-0.323838	0.00122165
VIT_01s0127g00810	adaptor-related protein complex 1, sigma 2	-0.323807	0.0154177
VIT_07s0104g00590	Unknown protein	-0.323588	0.000698322
VIT_00s0250g00020	Protein tyrosine phosphatase	-0.323193	5.21268e-05
VIT_00s0174g00310	ribonuclease T2	-0.323144	0.0286097
VIT_12s0059g01200	PUX4 (PLANT UBX DOMAIN-CONTAINING PROTEIN 4)	-0.322939	0.00392776
VIT_00s0386g00030	Unknown protein	-0.322921	0.000540474
VIT_06s0004g05820	import inner membrane translocase subunit Tim10, Mitochondrial	-0.322818	0.00573699
VIT_11s0206g00070	calmodulin-binding protein	-0.322705	0.00963336
VIT_05s0020g00640	methyltransferase	-0.322408	0.00406635
VIT_14s0066g00820	Unknown protein	-0.322355	0.0215582
VIT_10s0003g00190	DNA-binding protein	-0.321863	0.00582006
VIT_14s0128g00230	DNA binding	-0.321381	0.000787697
VIT_08s0007g05350	haloacid dehalogenase hydrolase	-0.3213	0.0224179
VIT_00s0203g00200	universal stress protein (USP) family protein	-0.321144	7.92524e-05
VIT_04s0023g01860	Sugar transporter ERD6-like 6	-0.320554	0.0167244
VIT_03s0038g02460	CDP-diacylglycerol--inositol 3-phosphatidyltransferase 1	-0.320223	0.0164833
VIT_11s0016g04410	Unknown protein	-0.319566	0.000239955
VIT_19s0014g01520	4-methyl-5-thiazole monophosphate biosynthesis protein	-0.319495	0.000216654
VIT_06s0004g04580	protein kinase family protein	-0.319421	0.0018886
VIT_01s0011g03620	monoglyceride lipase	-0.319176	0.00858371
VIT_00s0186g00080	SUM2 (SMALL UBIQUITIN-LIKE MODIFIER 2)	-0.319023	0.00210938
VIT_16s0050g00570	Pectinacetylesterase	-0.318895	0.0137733
VIT_13s0019g04710	PUB17 (PLANT U-BOX17)	-0.318828	0.00542957
VIT_05s0020g04440	Unknown protein	-0.318742	0.0195977
VIT_08s0217g00110	basic helix-loop-helix aprataxin	-0.318552	0.0137746
VIT_17s0000g05860	Probable ABC2 homolog 6	-0.318413	0.00633541
VIT_17s0000g06460	zinc finger (C3HC4-type RING finger)	-0.31797	0.0245615
VIT_19s0014g04660	FLAVODOXIN-LIKE QUINONE REDUCTASE 1	-0.317645	0.0030305
VIT_01s0011g03330	Unknown protein	-0.317574	0.0243986
VIT_05s0020g01960	Na+/H+ antiporter isoform 2	-0.317349	0.00051843
VIT_03s0017g00550	beta-ureidopropionase	-0.317226	0.000297713
VIT_03s0038g03730	niemann-Pick C1 protein precursor	-0.316944	2.55511e-05
VIT_02s0025g05120	ACT domain-containing protein (ACR8)	-0.316827	0.00482289
VIT_04s0044g01260	SEU3B protein	-0.316404	0.0284349
VIT_03s0038g04700	isoflavone reductase	-0.316293	0.000607895
VIT_05s0020g02340	methionine sulfoxide reductase	-0.316282	0.0262348
VIT_00s0253g00070	unknown	-0.31552	0.00919779
VIT_18s0075g00220	ReMembR-H2 protein JR702	-0.315331	0.00265642
VIT_08s0040g02750	ankyrin repeat	-0.315165	7.5532e-05
VIT_08s0058g00620	kelch repeat-containing protein	-0.314999	0.00230103
VIT_07s0205g00120	major facilitator superfamily protein (MFS) Spinster	-0.314847	0.00576817
VIT_03s0038g01510	Unknown protein	-0.314825	0.0118874
VIT_07s0005g05030	CLIP-associating protein (CLASP)	-0.313176	0.0110978
VIT_12s0142g00120	Nuclear movement protein	-0.312953	0.00431964
VIT_00s0415g00040	glycine-rich protein	-0.312799	3.0721e-05
VIT_05s0062g00850	auxin-responsive protein	-0.312711	0.00152626
VIT_00s0264g00060	unknown	-0.312152	0.0252339
VIT_11s0206g00060	ARR18	-0.312124	0.000559092
VIT_12s0059g01920	STRUBBELIG-RECEPTOR FAMILY 3	-0.311502	0.00159503
VIT_18s0041g01230	Heat shock protein 70	-0.311461	0.00917656
VIT_13s0158g00380	BZIP transcription factor bZIP121 OS=Glycine max GN=bZIP121 PE=2 SV=1	-0.311316	0.046521
VIT_15s0048g00930	ATP-dependent DNA helicase 2 subunit 2 ku80	-0.311094	0.00370611
VIT_14s0060g02200	phospholipid/glycerol acyltransferase	-0.310611	0.0162653
VIT_18s0001g04340	glycine hydroxymethyltransferase	-0.310453	0.000332357
VIT_12s0034g01860	phosphogluconate dehydrogenase	-0.310295	0.00497778
VIT_08s0058g01350	non-green plastid inner envelope membrane protein	-0.309981	0.000440229
VIT_19s0014g02760	ubiquitin-conjugating enzyme E2 O	-0.309978	0.00529174
VIT_08s0007g03440	hydrolase, alpha/beta fold	-0.309786	0.000559921
VIT_12s0035g01060	shaggy protein kinase kappa	-0.309638	0.000221075
VIT_19s0085g01060	polypeptide N-acetylglucosaminyltransferase	-0.309606	0.0335565
VIT_02s0025g03630	Cu2+-exporting ATPase HMA5 (HEAVY METAL ATPASE 5)	-0.309195	0.0056816
VIT_05s0020g02070	BRCT domain-containing protein	-0.309017	0.0150748
VIT_02s0087g00170	leucine-rich repeat transmembrane protein kinase	-0.308754	0.0267596
VIT_19s0015g01270	Proteasome activator subunit 4	-0.307781	0.000640342
VIT_00s0558g00030	Pro-X carboxypeptidase Lysosomal	-0.307664	0.000858492
VIT_04s0043g00130	mob1/phocein	-0.307266	0.00873489
VIT_12s0035g01920	methionine S-methyltransferase	-0.30648	0.0423077
VIT_13s0106g00790	mevalonate diphosphate decarboxylase (MVD1)	-0.306163	0.00364497
VIT_17s0000g02540	CTR1 kinase kinase kinase	-0.305978	0.00903485
VIT_08s0007g02760	IAA-amino acid hydrolase 1 (ILR1)	-0.305613	0.0130219
VIT_05s0049g00210	lesion inducing protein	-0.305481	0.0113323
VIT_05s0020g01180	proteasome 26S AAA-ATPase subunit (RPT5a)	-0.305142	0.00309128
VIT_06s0004g06020	Alpha-glucan phosphorylase, H isozyme	-0.305078	0.00070421
VIT_07s0104g00120	Unknown protein	-0.304683	0.0266397
VIT_10s0003g01640	transcription repressor	-0.304456	0.0320238
VIT_08s0007g02410	armadillo-like helical domain-containing	-0.304404	0.0191458
VIT_13s0067g03000	Beta Galactosidase	-0.30427	0.00676366
VIT_18s0001g02460	Unknown protein	-0.304178	0.0493575
VIT_02s0012g01020	zinc finger (C3HC4-type RING finger)	-0.303971	0.00767527
VIT_01s0011g05360	high mobility group protein HMGI/Y-1	-0.303255	0.0405357
VIT_06s0009g03660	Protein kinase	-0.30317	0.00117039
VIT_12s0035g01190	AMP-dependent synthetase and ligase	-0.303017	0.00732733
VIT_10s0071g00320	GRAM domain-containing protein / ABA-responsive	-0.302062	0.0268046
VIT_14s0068g00830	2,3,4,5-tetrahydropyridine-2,6-dicarboxylate N-succinyltransferase	-0.301979	0.0101983
VIT_17s0000g02130	Transposase, IS4	-0.301233	0.00127466
VIT_00s0499g00030	stearoyl-CoA 9-desaturase	-0.300637	0.000228917
VIT_16s0039g02000	peptidyl-tRNA hydrolase 2	-0.300622	0.00552894
VIT_01s0113g00540	vesicle transport v-SNARE 13	-0.300618	0.000444272
VIT_18s0041g00280	T-complex protein 11	-0.299827	0.0030305
VIT_07s0104g00910	pentatricopeptide (PPR) repeat-containing protein	-0.299272	0.0451672
VIT_08s0032g00910	Fasciclin domain-containing protein FLA17	-0.299129	0.00453235
VIT_14s0066g02540	acid phosphatase	-0.299078	0.0122552
VIT_17s0000g06710	leucine-rich repeat transmembrane protein kinase	-0.298805	0.01011
VIT_10s0003g03870	Ornithine aminotransferase	-0.298394	0.00272533
VIT_00s0181g00220	calmodulin-binding protein	-0.298103	0.0197953
VIT_14s0083g00320	cinnamoyl-CoA reductase	-0.297972	0.00613688
VIT_06s0004g03360	carbamoyl phosphate synthase large subunit	-0.297858	0.0039691
VIT_08s0007g03490	MITOCHONDRIAL ACYL CARRIER PROTEIN 2	-0.297649	0.00583881
VIT_03s0097g00600	octicosapeptide/Phox/Bem1p (PB1) domain-containing protein	-0.295929	0.0276994
VIT_11s0016g02640	peptidase M16 inactive domain containing protein	-0.295638	0.0035676
VIT_03s0088g01040	aminotransferase AGD2	-0.295068	0.0137624
VIT_02s0025g04100	VIP2 (VIRE2 INTERACTING PROTEIN2)	-0.294874	0.00859381
VIT_14s0066g02410	betaine-aldehyde dehydrogenase	-0.294645	0.00110546
VIT_12s0035g00380	AAA-type ATPase	-0.294162	0.0386798
VIT_14s0066g01200	protein kinase beta-1 subunit 5'-AMP-activated	-0.294045	0.00754381
VIT_14s0066g01130	Universal stress protein A	-0.293769	0.00362595
VIT_03s0091g00080	methylthioribose kinase	-0.293676	0.00381153
VIT_11s0052g01380	calmodulin-binding protein	-0.293641	0.000371773
VIT_01s0011g02990	NAC domain-containing protein 8	-0.293247	0.0330365
VIT_05s0020g04860	Zinc knuckle	-0.292878	0.0218704
VIT_18s0001g05420	UNE2 (unfertilized embryo sac 2); carbohydrate transporter/ sugar porter	-0.292705	0.00638653
VIT_18s0089g00920	RNA binding motif protein 38	-0.292615	0.00916699
VIT_18s0157g00020	GIGANTEA protein	-0.292536	0.00136122
VIT_04s0043g00600	translational activator	-0.292355	0.0448202
VIT_02s0025g04540	beta-lactamase, class A	-0.291511	0.0179956
VIT_00s0252g00050	Unknown protein	-0.291364	0.034272
VIT_07s0141g00040	protein phosphatase 2C	-0.291339	0.00840577
VIT_01s0146g00330	hydroxyproline-rich glycoprotein family protein	-0.291198	0.023362
VIT_11s0037g00230	CYCLIC NUCLEOTIDE GATED CHANNEL 5	-0.291039	0.000499265
VIT_18s0122g00870	zinc finger (C3HC4-type RING finger)	-0.290935	0.0226282
VIT_10s0003g00090	DRM1 dormancy/auxin associated	-0.290836	0.0319348
VIT_08s0040g03140	leucine-rich repeat	-0.290674	0.0179956
VIT_05s0020g00940	DNA helicase SNF2 domain-containing protein	-0.290523	0.0141127
VIT_18s0001g03450	glycine-rich protein	-0.290313	0.00101379
VIT_18s0001g12960	wound-responsive protein	-0.289797	0.0172009
VIT_14s0108g00940	glycogen synthase	-0.289519	0.00911889
VIT_11s0037g00740	serine carboxypeptidase S10	-0.289427	0.00048372
VIT_11s0016g03130	ceramide glucosyltransferase	-0.289419	0.0031227
VIT_06s0004g04800	triosephosphate isomerase, cytosolic	-0.288992	0.00597695
VIT_14s0006g02900	monoglyceride lipase	-0.288837	0.0158909
VIT_15s0021g02410	malate dehydrogenase, cytosolic	-0.288659	0.0244166
VIT_01s0026g01630	Unknown protein	-0.288498	0.0306667
VIT_01s0011g06300	annexin 5 (ANN5)	-0.288365	0.0319348
VIT_18s0041g01750	TIR-NBS-LRR-TIR disease resistance protein	-0.288201	0.0349918
VIT_13s0067g02480	CBL-interacting protein kinase 10 (CIPK10)	-0.287745	0.0018865
VIT_18s0041g01840	no hit	-0.287484	0.0493575
VIT_18s0001g11140	Peptidase S9, prolyl oligopeptidase	-0.287437	0.0192509
VIT_15s0024g00240	C-5 cytosine-specific DNA methylase	-0.287318	0.00400614
VIT_11s0016g05600	zinc finger (ubiquitin-hydrolase) domain-containing	-0.287285	0.000209442
VIT_07s0005g01440	Unknown protein	-0.287282	0.00580512
VIT_13s0019g00350	ARF GTPase activator, ARF-GAP DOMAIN 13	-0.287017	0.0210923
VIT_04s0008g00840	Ser/Thr specific protein phosphatase 2A B regulatory subunit beta isoform	-0.286635	0.00179009
VIT_14s0066g00220	Elongation factor Tu, chloroplast precursor (EF-Tu)	-0.286616	0.00118705
VIT_04s0008g00490	profilin 5 (PRO5) (PRF3)	-0.286199	0.00031508
VIT_04s0044g01750	thioredoxin reductase 2	-0.285797	0.0305667
VIT_04s0008g00800	Ferrochelatase-2	-0.285102	0.00287556
VIT_08s0040g00020	Thioredoxin H	-0.284807	0.015672
VIT_14s0083g00740	Amino acid permease	-0.284441	0.000310312
VIT_00s0287g00040	GATA transcription factor 28	-0.283935	0.0242592
VIT_05s0094g01420	inosine-uridine preferring nucleoside hydrolase	-0.283507	0.038262
VIT_18s0001g01080	Unknown protein	-0.283121	0.0360804
VIT_19s0014g01640	Malate dehydrogenase	-0.282572	0.0171194
VIT_08s0007g02200	high mobility group protein B1	-0.282525	0.0215496
VIT_01s0011g06130	erwinia induced protein 2	-0.281842	0.00079162
VIT_01s0011g00540	SPFH domain-containing protein 2 precursor band 7 family	-0.281632	0.00234231
VIT_18s0041g00650	proton-dependent oligopeptide transport (POT) family protein	-0.280458	0.00115469
VIT_19s0090g00230	Calcineurin phosphoesterase	-0.28044	0.000122115
VIT_17s0000g06370	thioredoxin 2	-0.280226	0.0286961
VIT_17s0000g08360	phosphatidylinositol 3- and 4-kinase	-0.280158	0.0437019
VIT_10s0042g01070	zinc finger (C3HC4-type RING finger)	-0.280062	0.0158909
VIT_12s0034g01080	3-isopropylmalate dehydrogenase 2, chloroplast precursor	-0.280052	0.039877
VIT_17s0000g00430	basic helix-loop-helix (bHLH) family	-0.279479	0.00148419
VIT_18s0001g12480	Metal transporter CNNM4 (Cyclin-M4)	-0.279061	0.0170737
VIT_02s0033g00520	disease resistance protein (NBS-LRR class)	-0.278839	0.022186
VIT_09s0002g07400	FAR1-related sequence 6	-0.27844	0.00536087
VIT_11s0016g05420	SOS2 (SALT OVERLY SENSITIVE 2)	-0.278435	0.00623902
VIT_08s0007g07350	pyridoxamine 5'-phosphate oxidase	-0.278213	0.00870498
VIT_11s0016g04850	carboxylic ester hydrolase	-0.277952	0.0159094
VIT_19s0135g00070	Ribosomal protein L18A 60S	-0.277576	0.0113272
VIT_09s0002g01890	hydroxyproline-rich glycoprotein	-0.27725	0.0187361
VIT_18s0001g07890	TRAF-type zinc finger-related	-0.277025	0.0493889
VIT_13s0064g00030	choline transporter	-0.276104	0.00588566
VIT_04s0069g00790	cyclic nucleotide-regulated ion channel (CNGC14)	-0.275916	0.0489143
VIT_02s0087g00790	F-box domain containing protein	-0.275298	0.000686924
VIT_12s0028g03900	no hit	-0.275107	0.0274772
VIT_07s0005g00070	5,10-methylenetetrahydrofolate dehydrogenase-5	-0.275029	0.00505823
VIT_02s0033g01110	male germ cell-associated kinase	-0.27499	0.00527794
VIT_14s0006g02720	Hexose transporter, Plastid	-0.27464	0.0120559
VIT_05s0020g04590	acylamino-acid-releasing enzyme	-0.274214	0.00208933
VIT_18s0001g07980	CBL-interacting protein kinase 8 (CIPK8)	-0.273936	0.0112714
VIT_04s0008g06080	Unknown protein	-0.273876	0.00338161
VIT_08s0007g06480	Unknown protein	-0.27355	0.00725763
VIT_11s0016g02540	xaa-Pro dipeptidase	-0.273168	0.000697743
VIT_16s0050g01850	AAA-type ATPase	-0.271855	0.0102196
VIT_01s0150g00260	zinc finger (C3HC4-type RING finger)	-0.270998	0.034627
VIT_13s0064g01090	zinc finger (CCCH-type) family protein	-0.270974	0.000467096
VIT_17s0000g00480	sialyltransferase	-0.270653	0.0389547
VIT_16s0050g02560	cyclic nucleotide-regulated ion channel 1	-0.270419	0.00414837
VIT_19s0090g01020	Molybdopterin biosynthesis protein CNX5	-0.270304	0.0215747
VIT_04s0008g01060	substrate carrier, Mitochondrial	-0.269963	0.00477232
VIT_18s0001g13530	SH3 domain-containing protein 2	-0.269459	0.0452126
VIT_03s0038g01940	permease nonimprinted in Prader-Willi/Angelman	-0.269403	0.0446168
VIT_06s0009g02020	Tubulin beta-4 chain	-0.269338	0.0469577
VIT_19s0015g02690	Glutathione S-transferase 25 GSTU25	-0.269052	0.0354021
VIT_01s0011g05750	zinc finger (C3HC4-type RING finger)	-0.269032	0.0331226
VIT_19s0090g00270	Unknown protein	-0.268452	0.017077
VIT_08s0007g07380	molecular chaperone DnaJ	-0.268285	0.0345267
VIT_05s0020g02000	SYD (SPLAYED)	-0.26793	0.0445654
VIT_08s0007g09010	esterase	-0.267734	0.00913977
VIT_05s0020g00750	NOVEL PLANT SNARE 13	-0.267625	0.00409574
VIT_14s0068g01710	metal-nicotianamine transporter YSL6	-0.267521	0.00734677
VIT_07s0141g00520	serine carboxypeptidase 1 precursor	-0.266941	0.000541403
VIT_07s0129g01020	MRG	-0.266939	0.0283333
VIT_15s0046g01820	RING-H2 finger B1A	-0.266781	0.00112875
VIT_12s0055g01160	BRASSINOSTEROID INSENSITIVE 1-associated receptor kinase 1	-0.266647	0.0193141
VIT_16s0050g01180	myb family	-0.266166	0.0270652
VIT_02s0025g01320	no hit	-0.265827	0.00230878
VIT_11s0016g05530	plastocyanin domain-containing protein	-0.265799	0.0397868
VIT_08s0058g00680	integral membrane protein, putative	-0.265655	0.0229556
VIT_17s0000g07720	sterile alpha motif (SAM) domain-containing protein	-0.265578	0.0166231
VIT_07s0005g03040	Poly(ADP)-ribose polymerase	-0.265567	0.018157
VIT_01s0011g02200	Glutamine synthetase	-0.264858	0.000296297
VIT_07s0031g03200	ferrochelatase II	-0.264631	0.034388
VIT_19s0014g01390	Phosphoenolpyruvate carboxylase	-0.264588	0.00101112
VIT_11s0065g00370	senescence-associated protein	-0.264482	0.00283341
VIT_19s0027g01680	Tetratricopeptide helical	-0.264374	0.0447961
VIT_11s0016g03330	Unknown protein	-0.264363	0.0226742
VIT_00s0250g00030	glycosyltransferase family protein 1	-0.264338	0.0100912
VIT_06s0004g04550	ankyrin repeat	-0.263938	0.0480503
VIT_18s0001g12510	5' nucleotidase	-0.26389	0.0215747
VIT_11s0016g00610	no hit	-0.263774	0.0236622
VIT_17s0000g06450	ribulose-phosphate 3-epimerase, chloroplast precursor	-0.263654	0.00319883
VIT_01s0011g02160	zinc finger (C3HC4-type RING finger)	-0.26352	0.0127132
VIT_06s0004g02140	MATE efflux family protein	-0.263233	0.000461027
VIT_09s0002g03440	protein kinase	-0.263119	0.0189395
VIT_12s0142g00430	alternative oxidase 2, (AOX2)	-0.263006	0.00602132
VIT_14s0060g00630	pyrrolidone-carboxylate peptidase	-0.262414	0.00226393
VIT_14s0060g00590	Unknown protein	-0.261982	0.0108716
VIT_07s0031g01420	ATATH13	-0.261861	0.00406768
VIT_18s0072g00720	SEC5A (EXOCYST COMPLEX COMPONENT SEC5)	-0.26181	0.00143224
VIT_14s0066g01180	phospholipid-transporting ATPase	-0.260979	0.0114198
VIT_18s0001g10470	protein kinase MK6	-0.260353	0.00427035
VIT_06s0080g00510	sec23/sec24 transport family	-0.259729	0.0146865
VIT_10s0003g01120	no hit	-0.259317	0.0128285
VIT_00s0270g00050	Unknown protein	-0.259159	0.00814522
VIT_19s0085g00260	3-mercaptopyruvate sulfurtransferase.	-0.258567	0.0039691
VIT_04s0008g03100	Unknown protein	-0.258428	0.00201082
VIT_14s0030g00830	Superoxide dismutase	-0.258205	0.00617404
VIT_10s0405g00020	Mo25	-0.257916	0.00576978
VIT_13s0067g01000	PHD finger protein alfin	-0.257723	0.0463549
VIT_12s0142g00360	SHATTERPROOF 2	-0.257082	0.00996143
VIT_18s0122g00970	IRE1A (Yeast endoribonuclease/protein kinase IRE1-like gene)	-0.257067	0.0207853
VIT_10s0003g02070	AGAMOUS (AG) floral homeotic protein	-0.2569	0.00732733
VIT_13s0067g01130	transducin protein	-0.256176	0.0272705
VIT_06s0004g04190	PHD zinc finger protein	-0.255622	0.0440438
VIT_01s0150g00640	Unknown protein	-0.255369	0.00981135
VIT_14s0066g01650	nodulin MtN21 family	-0.254623	0.0144143
VIT_02s0012g00170	1,4-alpha-D-glucan maltohydrolase	-0.254256	0.000598207
VIT_04s0008g06640	endomembrane protein 70, TM4 ;	-0.254105	0.046847
VIT_14s0030g01280	double-stranded RNA-binding (DsRBD) domain-containing protein	-0.253893	0.0461118
VIT_19s0014g01710	sodium/calcium exchanger family protein	-0.253553	0.00586169
VIT_12s0057g00220	Unknown protein	-0.253387	0.0392873
VIT_13s0074g00470	OTU cysteine protease	-0.253306	0.0056725
VIT_09s0002g03930	Ribulose BisCO large subunit-binding protein subunit beta, chloroplast precursor	-0.252758	0.0258283
VIT_15s0048g00660	autophagy 8f (APG8f)	-0.252342	0.0147714
VIT_06s0004g06620	zinc finger (C3HC4-type RING finger)	-0.252263	0.0215812
VIT_17s0000g05480	EMB2454 (EMBRYO DEFECTIVE 2454)	-0.252025	0.0274338
VIT_06s0004g02330	Sulfite reductase	-0.25162	0.0110521
VIT_12s0057g00010	diacylglycerol kinase	-0.251486	0.0171196
VIT_14s0128g00760	Epoxide hydrolase	-0.251303	0.0166531
VIT_19s0090g01440	Fimbrin 2	-0.251151	0.00923461
VIT_19s0015g00730	cellulose synthase CSLE1	-0.250132	0.0445803
VIT_01s0011g03290	Aluminum-activated malate transporter 9	-0.249418	0.0437745
VIT_09s0018g02130	calcium-transporting ATPase 9 ACA9	-0.24939	0.0102406
VIT_12s0035g01200	AMP-dependent synthetase and ligase	-0.249204	0.0255216
VIT_07s0031g01930	myb TKI1 (TSL-KINASE INTERACTING PROTEIN 1)	-0.248992	0.0494441
VIT_00s0323g00030	HSP associated protein	-0.248449	0.0207111
VIT_19s0014g02870	Cellulase	-0.24837	0.00427028
VIT_04s0008g04760	V-type H+-transporting ATPase 21kDa proteolipid subunit	-0.248196	0.00906642
VIT_03s0088g01170	proline iminopeptidase	-0.247466	0.0395882
VIT_08s0040g00970	plectin (myosin-like)	-0.247184	0.00211647
VIT_10s0042g01220	eukaryotic translation initiation factor 2 gamma subunit	-0.246939	0.0458327
VIT_07s0005g03720	VPS2.3 SNF7	-0.246802	0.0345267
VIT_14s0108g00140	ubiquitin-conjugating enzyme E2 A	-0.246371	0.0129793
VIT_03s0097g00620	N-acylethanolamine amidohydrolase	-0.246093	0.0166231
VIT_02s0025g04610	dTDP-D-glucose 4,6-dehydratase	-0.245975	0.00581179
VIT_18s0001g09150	Ca2+-transporting ATPase 2 ACA2	-0.24588	0.0357757
VIT_12s0059g00660	autophagy 8d (APG8d)	-0.245879	0.0119743
VIT_11s0016g01820	lactoylglutathione lyase	-0.245868	0.0135857
VIT_16s0100g01280	cytochrome b5 domain-containing protein	-0.245803	0.00654327
VIT_10s0405g00030	VTC4 3'(2'),5'-bisphosphate nucleotidase	-0.245796	0.0112714
VIT_14s0068g01530	zinc finger (DHHC type)	-0.245781	0.00655967
VIT_05s0029g01140	sucrose-phosphate synthase	-0.245706	0.0124404
VIT_06s0004g02700	Unknown protein	-0.245539	0.00738528
VIT_18s0122g00190	Unknown protein	-0.245082	0.0238603
VIT_08s0007g08310	alkaline alpha galactosidase	-0.244943	0.00677044
VIT_09s0002g08270	leucine-rich repeat	-0.244856	0.0395306
VIT_08s0032g00800	carotenoid isomerase, chloroplast precursor	-0.244201	0.0192781
VIT_02s0025g01110	phytochrome A supressor spa1 (SPA1)	-0.243686	0.044983
VIT_08s0040g02220	DNA-binding protein S1FA	-0.243659	0.0399354
VIT_19s0085g00880	succinate-semialdehyde dehydrogenase (SSADH1)	-0.243417	0.0302896
VIT_08s0007g04700	phosphatidylinositol-4-phosphate 5-kinase	-0.243376	0.0167357
VIT_11s0016g04970	NADH-cytochrome b5 reductase	-0.243279	0.0432124
VIT_06s0004g00240	chaperonin	-0.243217	0.0135403
VIT_07s0031g02640	zinc finger (C3HC4-type RING finger)	-0.242939	0.0376533
VIT_10s0071g00210	myosin VA (heavy chain 12, myoxin)	-0.242807	0.0370194
VIT_03s0038g03670	MAP kinase activating protein	-0.242764	0.0182222
VIT_05s0062g01320	Chitinase	-0.24214	0.016458
VIT_17s0000g05850	ATATH1 (ABC2 homolog1)	-0.240895	0.00620064
VIT_19s0093g00580	ethylene receptor 1 (ETR1)	-0.240882	0.0149563
VIT_18s0001g02630	F-box only protein 9	-0.24054	0.0444649
VIT_08s0007g00940	LHW (LONESOME HIGHWAY)	-0.240519	0.00681653
VIT_10s0003g04020	CBL-interacting protein kinase 9 (CIPK9)	-0.240391	0.00688258
VIT_06s0004g01910	ADP,ATP carrier protein	-0.240363	0.01996
VIT_15s0048g02740	CBL-interacting protein kinase 9 (CIPK9)	-0.240351	0.0193517
VIT_19s0177g00140	thiazole biosynthetic enzyme, chloroplast (ARA6)	-0.240078	0.0317599
VIT_07s0031g02200	auxin efflux carrier	-0.239831	0.0469917
VIT_19s0090g00130	Unknown protein	-0.239454	0.0062192
VIT_04s0008g05880	CHD3-type chromatin-remodeling factor PICKLE	-0.239147	0.0317116
VIT_03s0038g03200	MATE efflux family protein	-0.239014	0.0167297
VIT_10s0003g05320	Tubulin beta-7 chain	-0.238696	0.0135371
VIT_12s0035g00310	protein kinase SPK-3 ASK1	-0.23849	0.0309866
VIT_08s0058g01190	xanthine dehydrogenase	-0.237789	0.0313092
VIT_11s0016g03960	kinesin family member 2/24	-0.237754	0.0459058
VIT_08s0056g00230	Unknown protein	-0.23748	0.048126
VIT_01s0011g05630	ubiquitin-conjugating enzyme E2 variant 1	-0.236997	0.00735099
VIT_10s0092g00120	gamma-soluble NSF attachment protein (GSNAP)	-0.23687	0.00756016
VIT_18s0089g01240	ATP-dependent Clp protease ATP-binding subunit ClpX1 (CLPX)	-0.236632	0.0270652
VIT_18s0001g01820	NAC domain-containing protein 17	-0.236084	0.00334084
VIT_18s0001g10430	SAM (and some other nucleotide) binding motif; WW/Rsp5/WWP	-0.236017	0.0134283
VIT_00s0404g00080	vacuolar protein sorting 28	-0.235498	0.0164037
VIT_18s0001g12370	glucose-6-phosphate isomerase, cytosolic (PGIC)	-0.235176	0.021601
VIT_12s0035g01840	CAND1 (CULLIN-ASSOCIATED AND NEDDYLATION DISSOCIATED, HEMIVENATA)	-0.235108	0.00372044
VIT_05s0124g00040	Epsin protein	-0.234658	0.00884612
VIT_00s0264g00020	zinc finger (C3HC4-type RING finger)	-0.23416	0.0236252
VIT_14s0083g00180	cytochrome B561	-0.234019	0.0493019
VIT_03s0091g00270	TIP41	-0.233095	0.0405296
VIT_13s0067g02190	SAG20 (WOUND-INDUCED PROTEIN 12)	-0.232916	0.0125464
VIT_07s0031g01180	Armadillo helical	-0.232308	0.00415892
VIT_03s0038g03620	Rho guanyl-nucleotide exchange factor ROPGEF1	-0.231783	0.0258283
VIT_08s0007g06680	PMR5 (POWDERY MILDEW RESISTANT 5)	-0.231774	0.0422671
VIT_12s0059g02650	Basic helix-loop-helix ILR3	-0.231756	0.0305155
VIT_07s0031g02960	permease nonimprinted in Prader-Willi/Angelman	-0.231477	0.0397264
VIT_13s0019g00040	Beta-N-acetylhexosaminidase	-0.231226	0.00557095
VIT_15s0024g00070	Methylenetetrahydrofolate reductase 1 (AtMTHFR1)	-0.231172	0.0180563
VIT_15s0021g02050	pRIB5 protein	-0.231112	0.0294213
VIT_17s0000g03610	EMB1865	-0.230632	0.0351163
VIT_08s0058g01370	Lung seven transmembrane receptor	-0.229807	0.0402408
VIT_18s0041g00430	patellin-1	-0.229286	0.00266813
VIT_10s0116g00210	PUX4 (PLANT UBX DOMAIN-CONTAINING PROTEIN 4)	-0.229124	0.029434
VIT_05s0062g00790	NSL1 (NECROTIC SPOTTED LESIONS 1)	-0.227111	0.027461
VIT_06s0004g05960	Unknown protein	-0.227085	0.0437003
VIT_12s0028g03630	ubiquitin-conjugating enzyme E2 O	-0.226691	0.0107104
VIT_01s0011g03130	Unknown protein	-0.226114	0.0232576
VIT_15s0046g02020	BPS1 (BYPASS 1)	-0.22567	0.00898998
VIT_14s0060g00830	Unknown protein	-0.225498	0.0218006
VIT_17s0000g06970	diacylglycerol kinase 1	-0.224952	0.00733964
VIT_14s0030g01260	CRK1 protein	-0.224436	0.0133705
VIT_17s0053g00680	argonaute protein (AGO1)	-0.224137	0.00319996
VIT_18s0001g09100	DNA excision repair protein ERCC-8	-0.220615	0.034272
VIT_11s0118g00210	nodulation receptor kinase	-0.220325	0.0409276
VIT_13s0073g00170	exocyst subunit EXO70 A1	-0.220068	0.0237411
VIT_02s0025g04640	Unknown protein	-0.219916	0.0242442
VIT_15s0048g02410	myb CCA1 (CIRCADIAN CLOCK ASSOCIATED 1)	-0.219789	0.0117377
VIT_08s0040g03040	Glutathione S-transferase GSTO1	-0.219458	0.036143
VIT_14s0066g01320	formate dehydrogenase (FDH)	-0.219395	0.0168531
VIT_18s0001g03220	eukaryotic translation initiation factor eIF-1A	-0.219215	0.036909
VIT_00s0301g00030	secretory carrier membrane protein (SCAMP3)	-0.219205	0.0471069
VIT_19s0085g01150	isocitrate dehydrogenase, chloroplast precursor	-0.219109	0.021166
VIT_06s0061g01160	Unknown protein	-0.219073	0.0439286
VIT_19s0015g01940	peroxisomal targeting signal 1 receptor; PTS1 receptor; Pex5p	-0.217869	0.00989695
VIT_05s0077g00750	basic helix-loop-helix (bHLH) family	-0.217726	0.023479
VIT_18s0001g11260	Nucleobase-ascorbate transporter 3 (NAT3)	-0.217388	0.00370097
VIT_04s0008g02970	calmodulin-binding protein	-0.216283	0.0247122
VIT_01s0010g00680	EMBRYO DEFECTIVE 1956 (CR88)	-0.215988	0.00989815
VIT_06s0009g02350	zinc finger (C3HC4-type RING finger)	-0.215968	0.024773
VIT_06s0004g03540	MAPK (MPK3)	-0.215838	0.0207853
VIT_12s0035g01140	RAB GTPase RAB11C	-0.215197	0.0480118
VIT_08s0007g05210	Amino acid permease	-0.214914	0.046847
VIT_13s0067g02970	glucose-6-phosphate/phosphate-translocator	-0.214875	0.0245615
VIT_10s0003g02450	flavonol synthase	-0.214622	0.0396084
VIT_08s0040g01910	V-type H+-transporting ATPase subunit G	-0.214328	0.0475976
VIT_02s0012g02790	secretory carrier membrane protein (SCAMP4)	-0.213937	0.0352305
VIT_04s0023g01300	Aminopeptidase P	-0.213837	0.012666
VIT_18s0001g10680	lipin, N-terminal conserved region family protein, expressed	-0.213738	0.0269646
VIT_00s0389g00020	acyl-CoA oxidase (ACX1)	-0.21362	0.0434631
VIT_06s0004g01360	selenoprotein O	-0.213291	0.0158089
VIT_19s0014g04730	Unknown protein	-0.21328	0.0132147
VIT_10s0042g01250	NPR1-LIKE PROTEIN 3	-0.21283	0.0252411
VIT_06s0004g03460	transducin protein	-0.212029	0.0324097
VIT_06s0004g03190	proteasome 20S beta subunit G1 (PBG1) (PRCH)	-0.21193	0.00771885
VIT_08s0040g02510	PHD zinc finger protein	-0.211825	0.0419394
VIT_05s0020g02820	ubiquitin activating enzyme E1c (ECR1)	-0.211373	0.0438029
VIT_18s0122g01040	ubiquitin-protein ligase	-0.21067	0.0350214
VIT_13s0067g00960	Ser/Thr protein kinase	-0.210475	0.0361632
VIT_01s0244g00010	basic helix-loop-helix (bHLH) family VvCEB1	-0.210024	0.0425053
VIT_18s0001g02650	V-type H+-transporting ATPase 16kDa proteolipid subunit	-0.209773	0.0271351
VIT_07s0151g01080	Unknown protein	-0.209346	0.0271932
VIT_08s0058g00820	ALPHA-SNAP2 (ALPHA-SOLUBLE NSF ATTACHMENT PROTEIN)	-0.208925	0.0222893
VIT_02s0025g02420	major Facilitator Super	-0.207134	0.0159504
VIT_01s0011g05540	Unknown protein	-0.206739	0.0228998
VIT_08s0105g00450	transducin protein	-0.206593	0.0451672
VIT_06s0009g01000	zinc finger (C3HC4-type RING finger) CIC7E11	-0.206524	0.0094687
VIT_19s0014g00550	vacuolar sorting-associated protein (Vps27)	-0.206496	0.0149703
VIT_03s0038g00050	BLH6 (BELL1-LIKE HOMEODOMAIN 5)	-0.205497	0.0134239
VIT_08s0040g03360	cofilin	-0.205318	0.00744208
VIT_17s0000g05050	COBRA-like protein 4	-0.204922	0.0376533
VIT_12s0059g00890	dienelactone hydrolase	-0.204326	0.031618
VIT_14s0068g01110	alpha-mannosidase precursor lysosomal	-0.204249	0.0389764
VIT_19s0015g01190	ubiquitin-conjugating enzyme E2 D/E	-0.204074	0.046147
VIT_01s0011g01490	protein kinase	-0.204012	0.026296
VIT_11s0016g01070	Cysteine protease	-0.203223	0.0144534
VIT_07s0005g02260	squamosa promoter-binding protein 1 (SPL1)	-0.203202	0.0122599
VIT_04s0008g01400	Protein kinase MK6	-0.202602	0.0476268
VIT_17s0000g03880	aspartyl protease	-0.20193	0.043819
VIT_06s0004g02770	SIT4 phosphatase-associated	-0.201836	0.0224863
VIT_03s0091g01190	magnesium transporter CorA	-0.201614	0.0339107
VIT_01s0011g01830	lecithine cholesterol acyltransferase	-0.20089	0.0228541
VIT_01s0011g06340	IAR1 (IAA-ALANINE RESISTANT 1)	-0.199874	0.0469797
VIT_11s0016g04290	3-hydroxyisobutyryl-CoA hydrolase	-0.199734	0.0407904
VIT_06s0004g02900	hydroxymethylbutenyl 4-diphosphate synthase	-0.19969	0.0122663
VIT_14s0108g00950	Unknown protein	-0.198675	0.0465351
VIT_18s0072g01010	Eukaryotic peptide chain release factor subunit 1-3	-0.19843	0.0253338
VIT_00s0179g00100	ethylene overproducer 1 (ETO1)	-0.197263	0.0371264
VIT_10s0003g02790	double-stranded DNA-binding protein	-0.196858	0.0362447
VIT_01s0011g03410	DNA repair protein RAD23	-0.196497	0.0128653
VIT_00s0531g00050	acetyl-CoA acetyltransferase, cytosolic 1	-0.196278	0.0180026
VIT_05s0077g00690	galactokinase (GAL1)	-0.195326	0.0192255
VIT_01s0137g00420	proteasome 20S beta subunit B (PBB2) (PRCFC)	-0.194201	0.0334523
VIT_12s0035g00240	DAG protein, chloroplast precursor	-0.191968	0.0360804
VIT_07s0005g04300	nuclear transport factor 2 (NTF2)	-0.189919	0.0405296
VIT_04s0008g00630	SNF7.2	-0.188287	0.032543
VIT_07s0104g00900	Transducin LEC14B	-0.187931	0.0493909
VIT_04s0008g04300	DnaJ homolog, subfamily B, member 4	-0.187877	0.0476687
VIT_09s0002g02200	root hair defective 3 GTP-binding (RHD3)	-0.187527	0.0142334
VIT_04s0008g06320	Unknown protein	-0.187255	0.0405479
VIT_09s0002g08120	DEAD-box protein abstrakt	-0.186189	0.0320309
VIT_18s0072g01080	DnaJ homolog, subfamily C, member 8	-0.185713	0.0339615
VIT_19s0014g01870	transcription elongation factor 1	-0.185617	0.0320238
VIT_04s0023g03020	serine carboxypeptidase S28	-0.183531	0.0421597
VIT_07s0141g00730	histone H1	-0.181391	0.0409468
VIT_05s0020g01770	PBS1 (AVRPPHB SUSCEPTIBLE 1)	-0.175336	0.0409952
VIT_04s0023g00670	eIF4-gamma/eIF5/eIF2-epsilon domain-containing protein	-0.174522	0.0308519
VIT_06s0004g01820	Zinc finger A20 and AN1 domain-containing stress-associated protein 2	-0.173392	0.0450338
VIT_09s0002g01760	eukaryotic translation initiation factor 4A-1	0.163648	0.0357751
VIT_00s0225g00010	Unknown protein	0.164283	0.0447378
VIT_00s0283g00020	Tudor domain protein 4SNc	0.168742	0.0454552
VIT_13s0019g00510	2-oxoglutarate dehydrogenase E1 component	0.169026	0.0434631
VIT_04s0008g03060	transducin protein	0.170417	0.0468468
VIT_01s0026g01010	histone deacetylase complex, SIN3 component	0.171641	0.0362447
VIT_07s0005g03310	cofilin	0.172046	0.0421311
VIT_10s0003g02740	TA9	0.172099	0.0398542
VIT_06s0061g00410	ABC transporter F member 2	0.173361	0.048126
VIT_19s0014g03510	ADP-ribosylation factor GAP zinc finger-containing protein ZIGA3	0.175299	0.034388
VIT_13s0064g01050	ADP,ATP carrier protein 1	0.175443	0.0337825
VIT_19s0177g00100	Unknown protein	0.176593	0.029193
VIT_13s0064g01350	Eukaryotic translation initiation factor 3 subunit	0.178654	0.0342612
VIT_17s0000g00340	ATP-dependent Clp protease ATP-binding subunit (CD4B)	0.179471	0.0173217
VIT_12s0028g01600	FtsH protease (VAR2)	0.180714	0.0420893
VIT_06s0009g02410	Elongation factor 1-beta 1	0.183968	0.0335185
VIT_01s0150g00290	NEF1 (NO EXINE FORMATION 1)	0.184168	0.0239616
VIT_11s0016g05190	phosphate translocator-related	0.184506	0.0276305
VIT_04s0023g01650	succinate dehydrogenase flavoprotein subunit,precursor	0.184687	0.0240316
VIT_04s0008g05330	DEAD BOX RNA helicase RH15	0.184688	0.03772
VIT_08s0058g00320	Ubiquitin activating enzyme E1	0.185726	0.0289327
VIT_03s0017g01340	synaptotagmin binding, cytoplasmic RNA interacting	0.185997	0.0375124
VIT_05s0020g03470	hydroxyproline-rich glycoprotein	0.186221	0.0221503
VIT_01s0011g01510	KUP11 (K+ uptake permease 11)	0.186979	0.0238859
VIT_12s0035g01130	Elongation factor 1-gamma	0.187066	0.0343307
VIT_01s0011g02820	Unknown protein	0.187252	0.0423077
VIT_09s0002g00830	Unknown protein	0.187396	0.0371946
VIT_06s0004g04240	Histone H2B	0.188339	0.0357757
VIT_04s0044g01840	ARID/BRIGHT DNA-binding domain-containing protein	0.188704	0.0278108
VIT_18s0001g01780	wound-responsive protein	0.189722	0.0462751
VIT_13s0064g00570	CONSTANS interacting protein 6	0.191367	0.0314942
VIT_07s0005g01600	DEAD (Asp-Glu-Ala-Asp) box polypeptide 42	0.191542	0.0317081
VIT_05s0051g00640	purple acid phosphatase 23- ATPAP23/PAP23	0.193639	0.0440438
VIT_05s0102g00480	pre-mRNA-splicing helicase	0.194487	0.0499718
VIT_16s0039g01580	Carbohydrate kinase	0.195138	0.043272
VIT_04s0023g02460	transducin protein	0.195879	0.0254422
VIT_11s0118g00790	Pto-like serine/threonine kinase	0.196092	0.0327764
VIT_03s0038g04320	SUMO activating enzyme 2 (SAE2)	0.197141	0.048119
VIT_14s0066g00450	sucrase	0.197351	0.0151658
VIT_06s0004g03240	Elongation factor 1-alpha 1	0.197894	0.0398758
VIT_11s0016g00700	OLIGOURIDYLATE BINDING PROTEIN 1B UBP1B	0.199288	0.0460765
VIT_16s0039g01860	RNA recognition motif (RRM)-containing protein	0.199679	0.0329688
VIT_06s0004g05560	invertase/pectin methylesterase inhibitor	0.199724	0.0452309
VIT_02s0025g00640	BTI2 (VIRB2-INTERACTING PROTEIN 2)	0.199815	0.0194386
VIT_13s0084g00680	RING E3 ligase (KEEP ON GOING)	0.200062	0.030307
VIT_01s0011g02040	SWAP (Suppressor-of-White-APricot)/surp domain-containing protein	0.20024	0.017077
VIT_16s0098g01190	ubiquitin A-52 residue ribosomal protein fusion product 1	0.200823	0.0417232
VIT_11s0016g05410	EIN3-binding F-box protein 1	0.201043	0.0170714
VIT_19s0027g00760	Elongation factor EF-2	0.201166	0.0375124
VIT_17s0000g03030	DEAH (Asp-Glu-Ala-His) box polypeptide 36	0.201345	0.048975
VIT_11s0016g05620	TPR4/WSIP2 (TOPLESS-RELATED 4)	0.201683	0.0150163
VIT_14s0006g02960	KH domain containing protein	0.202004	0.0430037
VIT_02s0012g02570	guanine nucleotide-binding protein alpha-1 subunit	0.202415	0.0204594
VIT_15s0046g00940	ubiquitin family	0.202519	0.0338142
VIT_03s0038g00860	bZIP transcription factor	0.20317	0.028964
VIT_05s0020g04980	meprin and TRAFy domain-containing protein	0.203359	0.0112714
VIT_12s0057g00260	external rotenone-insensitive NADPH dehydrogenase	0.203922	0.0243986
VIT_03s0088g00630	Unknown protein	0.20407	0.0447208
VIT_12s0028g03580	lectin-receptor like protein kinase 3	0.204319	0.0217195
VIT_06s0004g05880	no hit	0.204379	0.028185
VIT_11s0118g00260	ATTOC132/TOC132 (MULTIMERIC TRANSLOCON COMPLEX IN THE OUTER ENVELOPE MEMBRANE 132	0.204438	0.0314234
VIT_06s0004g04930	oxysterol binding protein	0.204466	0.0247618
VIT_05s0029g01090	alpha-glucosidase	0.204483	0.0355502
VIT_18s0122g00090	transporter-related	0.204562	0.0459021
VIT_00s0291g00090	Cyclin-related	0.205164	0.0315881
VIT_04s0008g03620	PQQ enzyme repeat-containing protein	0.205926	0.0149423
VIT_17s0000g01540	elongation factor 1-beta	0.206504	0.00920074
VIT_18s0072g00670	GT2-like trihelix DNA-binding protein	0.206963	0.0062386
VIT_08s0007g08210	zinc finger (CCCH-type) family protein	0.207986	0.00916134
VIT_07s0031g03030	calmodulin-binding protein	0.208038	0.0383043
VIT_14s0066g01020	DEAD box RNA helicase 1	0.209681	0.0388527
VIT_07s0129g00270	casein kinase II alpha chain	0.210454	0.0150748
VIT_14s0030g01660	serine/threonine kinase WNK1	0.211	0.0335508
VIT_04s0023g02110	Unknown protein	0.211171	0.0374107
VIT_05s0020g03070	Cyclin-T1-4	0.211399	0.034272
VIT_16s0100g00570	dehydration-responsive protein	0.211402	0.0137733
VIT_02s0025g02140	heat shock cognate 70 kDa protein 1	0.211612	0.00576978
VIT_13s0067g01780	histidine acid phosphatase	0.211926	0.0106043
VIT_19s0014g01440	KH domain-containing quaking protein	0.212575	0.0290502
VIT_00s0216g00030	nuclear transport factor 2 (NTF2)	0.21296	0.0311486
VIT_19s0015g01810	Unknown protein	0.213653	0.0241456
VIT_03s0063g00120	wax synthase	0.214066	0.0490811
VIT_06s0004g05490	myosin heavy chain	0.214731	0.0263421
VIT_18s0001g01700	Histone-lysine N-methyltransferase ASHH2 EFS (EARLY FLOWERING IN SHORT DAYS)	0.215336	0.0389764
VIT_14s0219g00150	Succinate dehydrogenase iron-protein subunit	0.215613	0.0332161
VIT_18s0001g09470	Peptidase aspartic	0.21565	0.0444498
VIT_19s0015g00920	RNA recognition motif (RRM)-containing	0.21578	0.0137914
VIT_01s0137g00230	regulator of chromosome condensation (RCC1)	0.215939	0.00545479
VIT_01s0137g00690	eukaryotic translation initiation factor (EIF4B5)	0.216221	0.0276939
VIT_06s0004g03220	elongation factor 1-alpha 1	0.216337	0.0346532
VIT_01s0146g00130	no hit	0.217298	0.0412427
VIT_04s0008g05840	DOMON domain containing protein	0.217716	0.0352305
VIT_07s0005g02630	Protein transport protein SEC23	0.218306	0.0154102
VIT_02s0012g01330	ADP-ribosylation factor GTPase-activating protein 3	0.21843	0.00940336
VIT_09s0002g04830	Ran-binding protein 1 RanBP1 domain containing	0.218534	0.0164431
VIT_09s0002g01420	transcription initiation factor TFIID subunit D10	0.219175	0.0303205
VIT_15s0048g01340	nucleotidyltransferase	0.219297	0.0039672
VIT_00s0187g00150	E3 ubiquitin-protein ligase HUWE1	0.219372	0.0171934
VIT_04s0023g01450	U2 snRNP auxiliary factor large subunit	0.219512	0.00687248
VIT_11s0016g03870	subtilisin	0.219808	0.0181826
VIT_19s0015g01790	Steroid 22-alpha-hydroxylase	0.220485	0.0149469
VIT_19s0014g01850	zinc finger (C3HC4-type RING finger)	0.220927	0.00863856
VIT_13s0019g01260	enoyl reductase	0.221271	0.0451672
VIT_04s0008g01420	HAB2 (Homology to ABI2)	0.221344	0.0331062
VIT_11s0037g00210	endomembrane protein 70, TM4 ;	0.222539	0.00301023
VIT_18s0122g01410	zinc carboxypeptidase A	0.223007	0.0137832
VIT_11s0016g03720	Aspartate aminotransferase, cytoplasmic (Transaminase A)	0.223113	0.00150202
VIT_17s0000g08220	Unknown protein	0.223137	0.0162257
VIT_08s0007g01790	defective in exine formation protein (DEX1)	0.223637	0.0198994
VIT_06s0004g08310	Unknown protein	0.223936	0.0452126
VIT_12s0035g00840	Unknown protein	0.224387	0.0142366
VIT_03s0038g00420	HEN4 (HUA ENHANCER 4)	0.224809	0.0048378
VIT_01s0011g02810	Nuclear matrix constituent protein 1	0.225343	0.0162257
VIT_05s0062g01180	importin beta-2	0.225572	0.00443478
VIT_04s0023g01430	INDETERMINATE(ID)-DOMAIN 2	0.226184	0.0041764
VIT_08s0040g01370	heavy-metal-associated domain-containing protein / copper chaperone (CCH)	0.226259	0.0161817
VIT_05s0020g03060	Cyclin-T1-4	0.22662	0.0462123
VIT_16s0050g00970	no hit	0.226675	0.00488922
VIT_07s0031g01600	shikimate kinase	0.226753	0.0222927
VIT_16s0100g00320	zfwd2 protein (ZFWD2)	0.226809	0.026337
VIT_18s0001g08850	calcium-transporting ATPase 3, endoplasmic reticulum-type ECA3	0.227186	0.0451845
VIT_01s0026g02170	Regulator of chromosome condensation (RCC1)	0.227835	0.0434787
VIT_18s0001g13930	Auxin response factor 5 (Transcription factor MONOPTEROS)	0.227969	0.0167297
VIT_02s0012g01750	NHL8 (NDR1/HIN1-like 8)	0.228495	0.0498941
VIT_05s0020g00670	S-adenosylmethionine synthetase 1 (SAM1)	0.229553	0.0365225
VIT_00s0181g00250	diacylglycerol kinase	0.229574	0.03776
VIT_08s0058g01360	Vacuolar sorting receptor 1	0.230091	0.00160489
VIT_10s0071g00840	Unknown protein	0.230795	0.0239311
VIT_04s0008g06250	serine-rich protein	0.230982	0.0286519
VIT_01s0011g02970	ILP1 (INCREASED LEVEL OF POLYPLOIDY1-1D)	0.231543	0.0398198
VIT_18s0001g02340	armadillo/beta-catenin repeat	0.231731	0.0138761
VIT_11s0052g00320	Ca2+-ATPase 10 ACA10, plasma membrane	0.231769	0.0147714
VIT_08s0040g02860	RSZ33 (Arginine/serine-rich Zinc knuckle-containing protein 33)	0.231939	0.0116086
VIT_14s0006g03280	nuclear matrix constituent protein 1	0.232564	0.00778093
VIT_19s0014g00850	Unknown protein	0.232873	0.0198306
VIT_12s0034g02390	T-complex protein 11	0.233104	0.00470724
VIT_00s0585g00020	sphingosine kinase	0.233171	0.0141341
VIT_12s0034g01370	Unknown protein	0.233308	0.045132
VIT_04s0008g06810	U2-associated SR140 protein	0.233985	0.00468687
VIT_08s0007g04470	vacuolar protein sorting 37C	0.234228	0.00392746
VIT_13s0019g02440	mitochondrial substrate carrier family protein	0.234303	0.0189935
VIT_13s0019g04280	aquaporin PIP2B	0.234455	0.0395882
VIT_01s0011g05000	auxin-independent growth promoter	0.234948	0.039505
VIT_19s0090g01570	Ribosomal protein S8 (RPS8A) 40S	0.235384	0.0198312
VIT_05s0062g00890	Alpha-glucan water dikinase isoform 3, Chloroplast	0.235422	0.00901318
VIT_01s0011g03660	IMP dehydrogenase/GMP reductase	0.235588	0.0195298
VIT_06s0004g04340	ALY protein	0.2358	0.0105806
VIT_14s0060g00360	Isopenicillin N epimerase	0.235813	0.0113643
VIT_11s0052g00080	Unknown protein	0.23582	0.0158751
VIT_04s0069g00870	myosin-related	0.235973	0.0193765
VIT_08s0040g00990	transcription elongation factor S-II	0.236629	0.00859381
VIT_13s0019g03390	Unknown protein	0.236729	0.0106821
VIT_13s0019g03540	Initiation factor eIF-4 gamma	0.236758	0.00896826
VIT_18s0001g12460	flavodoxin family protein / radical SAM domain-containing protein	0.236775	0.011993
VIT_09s0002g03410	phytochrome-associated protein 1 (PAP1)	0.236787	0.00903485
VIT_01s0010g03760	DNAJ heat shock N-terminal domain-containing protein	0.237222	0.0391017
VIT_14s0083g00750	Unknown protein	0.237271	0.0102581
VIT_17s0000g00400	phosphate carrier protein	0.23741	0.000653455
VIT_11s0078g00250	Phosphoethanolamine cytidylyltransferase	0.237503	0.0141189
VIT_07s0005g04630	transducin family protein / WD-40 repeat	0.23753	0.00730232
VIT_09s0002g08160	disease resistance protein (CC-NBS-LRR class)	0.237999	0.0102196
VIT_13s0073g00630	unknown protein	0.238019	0.00989695
VIT_19s0015g01870	WRKY DNA-binding protein 2	0.238127	0.013605
VIT_02s0087g00650	nod factor	0.238324	0.0242442
VIT_01s0011g05730	Nuclear pore complex protein Nup155 (Nucleoporin 155)	0.238588	0.00737482
VIT_16s0100g00340	CDPK	0.23863	0.0245615
VIT_14s0108g00490	Cullin 3a	0.23914	0.00392776
VIT_17s0000g09500	Serine/threonine-protein kinase AFC2	0.239332	0.00821045
VIT_19s0014g00980	gamma-glutamyl hydrolase precursor	0.239449	0.00881004
VIT_11s0016g03000	Phosphoinositide 3-kinase regulatory subunit 4	0.239763	0.00819462
VIT_05s0077g00510	Beta-fructofuranosidase	0.23996	0.0239723
VIT_18s0001g05080	SEC14 cytosolic factor, putative	0.240708	0.0195824
VIT_06s0004g04250	histone H2B	0.240905	0.00465617
VIT_10s0003g01440	Transcriptional regulator family	0.241289	0.0272705
VIT_12s0057g01290	hydroxyproline-rich glycoprotein family protein-like	0.241331	0.00265407
VIT_02s0025g02760	Ubiquitin thiolesterase 4	0.241547	0.0109429
VIT_08s0007g03830	fructose-bisphosphate aldolase cytoplasmic isozyme	0.241607	0.00143464
VIT_14s0060g00110	glutamyl-tRNA synthetase, cytoplasmic	0.241719	0.00401345
VIT_18s0001g07210	unknown	0.242772	0.0284186
VIT_02s0025g02820	Membrane-related CP5	0.243241	0.0134983
VIT_07s0005g04420	Exostosin (Xyloglucan galactosyltransferase KATAMARI 1)	0.243433	0.0239641
VIT_17s0000g04050	lipase family	0.243717	0.00559865
VIT_14s0030g02300	CRSP complex subunit 2	0.244637	0.0130283
VIT_01s0026g01470	glycine-rich protein	0.244745	0.0122599
VIT_13s0084g00040	Nuclear transcription factor Y subunit B related	0.245389	0.0363933
VIT_10s0597g00030	Monothiol glutaredoxin-S17 (AtGrxS17)	0.245589	0.00696694
VIT_03s0063g00600	Autophagy-related protein 2	0.245816	0.0175902
VIT_06s0004g08220	proteasome 26S AAA-ATPase subunit (RPT3)	0.246035	0.00118998
VIT_11s0052g00880	NADPH-cytochrome P450 oxydoreductase isoform 3	0.246237	0.00392746
VIT_06s0009g01180	UBP1 interacting protein 2a (UBA2a)	0.246463	0.00315754
VIT_07s0005g00280	zinc finger (C3HC4-type RING finger) NITROGEN LIMITATION ADAPTATION	0.246465	0.0182123
VIT_13s0019g01810	scarecrow transcription factor 14 (SCL14)	0.246649	0.0254474
VIT_14s0068g02030	import receptor subunit TOM20-3, Mitochondrial	0.247771	0.00160131
VIT_17s0000g06270	Malate dehydrogenase precursor	0.248452	0.00938989
VIT_08s0007g00510	scarecrow-like transcription factor 9 (SCL9)	0.248651	0.0336242
VIT_01s0011g04680	glycosyltransferase family 14	0.250155	0.0224863
VIT_04s0023g02820	MADS box transcription factor TM6 (TM6) APETALA3-like	0.250597	0.0269646
VIT_07s0031g02130	serine/threonine-protein kinase SRPK1	0.251661	0.00630078
VIT_06s0004g07560	ribosomal protein S29 28S	0.252287	0.00168621
VIT_05s0077g00710	flowering time control protein FCA	0.252505	0.00669476
VIT_18s0001g07200	SUPPRESSOR OF ACAULIS 51	0.252584	0.00197952
VIT_01s0010g01770	zinc finger (CCCH-type) family protein	0.252763	0.00770584
VIT_10s0003g01000	Malate dehydrogenase	0.252806	0.00530505
VIT_01s0026g02080	Kelch repeat-containing F-box protein	0.252859	0.0152541
VIT_04s0008g04290	transcription elongation factor S-II	0.252988	0.00330665
VIT_01s0150g00170	SEC14 cytosolic factor	0.25316	0.0470852
VIT_02s0154g00620	no hit	0.253516	0.0116631
VIT_08s0058g00270	importin beta-2	0.253864	0.0254562
VIT_00s0324g00040	molecular chaperone DnaJ	0.253867	0.0166325
VIT_06s0009g01080	5-methyltetrahydropteroyltriglutamate--homocysteine S-methyltransferase	0.254027	0.0319348
VIT_08s0007g00200	ankyrin repeat	0.254245	0.00336977
VIT_11s0016g00780	Unknown protein	0.255088	0.0168531
VIT_12s0055g00360	pinin/SDK/memA/ protein conserved region containing protein	0.255188	0.00275993
VIT_07s0031g02140	Amino acid permease	0.255476	0.0177189
VIT_08s0007g05940	no hit	0.255923	0.0351173
VIT_10s0003g03070	Beta-ketoacyl-ACP synthase precursor	0.255924	0.0481605
VIT_04s0023g03880	no hit	0.256672	0.00915135
VIT_01s0150g00160	ubiquinol-cytochrome C reductase iron-sulfur subunit, mitochondrial	0.256766	0.00126966
VIT_02s0025g04160	unknown protein	0.257349	0.029427
VIT_06s0004g00360	Ribosomal protein L4/L1 (RPL4A) 60S	0.257593	0.0195758
VIT_13s0019g04190	Chorismate synthase 1, chloroplast precursor	0.257642	0.00331302
VIT_06s0004g00200	Splicing factor YT521-B	0.258452	0.00227597
VIT_18s0001g06390	auxin-independent growth promoter	0.258512	0.036768
VIT_13s0101g00090	Unknown protein	0.258786	0.00898724
VIT_02s0025g03290	hydroxyproline-rich glycoprotein	0.259088	0.0134572
VIT_11s0118g00220	chloride channel protein CLC	0.259744	0.00606159
VIT_01s0011g04510	no hit	0.259904	0.00505312
VIT_19s0014g04770	RNA recognition motif (RRM)-containing protein	0.259992	0.0481297
VIT_12s0034g00480	no hit	0.260722	0.0375476
VIT_17s0000g09980	REF6 (RELATIVE OF EARLY FLOWERING 6)	0.261034	0.0264679
VIT_11s0016g03260	anaphase-promoting complex component APC3	0.261196	0.0387816
VIT_19s0085g01030	METACASPASE TYPE-II	0.261625	0.046847
VIT_05s0020g00450	DNA methyltransferase	0.261635	0.0326172
VIT_07s0005g03100	autophagy 9	0.261637	0.00998739
VIT_03s0063g02610	GRP7 (COLD, CIRCADIAN RHYTHM, AND RNA BINDING 2)	0.261719	0.0194883
VIT_10s0003g02610	Unknown protein	0.262193	0.00239925
VIT_05s0062g01190	pirin	0.262687	0.0106307
VIT_11s0037g00730	Unknown protein	0.263006	0.00911889
VIT_05s0062g00960	Exostosin (Xyloglucan galactosyltransferase KATAMARI 1)	0.263299	0.0147703
VIT_01s0011g04370	phosphatidylserine synthase 2	0.263362	0.00148488
VIT_17s0000g05450	ELF5 (EARLY FLOWERING 5)	0.2635	0.00203802
VIT_13s0019g00940	SLT1 (SODIUM- AND LITHIUM-TOLERANT 1)	0.263584	0.0131111
VIT_02s0025g02430	carbon-carbon lyase	0.26393	0.0163879
VIT_00s0265g00090	unknown protein	0.264415	0.00903485
VIT_11s0052g01840	diacylglycerol kinase	0.264441	0.016115
VIT_08s0007g06400	KH domain and CCCH containing protein	0.264537	0.0170281
VIT_08s0040g00590	zinc finger (C3HC4-type RING finger)	0.264784	0.0242592
VIT_18s0001g07280	glucose-6-phosphate isomerase	0.265067	0.00129254
VIT_14s0171g00330	ubiquinol-cytochrome c reductase cytochrome c1	0.265274	0.0151024
VIT_07s0005g00180	TOC159 (translocon outer membrane complex 159)	0.265346	0.00182794
VIT_14s0060g02440	INDETERMINATE(ID)-DOMAIN 2	0.265883	0.0299704
VIT_08s0007g07880	Polygalacturonase GH28	0.266134	0.0304682
VIT_19s0015g01070	Calcineurin B	0.267091	0.0284823
VIT_06s0004g02580	BLH8 (BEL1-LIKE HOMEODOMAIN 8)	0.267178	0.0255216
VIT_07s0130g00400	chloride channel protein (CLC-c)	0.267205	0.0106307
VIT_09s0002g08070	prephenate dehydrogenase	0.267362	0.0295194
VIT_11s0016g01700	Unknown protein	0.267849	0.00407979
VIT_13s0067g01820	Ribosomal protein S4 (RPS4D) 40S	0.267879	0.0331925
VIT_01s0150g00190	Transaldolase	0.268007	0.000439392
VIT_19s0014g02640	PPI1 (PROTON PUMP INTERACTOR 1)	0.268184	0.00119078
VIT_14s0036g00520	L-allo-threonine aldolase	0.268411	0.00756016
VIT_02s0025g03220	Trihelix DNA-binding protein (GT2)	0.268715	0.00827725
VIT_11s0052g01370	Micro-fibrillar-associated 1, C-terminal	0.269784	0.000825399
VIT_14s0108g01370	saccharopine dehydrogenase	0.269885	0.00896826
VIT_10s0116g00820	adenosine/AMP deaminase	0.270017	0.0141127
VIT_04s0069g00760	UBIQUITIN-SPECIFIC PROTEASE 15	0.270642	0.0062046
VIT_00s0620g00020	nuclear RNA-binding protein	0.27072	0.00336883
VIT_07s0005g05640	Unknown protein	0.270723	0.011277
VIT_13s0064g00050	Glutamine-fructose-6-phosphate transaminase 2	0.270741	0.00398437
VIT_12s0028g02510	DNA-binding bromodomain-containing protein	0.270853	0.00128853
VIT_08s0040g00270	splicing factor 3b, subunit 1	0.271021	0.00239925
VIT_04s0008g00710	no hit	0.271192	0.0185491
VIT_07s0255g00050	Unknown protein	0.271234	0.0189651
VIT_19s0015g00770	Protein kinase G11A	0.271744	0.00638164
VIT_08s0105g00230	BLH1 (embryo sac development arrest 29)	0.271957	0.00112962
VIT_14s0108g01110	Cystathionine gamma-synthase isoform 2	0.272471	0.00293026
VIT_02s0025g00160	no hit	0.272548	0.000358243
VIT_01s0026g02140	Regulator of chromosome condensation (RCC1)	0.273828	0.0470852
VIT_07s0005g00850	ERS type ethylene receptor	0.273867	0.00659207
VIT_16s0100g00470	BCL2 binding anthogene	0.273871	0.0268121
VIT_03s0038g01340	Unknown protein	0.274147	0.0451672
VIT_00s0181g00260	HIGH-LEVEL EXPRESSION OF SUGAR-INDUCIBLE like 1	0.274475	0.0146214
VIT_13s0067g01630	myb domain protein 65	0.274508	0.0149423
VIT_11s0052g00960	syntaxin	0.274576	0.0276723
VIT_14s0030g02200	bZIP transcription factor BZO2H1	0.274736	0.014108
VIT_06s0004g08230	Root phototropism protein 2	0.275173	0.00674104
VIT_07s0005g02740	peptide chain release factor	0.275185	0.0347306
VIT_00s2814g00010	no hit	0.275452	0.00501546
VIT_03s0063g00280	Thioredoxin M-type 3	0.275454	0.034052
VIT_00s0265g00080	ribosomal protein L21	0.275653	0.0225678
VIT_09s0002g03620	NADP-dependent malic enzyme	0.275977	0.000268263
VIT_08s0007g03770	Unknown protein	0.276598	0.01041
VIT_04s0023g00920	DCL2 (DICER 2)	0.276935	0.0372555
VIT_03s0038g02070	TOC132	0.276993	0.00149858
VIT_12s0035g02090	leucine-rich repeat family protein	0.277196	0.0129088
VIT_06s0004g03710	PRLI-interacting factor G	0.277388	0.0298242
VIT_05s0049g00850	retrotransposon protein, unclassified	0.277454	0.0139771
VIT_13s0074g00150	dihydrolipoamide S-acetyltransferase precursor	0.277702	0.0136304
VIT_09s0002g03680	casein kinase	0.278328	0.000777029
VIT_07s0005g02190	zinc finger (C2H2 type) family	0.27835	0.000922529
VIT_00s0207g00280	WAK receptor protein kinase	0.279462	0.01929
VIT_00s0527g00020	VQ motif-containing protein	0.279959	0.0106782
VIT_03s0088g01000	Unknown protein	0.279986	0.0371946
VIT_16s0098g01840	EMB1796 (EMBRYO DEFECTIVE 1796)	0.280136	0.00322666
VIT_14s0030g01650	Unknown protein	0.280216	0.0384739
VIT_17s0000g00920	Glutamate decarboxylase 1 (GAD 1)	0.28059	4.09204e-05
VIT_16s0039g00520	DNA helicase	0.280788	0.00369613
VIT_04s0043g00220	amine oxidase	0.280971	0.0073575
VIT_18s0001g10260	zinc finger (C3HC4-type RING finger)	0.281676	0.000485809
VIT_19s0015g01890	BRL3 (BRI1-LIKE 3)	0.2818	0.0018967
VIT_05s0020g03150	Unknown protein	0.282069	0.00217077
VIT_19s0014g05020	Histone H2A.6 HTA1	0.282325	0.00205293
VIT_05s0102g01160	FPA (FPA)	0.282599	0.00322666
VIT_11s0037g00300	signal recognition particle receptor alpha subunit	0.282814	0.000428944
VIT_11s0052g00950	syntaxin	0.282922	0.00523431
VIT_07s0005g01220	DnaJ homolog, subfamily B, member 11	0.283245	0.00173646
VIT_03s0063g01380	Unknown protein	0.283356	0.0349624
VIT_08s0007g04310	Threonine dehydratase/deaminase	0.283509	0.0014173
VIT_11s0016g01900	N-MYRISTOYLTRANSFERASE	0.283539	0.0401304
VIT_09s0002g00880	OLIGOURIDYLATE BINDING PROTEIN 1B UBP1B	0.283599	0.00322666
VIT_08s0007g00530	3-beta hydroxysteroid dehydrogenase/isomerase protein	0.28399	0.0113718
VIT_05s0029g00330	Adenosylhomocysteinase (S-adenosyl-L-homocysteine hydrolase) (AdoHcyase)	0.284124	0.000240915
VIT_05s0020g02960	homeotic gene regulator	0.284468	0.000972034
VIT_12s0057g01500	calcium exchanger 5	0.28455	0.00517788
VIT_00s0370g00020	clathrin, light polypeptide B	0.285243	0.00345011
VIT_18s0089g00340	Unknown protein	0.28547	0.0311651
VIT_08s0007g09040	DnaJ homolog, subfamily A, member 5	0.28589	0.00359949
VIT_17s0000g03860	Kin17 DNA-binding protein	0.285992	0.0143771
VIT_06s0080g00850	Cysteine peptidase	0.286233	0.000130204
VIT_19s0085g00600	glyceraldehyde-3-phosphate dehydrogenase, cytosolic	0.286651	0.000194645
VIT_06s0004g06700	ATP-dependent Clp protease ClpB protein	0.286771	0.000135884
VIT_03s0063g00850	RNA-BINDING PROTEIN 47B (ATRBP47B)	0.286951	0.00356528
VIT_11s0016g00260	tac7077	0.287007	0.0243232
VIT_09s0002g07110	KEG (KEEP ON GOING)	0.287107	2.18227e-05
VIT_09s0002g07340	transposon protein	0.287205	0.0148724
VIT_05s0029g01350	RabGAP/TBC domain-containing protein	0.2873	0.00709451
VIT_08s0007g00180	OBP3 (OBF-BINDING PROTEIN 3)	0.288802	0.0343609
VIT_05s0020g03050	no hit	0.288953	0.00367186
VIT_15s0046g01530	intracellular protein transport protein USO1	0.28896	0.0399354
VIT_06s0061g01410	tRNA isopentenyltransferase	0.289675	0.0368037
VIT_19s0014g02630	no hit	0.289717	0.00935079
VIT_10s0003g00260	DnaJ homolog, subfamily B, member 4	0.290115	0.0190328
VIT_05s0020g03160	transmembrane protein 49	0.290176	0.000220209
VIT_04s0079g00600	Glutamate decarboxylase 1	0.290503	0.000198507
VIT_09s0002g06000	cytochrome c oxidase subunit Vb	0.290755	0.0184615
VIT_18s0089g00220	RNA recognition motif (RRM)-containing protein	0.291344	0.0234148
VIT_09s0002g00590	phosphoinositide phosphatase	0.291542	0.00104232
VIT_12s0055g00330	Unknown protein	0.291736	0.0175123
VIT_14s0030g01240	transport inhibitor response 1 protein	0.291862	0.00286023
VIT_15s0021g02200	Nucleoporin 62kDa	0.29201	0.00607633
VIT_17s0000g07790	UDP-glucose:salicylic acid glucosyltransferase	0.292109	0.048119
VIT_13s0175g00210	NLI interacting factor (NIF)	0.292455	0.0105556
VIT_09s0002g08430	nodulin	0.292797	0.0119653
VIT_08s0040g02440	PWWP domain-containing protein	0.293094	0.022873
VIT_05s0094g00020	RWP-RK domain-containing protein	0.293205	0.0211694
VIT_19s0085g00550	Ser/Thr protein kinase	0.293251	0.00365315
VIT_14s0066g01120	PWWP domain-containing protein	0.29406	0.00104802
VIT_16s0050g02480	ABC transporter C member 15	0.294545	0.000346781
VIT_02s0025g01580	UDP-glucose 4-epimerase GEPI48	0.294622	0.00244917
VIT_03s0038g04130	DEAD box RNA helicase	0.294729	7.78007e-05
VIT_13s0084g00050	Cysteine proteinase inhibitor	0.294932	0.00396488
VIT_05s0049g00010	cellulose synthase CSLG2	0.295197	0.0186788
VIT_15s0021g02730	SEC16 homolog B	0.295515	0.000800393
VIT_02s0025g02150	Glutamine-dependent NAD(+) synthetase	0.296063	0.00195026
VIT_18s0122g00560	high mobility group (HMG1/2) family protein	0.296284	0.0171159
VIT_09s0002g00610	Ribosomal protein SA (RPSaB) 40S	0.296511	0.0143823
VIT_01s0026g00820	IAA-amino acid hydrolase 1 (ILR1)	0.296576	0.00175945
VIT_13s0067g00160	NADPH2:quinone reductase	0.297079	0.00307456
VIT_01s0127g00680	SRO2 (SIMILAR TO RCD ONE 2)	0.298395	0.000192848
VIT_06s0004g05550	RAB GTPase RABA2B	0.29919	0.00269952
VIT_00s0480g00040	polyphenol oxidase II, chloroplast precursor	0.299587	0.0481894
VIT_00s0174g00320	Unknown protein	0.299659	0.0150163
VIT_19s0140g00210	SOUL heme-binding	0.299744	0.0318887
VIT_04s0008g05030	Ras GTP-binding protein (RAN3)	0.299772	3.15345e-05
VIT_08s0032g00460	no hit	0.299844	0.0120994
VIT_00s0662g00010	acyl-CoA oxidase	0.299967	0.0137145
VIT_18s0001g13730	BPC6/BBR/BPC6/BPC6	0.300266	0.0220202
VIT_19s0014g02710	Unknown protein	0.300346	0.000392659
VIT_17s0000g02550	HMR1 protein	0.300358	0.0372071
VIT_04s0023g03630	WD repeat domain 60	0.3007	0.00122659
VIT_01s0011g04640	Auxin Efflux Carrier	0.301113	0.0164037
VIT_14s0171g00340	F-box family protein	0.301251	0.0112384
VIT_07s0104g00480	dynamin	0.30235	0.00842512
VIT_02s0012g01090	RNA-binding protein P67	0.303483	0.0192161
VIT_05s0020g03890	kinase interacting	0.303679	0.0433936
VIT_14s0006g01790	Beta-mannosidase	0.3043	0.0479606
VIT_01s0011g01730	ATPP2-A9 (Phloem protein 2-A9)	0.304699	0.0312188
VIT_15s0046g01510	BTB/POZ domain-containing protein	0.304845	1.80325e-05
VIT_09s0002g06870	methyl-CpG-binding domain-containing protein	0.305009	0.000982044
VIT_19s0014g01650	GLOBAL TRANSCRIPTION FACTOR GROUP E 4	0.305016	0.0131547
VIT_02s0025g00710	Loricrin	0.305771	9.62861e-05
VIT_12s0059g00880	WRKY DNA-binding protein 6	0.305781	0.0001034
VIT_16s0022g02230	Leucine-rich repeat receptor protein kinase EXS	0.305856	3.42121e-05
VIT_19s0027g00460	Glutathione S-transferase 25 GSTU25	0.306288	0.0373932
VIT_00s0179g00210	WD-40 repeat / beige	0.306669	0.000411428
VIT_17s0000g04790	BIM1 (BES1-interacting Myc-like protein 1)	0.306849	0.045316
VIT_09s0018g01490	Anthraniloyal-CoA: methanol anthraniloyal transferase	0.306996	0.00814229
VIT_03s0063g00270	Unknown protein	0.307331	0.00281524
VIT_14s0066g02340	zinc finger (C3HC4-type RING finger)	0.30764	0.0211726
VIT_13s0156g00340	DNA-binding bromodomain-containing protein	0.307816	0.000843806
VIT_01s0011g04810	Unknown protein	0.308361	0.0171239
VIT_16s0050g00390	4-coumarate-CoA ligase	0.308422	0.00114648
VIT_09s0002g05180	no hit	0.308753	0.0385399
VIT_08s0007g02350	harpin-induced protein	0.309009	0.0107201
VIT_04s0008g03770	Aspartate aminotransferase P1	0.309706	0.000236386
VIT_18s0001g08290	Poly(ADP-ribose) polymerase	0.31019	0.000207399
VIT_13s0067g00610	yippee	0.311468	0.00220179
VIT_04s0044g01700	RNA polymerase I specific transcription initiation factor RRN3	0.311718	0.000155286
VIT_16s0098g00240	Ser/Thr receptor-like kinase1	0.31183	0.0187031
VIT_19s0015g01110	tetraspanning membrane protein, SFT2	0.312478	0.0435862
VIT_15s0021g01550	Unknown protein	0.312912	0.00513287
VIT_16s0098g00730	Ribosomal protein L9 (RPL90A/C) 60S	0.31309	0.0154804
VIT_12s0034g01420	hydroxyproline-rich glycoprotein	0.313819	0.022108
VIT_12s0028g03740	hydroxyproline-rich glycoprotein	0.314321	0.00411973
VIT_19s0177g00210	protein disulfide isomerase (PDIL) protein	0.314439	0.039481
VIT_01s0113g00420	zinc finger (DHHC type)	0.315384	0.0080544
VIT_05s0020g01520	G10 family	0.315497	0.0219858
VIT_05s0062g01270	Cyclo-DOPA 5-O-glucosyltransferase	0.315801	0.0493256
VIT_08s0007g04710	hydroxyproline-rich glycoprotein family protein	0.315815	0.00088456
VIT_01s0011g05280	Unknown protein	0.316589	0.00190888
VIT_02s0012g01380	no hit	0.318384	0.0116631
VIT_16s0022g01770	Phosphopyruvate hydratase.	0.318899	4.52977e-06
VIT_02s0241g00110	aminomethyltransferase	0.319045	0.0143823
VIT_12s0059g01820	protein phosphatase 1D	0.319154	0.0422788
VIT_18s0122g00920	zinc finger (DHHC type)	0.319723	0.0468261
VIT_05s0029g00310	Serine hydroxymethyltransferase 1	0.319983	0.00125848
VIT_01s0010g01840	GEM-like protein 5	0.320204	0.00998501
VIT_14s0108g00060	Unknown protein	0.320358	0.00134186
VIT_09s0002g08420	unknown	0.320833	0.0317243
VIT_11s0149g00030	endomembrane protein 70	0.32141	8.63544e-05
VIT_01s0026g00280	trehalose 6-phosphate synthase	0.321424	0.0003986
VIT_18s0001g09940	VFB1 (VIER F-BOX PROTEINE 1)	0.32198	0.0044419
VIT_08s0007g00490	transducin protein	0.322302	0.00931165
VIT_00s0779g00010	Unknown protein	0.322508	0.0477081
VIT_19s0090g00850	SWAP (Suppressor-of-White-APricot)	0.322575	3.97949e-05
VIT_10s0003g00080	ribosomal protein L11 methyltransferase	0.322754	0.00554533
VIT_08s0032g00680	SPX (SYG1/Pho81/XPR1) domain-containing protein	0.323044	0.0466568
VIT_14s0066g00800	proline-rich family protein	0.32399	1.67293e-05
VIT_17s0000g05920	Kelch repeat-containing F-box protein	0.324072	0.00430864
VIT_07s0005g00590	Deoxyribodipyrimidine photolyase	0.324159	0.00214916
VIT_05s0062g00900	Alpha-glucan water dikinase isoform 3, Chloroplast	0.324258	0.00477232
VIT_03s0038g03940	TONOPLAST MONOSACCHARIDE TRANSPORTER2	0.324418	0.000340659
VIT_06s0004g03310	hydrolase, alpha/beta fold	0.324855	0.0182123
VIT_04s0008g04700	histone H2A variant 3 HTA9	0.325423	0.0145129
VIT_08s0058g00200	transcription factor	0.32571	0.000197136
VIT_00s0337g00010	salt tolerance protein 2	0.325894	0.0041764
VIT_14s0060g01490	DnaJ homolog, subfamily A, member 5	0.326286	0.0076589
VIT_01s0011g02980	ILP1 (INCREASED LEVEL OF POLYPLOIDY1-1D)	0.326339	0.0211341
VIT_02s0012g01040	NAC domain-containing protein 71	0.326618	0.0095202
VIT_12s0059g01350	Unknown protein	0.327394	0.032328
VIT_12s0028g01820	Aspartate transaminase, mitochondrial	0.327659	0.000240915
VIT_18s0001g09490	metal transporter Nramp2	0.327878	7.18356e-05
VIT_04s0023g00760	biotin carboxyl carrier protein 2 (BCCP2)	0.328687	0.00359582
VIT_08s0040g00470	calmodulin-7 (CAM7)	0.32913	0.00325022
VIT_00s0283g00070	short-chain dehydrogenase/reductase (SDR)	0.329948	0.0451672
VIT_18s0122g00670	switching protein 3B ATSWI3B	0.33004	0.0286097
VIT_11s0149g00060	no hit	0.330178	2.07281e-05
VIT_04s0023g02420	Mitogen-activated protein kinase 4	0.330523	0.00158989
VIT_04s0008g01190	UDP-sulfoquinovose synthase SQD1	0.330675	0.0195717
VIT_19s0014g00870	brassinosteroid signalling positive regulator (BZR1)	0.330909	0.00607633
VIT_13s0019g04010	myb family transcription factor	0.330923	1.86179e-05
VIT_05s0020g01120	rhomboid	0.331208	0.0217172
VIT_18s0001g14730	glutaredoxin	0.332151	0.000903668
VIT_13s0101g00460	no hit	0.332373	0.0242442
VIT_14s0060g01660	pre-mRNA splicing factor PRP38	0.333921	0.000359369
VIT_07s0104g01250	flavin-containing monooxygenase	0.333945	0.00695114
VIT_10s0116g00570	NUCLEAR TRANSPORT FACTOR 2B	0.334028	0.00951388
VIT_00s0265g00120	EMB2756 (EMBRYO DEFECTIVE 2756)	0.334738	0.00157908
VIT_16s0039g01410	tocopherol O-methyltransferase, chloroplast precursor	0.33504	0.0254182
VIT_13s0019g05370	Histone H2B	0.336119	0.000296691
VIT_18s0001g15010	F-box and leucine-rich repeat protein 1	0.336299	2.81342e-05
VIT_08s0007g00040	histone H4	0.336506	0.00357051
VIT_09s0002g00390	translation initiation factor eIF-2B alpha subunit	0.336637	0.00285432
VIT_06s0009g00410	BLH1 (embryo sac development arrest 29)	0.336762	0.000124541
VIT_12s0059g01560	Protein disulfide isomerase	0.336763	0.00312
VIT_18s0001g12750	Carbohydrate kinase	0.336849	5.21268e-05
VIT_19s0014g03290	NAC domain containing protein 19	0.337603	2.54238e-05
VIT_17s0000g01810	Cyclin-dependent kinase G-2	0.338693	6.43749e-05
VIT_07s0005g04120	PHR1 (PHOSPHATE STARVATION RESPONSE 1)	0.338726	0.0001317
VIT_11s0037g00850	tetratricopeptide repeat (TPR)-containing	0.339344	0.0301296
VIT_18s0001g05690	protein phosphatase 2C	0.339462	0.0445654
VIT_11s0016g03180	ABI1 (ABA INSENSITIVE 1)	0.34007	3.45553e-05
VIT_04s0008g04210	GLB3 (2-on-2 hemoglobin like gene 3)	0.340116	0.0434002
VIT_01s0011g01290	N-carbamyl-L-amino acid amidohydrolase	0.34079	0.000399265
VIT_09s0054g00800	Unknown protein	0.340957	0.0352305
VIT_06s0004g06000	zinc finger (CCCH-type) family protein	0.341386	0.00285793
VIT_02s0025g03910	VIP3 (VERNALIZATION INDEPENDENCE 3); nucleotide binding	0.341816	0.0349624
VIT_00s0179g00300	MPBQ/MSBQ methyltransferase 2	0.342279	0.000487066
VIT_12s0059g00260	Splicing factor STA1 (STABILIZED1)	0.342384	0.000191376
VIT_04s0008g06970	DnaJ-like zinc-finger protein	0.342533	0.0313908
VIT_19s0085g00520	Nuclear transcription factor Y subunit C-2	0.343118	0.00241613
VIT_07s0031g01530	stress enhanced protein 2 (SEP2)	0.343546	0.0276417
VIT_16s0050g00950	scarecrow-like transcription factor 8 (SCL8)	0.343564	0.00218812
VIT_14s0219g00040	zinc finger (C3HC4-type RING finger)	0.34427	0.000302223
VIT_12s0142g00100	AML5 (ARABIDOPSIS MEI2-LIKE PROTEIN 5)	0.344559	1.46119e-05
VIT_09s0002g06810	binding	0.344836	0.00015062
VIT_01s0011g04630	ribose 5-phosphate isomerase	0.345092	0.000662787
VIT_09s0002g06380	Polygalacturonase GH28	0.345193	0.0130965
VIT_00s0323g00080	elongation factor G, chloroplast precursor	0.345225	0.00105292
VIT_06s0004g01140	GRIK1 (GEMINIVIRUS REP INTERACTING KINASE 1)	0.346857	0.000901777
VIT_08s0105g00400	GT-1-like transcription factor	0.347146	0.0357212
VIT_07s0031g00090	tRNA-dihydrouridine synthase B	0.34726	0.000945671
VIT_08s0007g06790	fb27	0.347749	0.000489991
VIT_07s0005g03810	Unknown protein	0.347785	0.00212955
VIT_18s0001g06070	Unknown protein	0.348329	0.000466427
[truncated: 926 more rows]

## Sheet: F. DE TF genes
Gene ID	Functional Annotation	TF Family	Log2FC 26 DAA	Log2FC 53 DAA	Log2FC 67 DAA	Log2FC 81 DAA	Log2FC 106 DAA	padj 26 DAA	padj 53 DAA	padj 67 DAA	padj 81 DAA	padj 106 DAA
VIT_00s0181g00260	HIGH-LEVEL EXPRESSION OF SUGAR-INDUCIBLE like 1	ABI3VP1	0.0466739	0.0207075	0.200292	0.354181	0.274475	0.966806	0.997747	0.386695	0.000585388	0.0146214
VIT_02s0025g03000	NGA1 (NGATHA1)	ABI3VP1	0.320063	-0.144992	0.703218	0.469003	-0.0380905	NA	NA	0.0344856	0.204577	0.94191
VIT_08s0007g02810	Regulator of the ATPase vacuolar RAV2	ABI3VP1	0.192536	-0.0704203	-0.861565	-1.12665	-0.264253	0.812193	NA	0.00419724	2.14312e-15	0.398192
VIT_13s0067g01000	PHD finger protein alfin	Alfin-like	0.0619797	0.0559041	-0.303517	-0.0549054	-0.257723	0.947656	0.983452	0.0750983	0.804289	0.0463549
VIT_01s0011g03070	AP2 domain-containing protein RAP2.8	AP2_ERF	0.345751	-0.255844	-0.707742	-0.764946	-0.53431	0.388377	0.711383	0.0255318	0.00378334	0.0807984
VIT_01s0011g03470	Ethylene-responsive transcription factor ERF118	AP2_ERF	-0.115391	-0.0916146	-0.0639124	0.103211	0.48754	0.884089	0.974329	0.902805	0.674784	0.00702988
VIT_01s0150g00120	Ethylene-responsive transcription factor ERF114	AP2_ERF	0.0225475	0.123561	0.596631	0.372713	0.0881307	NA	NA	0.0322742	0.125853	0.753353
VIT_02s0025g04460	DWARF AND DELAYED FLOWERING 2	AP2_ERF	0.0887852	-0.165818	-0.633553	0.21947	-0.588646	0.947656	0.890709	0.00481437	0.488251	0.0111723
VIT_02s0234g00130	ETHYLENE RESPONSIVE ELEMENT BINDING FACTOR 1	AP2_ERF	0.439066	-0.148227	-0.239792	-0.126831	0.395282	0.0144872	0.943576	0.322899	0.400262	0.00246082
VIT_03s0063g00460	Ethylene-responsive transcription factor ERF109	AP2_ERF	0.461624	-0.125371	-0.100269	-0.0177131	-0.861703	0.142211	0.939522	0.885353	0.979084	6.25919e-05
VIT_05s0029g00140	Ethylene-responsive transcription factor ERF062	AP2_ERF	0.0439068	0.0103745	0.247098	0.811354	0.705809	NA	0.999103	0.195868	5.46253e-10	0.00650519
VIT_05s0049g00510	ethylene response factor ERF1	AP2_ERF	0.0344285	0.0225433	0.620666	0.616325	0.577907	0.987526	0.993909	0.000302655	0.0142715	8.6989e-07
VIT_07s0031g00190	Ethylene-responsive transcription factor ERF011	AP2_ERF	0.0193608	-0.105328	-0.0216757	0.667126	0.223006	0.993394	0.9719	0.965949	5.70045e-08	0.276951
VIT_07s0141g00690	ERF (ethylene response factor) sub B-1 of ERF/AP2 transcription factor (ATERF-3)	AP2_ERF	0.762217	-0.243279	-0.0172244	-0.162213	-0.0824935	0.00033803	0.776876	NA	0.784925	NA
VIT_09s0018g01650	WRINKLED1 (AP2/ERBP)	AP2_ERF	0.0410652	-0.00469615	-0.0736108	0.798042	0.408603	0.983642	0.999103	0.915436	0.00550546	NA
VIT_10s0003g00140	Ethylene-responsive transcription factor 8	AP2_ERF	0.562461	-0.085646	0.597171	0.395801	0.504484	0.000861644	0.981291	8.15492e-05	4.47506e-05	6.95512e-08
VIT_10s0003g00580	ERF (ethylene response factor) sub B-3 of ERF/AP2 transcription factor (ATERF-2)	AP2_ERF	0.481823	-0.129727	0.0607528	-0.485411	0.0525012	0.0558741	0.960621	0.921441	0.00341457	0.92096
VIT_11s0016g00660	DREB sub A-5 of ERF/AP2 transcription factor	AP2_ERF	0.485848	-0.12638	-0.127058	-0.566883	-0.748992	NA	NA	0.855146	0.0453899	0.00148646
VIT_11s0016g00670	AP2 domain-containing transcription factor	AP2_ERF	0.128484	-0.497514	0.331625	-0.602676	0.617562	NA	0.109582	0.510392	0.0880946	0.0288216
VIT_12s0028g03270	Ethylene-responsive transcription factor 9	AP2_ERF	0.424938	-0.190048	0.32532	0.451154	0.207149	0.0108426	0.870787	0.114024	9.84594e-05	0.258174
VIT_12s0059g01460	Ethylene-responsive element-binding factor 3	AP2_ERF	0.304508	-0.283827	0.175407	0.372115	0.394724	0.253112	0.392909	0.44775	9.01888e-05	0.000654852
VIT_14s0068g01040	Ethylene-responsive transcription factor ERF113	AP2_ERF	0.0244001	-0.0249539	-0.0429969	-1.04848	-0.473839	NA	NA	NA	0.000809482	0.135176
VIT_16s0013g00890	ethylene-responsive element binding factor	AP2_ERF	0.525793	-0.159747	0.218453	-0.44808	-0.0064265	0.0188163	0.937484	0.582743	0.00166369	0.985837
VIT_16s0013g01080	Ethylene-responsive transcription factor ERF105	AP2_ERF	0.468799	-0.0931674	0.508076	0.233393	-0.57561	0.0573562	0.978261	0.0522145	0.353185	0.00226061
VIT_16s0013g01110	Ethylene-responsive transcription factor 5	AP2_ERF	0.395797	-0.0847875	0.763447	0.0288296	-0.338538	NA	0.983452	0.0134333	0.963782	0.340112
VIT_18s0001g05250	DREB sub A-6 of ERF/AP2 transcription factor (RAP2.4)	AP2_ERF	0.0301477	-0.125088	0.128858	0.218941	0.517667	0.986033	0.954237	0.638537	0.178888	0.000149337
VIT_18s0001g05890	Ethylene-responsive transcription factor ERF021	AP2_ERF	0.366015	-0.244528	0.0846001	-0.802907	-0.642047	0.289982	0.580358	0.88611	0.006056	0.0223642
VIT_18s0001g10150	Ethylene-responsive transcription factor ERF011	AP2_ERF	-0.131069	-0.223001	0.191477	0.492398	0.69433	0.900392	0.695031	0.238218	2.89261e-07	9.90976e-17
VIT_18s0001g13320	Dehydration-responsive element-binding protein 2D	AP2_ERF	-0.105026	-0.384813	0.413185	0.0819645	0.700989	NA	0.339068	0.217692	0.88493	0.00592402
VIT_18s0089g01020	Ethylene-responsive transcription factor	AP2_ERF	0.280657	-0.127812	-1.01764	-0.726899	-0.0632715	0.583167	NA	5.09318e-05	0.0107457	NA
VIT_18s0089g01030	Ethylene-responsive transcription factor	AP2_ERF	0.233137	-0.0473518	-0.125965	0.0706811	-0.468397	0.488209	0.987369	0.686908	0.696074	0.00101112
VIT_19s0014g02240	ETHYLENE RESPONSIVE ELEMENT BINDING FACTOR 4	AP2_ERF	0.415032	-0.153399	0.133592	0.187284	0.359589	0.0205963	0.946954	0.773674	0.633612	0.179219
VIT_04s0079g00200	auxin response factor 8	ARF	0.107229	-0.0696748	0.190477	0.144691	-0.398591	0.872112	0.974497	0.472527	0.528234	0.00503148
VIT_06s0004g03130	Auxin response factor 4	ARF	-0.134058	0.486112	-0.452034	-0.0512286	0.305106	0.795233	0.0193864	0.235085	0.940048	0.392473
VIT_08s0040g01810	Auxin response factor 10	ARF	-0.21987	-0.215314	-0.152275	-0.0270442	-0.438209	0.54788	0.668503	0.665481	0.939464	0.000214311
VIT_10s0003g00420	Auxin response factor 3	ARF	0.137345	0.109888	-0.509313	-0.409781	-0.489226	0.810806	0.961807	0.0279941	0.000650436	0.000197384
VIT_10s0003g04100	Auxin response factor 6	ARF	0.0750262	0.00345325	-0.638779	-0.562445	-0.175306	0.917661	0.999103	0.000112823	5.96635e-06	0.376797
VIT_13s0019g04380	Auxin response factor 10	ARF	0.0309191	-0.144171	-0.505101	-0.350896	-0.188373	0.985282	0.953246	0.00689732	0.0565948	0.416851
VIT_15s0046g00290	Auxin response factor 18	ARF	-0.0589461	0.387042	0.246688	0.769901	0.168993	0.947656	0.163672	0.670448	0.00568856	0.543802
VIT_17s0000g00320	Auxin response factor 2	ARF	-0.0567351	0.212571	0.228809	0.410652	0.350239	0.929407	0.446512	0.0584362	4.56028e-05	2.00343e-06
VIT_18s0001g13930	Auxin response factor 5 (Transcription factor MONOPTEROS)	ARF	-0.0583059	0.100037	0.798543	0.492725	0.227969	0.944349	0.971154	6.37097e-07	9.0823e-05	0.0167297
VIT_04s0044g01840	ARID/BRIGHT DNA-binding domain-containing protein	ARID	0.112423	-0.0770968	0.189936	0.201152	0.188704	0.795739	0.973968	0.292294	0.0400339	0.0278108
VIT_18s0122g00560	high mobility group (HMG1/2) family protein	ARID	-0.103149	0.19834	0.149924	0.041073	0.296284	0.89671	0.753577	0.552568	0.86856	0.0171159
VIT_11s0206g00060	ARR18	ARR-B	-0.141668	-0.00795098	0.131538	-0.281999	-0.312124	0.8357	0.999103	0.658546	0.0622307	0.000559092
VIT_01s0011g03530	lateral organ boundaries protein 41	AS2	0.110727	0.0989217	0.00404651	-0.544118	0.989409	NA	NA	NA	NA	0.000107377
VIT_01s0011g03540	lateral organ boundaries protein 41	AS2	0.0351967	-0.217156	0.853197	0.938434	1.65059	0.982839	0.781426	NA	6.13718e-09	3.11855e-58
VIT_03s0091g00670	lateral organ boundaries protein 38	AS2	0.282229	-0.161791	0.676419	0.596141	0.461266	NA	0.937484	0.0235917	0.0059903	0.0133967
VIT_06s0004g07790	lateral organ boundaries DOMAIN 15	AS2	-0.148717	0.088653	0.624575	0.517979	0.215842	NA	0.982247	0.00103153	1.82899e-08	0.0604115
VIT_07s0129g00330	lateral organ boundaries protein 39	AS2	0.200797	-0.323406	0.443669	1.54616	0.194785	0.599421	0.378784	0.0888092	1.99908e-21	0.393965
VIT_13s0067g01450	lateral organ boundaries domain 21	AS2	0.222812	-0.373917	-0.59949	-0.332002	0.343306	0.584516	0.237889	0.00365303	0.429128	0.328852
VIT_14s0006g02950	lateral organ boundaries protein 41	AS2	0.491166	0.130021	-0.075279	0.155195	0.920615	0.095609	0.964534	0.887235	0.322711	0.00012693
VIT_15s0048g00830	LOB domain-containing protein 18 (ASYMMETRIC LEAVES 2-like protein 20)	AS2	-0.0805949	-0.147597	0.553664	0.253831	0.464271	0.952861	0.960621	0.00368182	0.0495133	5.5129e-06
VIT_17s0000g03720	lateral organ boundaries protein 41	AS2	0.356062	0.0231695	0.116652	0.227676	0.108337	NA	0.998437	0.789381	0.0333491	0.462749
VIT_05s0020g01070	IAA31	AUXIAA	0.0718479	-0.0551358	0.0686104	-1.17814	-1.83726	0.952827	NA	NA	0.000128817	1.86745e-14
VIT_05s0020g04680	Auxin-induced protein 22D	AUXIAA	0.0745078	0.172921	-0.083819	-1.10027	-0.576304	0.951075	0.752543	0.846281	5.01034e-11	0.0519402
VIT_05s0049g01970	IAA13	AUXIAA	-0.0478125	0.0878145	-0.5618	-0.322063	-0.305909	0.974865	0.981291	0.0497319	0.18546	0.146122
VIT_07s0141g00270	Auxin-induced protein 22D	AUXIAA	-0.311954	0.0323837	-0.122046	-0.313066	-0.328419	0.268712	0.994553	0.854385	0.255497	0.0241954
VIT_07s0141g00290	IAA16	AUXIAA	0.168858	-0.403927	-0.346301	-0.250508	-0.541129	0.635899	0.0768692	0.285528	0.117022	0.000511648
VIT_09s0002g03410	phytochrome-associated protein 1 (PAP1)	AUXIAA	-0.116072	0.0398568	-0.0484382	0.619053	0.236787	0.85532	0.991103	0.931312	5.27878e-06	0.00903485
VIT_09s0002g05150	IAA19	AUXIAA	0.0908644	0.260065	0.306355	-0.151561	-0.443948	0.879562	0.549685	0.0828439	0.322711	0.000494129
VIT_09s0002g05160	IAA17	AUXIAA	0.0782666	0.0824806	0.192871	-0.512773	-0.589371	0.914102	0.978462	0.611915	0.000708105	5.96358e-05
VIT_11s0016g04490	IAA16	AUXIAA	0.404707	-0.0482637	-0.127078	0.390154	-0.329901	0.247987	0.991103	0.676182	0.0013813	0.0588386
VIT_14s0081g00010	IAA16	AUXIAA	0.084123	-0.0829102	-0.35814	-0.276696	-0.489232	0.913434	0.9719	0.165178	0.0517504	0.000140123
VIT_18s0001g08090	IAA9	AUXIAA	0.0293782	0.0799041	-0.0590205	-0.284844	-0.541173	0.982839	0.9719	0.850096	0.0029803	1.20145e-06
VIT_18s0001g13730	BPC6/BBR/BPC6/BPC6	BBR	-0.00368839	-0.0329554	0.140315	0.165764	0.300266	0.997322	0.991169	0.639394	0.293219	0.0220202
VIT_10s0003g01790	BES1/BZR1 homolog protein 4	BES1	0.186025	0.105622	0.506437	0.818971	0.884865	0.818578	0.974497	0.00413429	8.49393e-08	3.86232e-13
VIT_19s0014g00870	brassinosteroid signalling positive regulator (BZR1)	BES1	0.178884	-0.00533526	0.500954	0.299146	0.330909	0.741094	0.999103	0.00109034	0.00861148	0.00607633
VIT_19s0014g00900	brassinosteroid signalling positive regulator (BZR1)	BES1	-0.265049	-0.00825642	-0.225379	-0.539477	-0.0879208	0.466536	0.999103	0.639816	0.0433796	0.779302
VIT_01s0011g03720	BEE1 (BR ENHANCED EXPRESSION 1)	BHLH	-0.0299188	-0.0640902	0.061356	-0.214384	-0.887847	NA	NA	NA	NA	0.000301968
VIT_01s0026g01140	ZCW32 (BIGPETAL, BIGPETALUB)	BHLH	0.0118545	-0.168949	-0.418425	-0.489866	-0.287358	0.993659	0.798758	0.037448	0.000134694	0.141464
VIT_01s0244g00010	basic helix-loop-helix (bHLH) family VvCEB1	BHLH	-0.27948	-0.0192053	0.0934354	-0.0574711	-0.210024	0.111339	0.997747	0.688229	0.772536	0.0425053
VIT_02s0012g01320	MYC jasmonic acid 3	BHLH	0.467684	-0.018775	-0.191894	0.169992	0.469003	0.00690378	0.998604	0.238218	0.117388	1.87499e-10
VIT_02s0012g01450	Basic helix-loop-helix BHLH071	BHLH	0.0621223	0.108422	-0.986284	-1.33843	-0.857058	0.952861	0.961807	0.000581763	8.31205e-07	0.00153257
VIT_03s0091g00210	ethylene-responsive protein	BHLH	0.0670008	-0.213476	-1.11934	-0.344635	0.0177655	0.952861	0.856568	4.09858e-05	0.456684	NA
VIT_05s0020g04620	basic helix-loop-helix (bHLH) family	BHLH	-0.00504178	0.0550326	0.184949	0.330361	0.120475	0.996949	0.984793	0.456849	0.0051998	0.425284
VIT_05s0077g00750	basic helix-loop-helix (bHLH) family	BHLH	0.110009	-0.0116522	0.178584	-0.060877	-0.217726	0.874107	0.999103	0.250106	0.716653	0.023479
VIT_05s0094g00480	ethylene-responsive protein	BHLH	0.127814	-0.111388	-0.419807	-0.550782	-0.406244	0.839447	0.943576	0.0435663	2.1212e-05	0.036768
VIT_07s0005g03070	LHW (LONESOME HIGHWAY)	BHLH	-0.127707	0.12506	-0.0887171	-0.259155	-0.0669657	0.782027	0.882364	0.784441	0.0232587	0.694814
VIT_07s0031g00450	Basic helix-loop-helix protein SPATULA	BHLH	0.195532	-0.0395714	0.389052	0.0390716	-0.141519	0.56052	0.991103	0.035076	0.870747	0.503854
VIT_08s0007g00940	LHW (LONESOME HIGHWAY)	BHLH	-0.116754	0.0246509	-0.286423	-0.0244135	-0.240519	0.750595	0.99754	0.064479	0.925733	0.00681653
VIT_08s0007g07810	basic helix-loop-helix (bHLH) family	BHLH	-0.197566	-0.048447	-0.182787	-0.411142	-0.441268	0.748904	0.991103	0.689976	0.0253898	0.00518415
VIT_08s0217g00110	basic helix-loop-helix aprataxin	BHLH	0.0572419	-0.031282	-0.316376	-0.3419	-0.318552	0.959299	0.993831	0.198762	0.0357376	0.0137746
VIT_10s0003g01160	basic helix-loop-helix (bHLH) family	BHLH	0.0492148	-0.173454	-0.491886	-0.773197	0.406293	0.982991	0.91841	0.196487	1.81428e-06	0.0602458
VIT_10s0003g01170	basic helix-loop-helix (bHLH) family	BHLH	0.188286	-0.219566	-0.525087	-0.853978	0.466277	0.822019	0.823768	0.171928	4.22672e-09	0.0183571
VIT_11s0016g00380	basic helix-loop-helix (bHLH) family	BHLH	-0.0807828	0.0421	0.24501	0.254709	0.192232	0.902523	0.986252	0.235676	0.0442515	0.0599323
VIT_11s0016g03560	ethylene-responsive protein	BHLH	-0.154254	-0.148244	0.134503	0.605123	0.810513	0.814663	0.856655	0.430904	3.66865e-11	3.95106e-16
VIT_11s0037g01230	basic helix-loop-helix (bHLH) family	BHLH	-0.192564	-0.270311	-0.146282	-0.0324003	-0.700848	0.765174	0.534749	0.642772	0.929823	1.8858e-05
VIT_11s0052g00100	basic helix-loop-helix (bHLH) family	BHLH	0.31157	-0.0891679	-0.106924	-0.462362	-0.263657	0.13166	0.976674	0.755801	0.0247092	0.421259
VIT_12s0028g01110	PHYTOCHROME-INTERACTING FACTOR 5 PIL6	BHLH	0.107978	0.151809	0.318801	0.328251	-0.0208061	0.830433	0.90765	0.0772662	0.018567	0.938716
VIT_12s0028g03550	basic helix-loop-helix (bHLH) family	BHLH	0.707809	-0.133909	-0.49529	-0.356146	0.00303113	0.00250032	0.965488	NA	0.406062	NA
VIT_12s0059g02650	Basic helix-loop-helix ILR3	BHLH	0.00803922	-0.0645679	-0.0792956	-0.204926	-0.231756	0.994776	0.974497	0.757887	0.126372	0.0305155
VIT_13s0019g00540	ethylene-responsive protein	BHLH	-0.382888	0.00173382	0.0325817	-1.01233	-0.455601	0.0635138	NA	NA	0.00112148	0.0460765
VIT_14s0030g02230	unfertilized embryo sac 12 UNE12	BHLH	-0.0281797	0.0965516	0.068236	0.362899	0.363194	0.986108	0.958328	0.853051	0.000121348	0.000791334
VIT_14s0060g01010	basic helix-loop-helix (bHLH) family	BHLH	0.00191052	0.164436	0.589352	0.747545	0.126353	0.999151	0.845803	1.89463e-05	2.72887e-12	0.349311
VIT_14s0068g01200	Inducer of CBF expression 1 ICE1	BHLH	0.0612485	0.0961775	0.470795	1.11465	0.694473	0.959299	NA	0.0717169	2.80353e-09	1.06649e-07
VIT_15s0021g02690	unfertilized embryo sac 10 UNE10	BHLH	0.0173894	-0.11388	0.528704	0.661396	0.417274	0.993659	0.972768	NA	0.0292658	0.024988
VIT_15s0046g02560	VVMycA1	BHLH	0.0358879	0.0547682	-0.440785	-0.265261	-0.119025	0.982991	0.984793	0.0368412	0.154987	0.584466
VIT_17s0000g00430	basic helix-loop-helix (bHLH) family	BHLH	-0.116518	-0.0497295	0.0411052	0.148855	-0.279479	0.871564	0.991103	0.889808	0.285837	0.00148419
VIT_17s0000g04790	BIM1 (BES1-interacting Myc-like protein 1)	BHLH	-0.104992	-0.0675582	0.262788	0.127654	0.306849	0.86341	0.978462	0.0582999	0.62491	0.045316
VIT_17s0000g08150	basic helix-loop-helix (bHLH) family	BHLH	-0.0140738	-0.206966	-0.177426	-0.329694	0.733126	NA	0.86567	0.78621	0.255067	0.00101312
VIT_18s0001g08040	basic helix-loop-helix (bHLH) family	BHLH	0.210757	0.150477	-0.259505	-1.15843	-0.525391	0.775789	0.957225	0.645293	6.26676e-05	0.0890187
VIT_03s0038g00860	bZIP transcription factor	BZIP	0.0540167	-0.0309287	0.0892476	0.222006	0.20317	0.940002	0.991169	0.733086	0.0353526	0.028964
VIT_03s0063g00310	ABA-responsive element-binding protein ABF4	BZIP	-0.0736636	-0.0240506	0.0321957	0.229784	0.37182	0.940002	0.994119	0.919668	0.0551137	0.000496217
VIT_04s0008g02750	bZIP transcription factor BZO2H2	BZIP	-0.00270055	0.0486278	-0.187553	0.671611	0.28164	0.998141	0.986252	0.417631	1.80847e-09	0.0553589
VIT_04s0008g05210	bZIP protein HY5 (HY5)	BZIP	-0.189269	0.0481686	-0.2026	-0.119844	0.641313	0.738563	0.991169	0.515718	0.645858	0.000335919
VIT_04s0023g02430	BASIC LEUCINE-ZIPPER 11 GBF6	BZIP	0.0705202	-0.195789	-0.801717	-0.367108	-0.0421907	0.96127	NA	0.0112227	0.385427	0.935396
VIT_05s0020g01090	bZIP protein HYN (HYN)	BZIP	0.185512	-0.0560458	-0.359535	0.516459	0.576628	NA	0.991103	0.2986	0.0488794	0.00706345
VIT_05s0077g01140	bZIP transcription factor BZIP53	BZIP	-0.0241623	0.0224323	0.742163	0.0537671	-0.327321	0.99138	0.997747	6.93706e-05	0.870747	0.0750917
VIT_06s0080g00360	bZIP transcription factor	BZIP	-0.118853	0.00527251	0.477414	0.376153	-0.467642	NA	NA	0.114524	0.0608255	0.0018886
VIT_13s0158g00380	BZIP transcription factor bZIP121 OS=Glycine max GN=bZIP121 PE=2 SV=1	BZIP	-0.0357447	-0.00842603	0.0135839	-0.335914	-0.311316	0.982991	0.999103	0.978763	0.0515101	0.046521
VIT_14s0030g02200	bZIP transcription factor BZO2H3	BZIP	0.00685292	0.0322364	0.500733	0.510473	0.274736	0.996197	0.991169	0.0074451	8.3941e-05	0.014108
VIT_14s0060g01210	BZIP DNA-binding protein BZIP53	BZIP	-0.134996	-0.0661957	0.218712	-0.0751625	-0.40529	0.806484	0.982247	0.408854	0.792854	0.0015361
VIT_15s0046g01440	BZip transcription factor G-BOX BINDING FACTOR 3	BZIP	-0.0460768	0.0893051	0.209308	0.352675	0.394113	0.95581	0.972768	0.193325	0.00129705	8.00122e-06
VIT_18s0001g10450	ABA-responsive element-binding protein 2 (AREB2)	BZIP	-0.0380308	0.0795456	0.215573	0.286953	-0.0725372	0.979838	0.974329	0.150622	0.0019621	0.585742
VIT_18s0001g12120	G-box binding factor 1 (GBF1)	BZIP	0.253908	-0.0645462	0.178807	-0.162446	-0.482016	0.286154	0.982247	0.528311	0.283317	0.000177445
VIT_01s0011g03520	CONSTANS-LIKE 16	C2C2-CO	0.21294	0.0229242	0.407315	-0.162277	-0.375444	0.528102	0.998604	0.0202931	0.514557	0.0762937
VIT_04s0008g07340	CONSTANS-LIKE 4	C2C2-CO	0.190864	-0.0371399	0.0731403	-0.21657	-0.577321	0.649186	0.991652	0.888152	0.296696	1.42839e-06
VIT_14s0083g00640	CONSTANS 2 (COL2)	C2C2-CO	0.10781	-0.0999505	-0.124127	0.573237	-0.072775	0.920498	0.974497	0.857677	0.0286657	0.836283
VIT_19s0014g05120	CONSTANS-LIKE 11	C2C2-CO	-0.0757779	0.00140895	-0.0266126	-0.0750039	-0.826353	NA	NA	NA	NA	0.00241442
VIT_01s0026g02580	CYCLING DOF FACTOR 2	C2C2-DOF	-0.119823	0.345609	0.230276	0.547247	0.477347	0.901859	0.406575	0.521217	0.00888431	0.030393
VIT_08s0007g00180	OBP3 (OBF-BINDING PROTEIN 3)	C2C2-DOF	0.103191	-0.167074	0.194752	0.312729	0.288802	NA	0.941186	0.52321	0.0684813	0.0343609
VIT_08s0056g01230	CYCLING DOF FACTOR 2	C2C2-DOF	-0.00805721	-0.0638568	0.0814493	0.342574	0.175305	0.996197	0.984793	0.862508	0.0350825	0.238779
VIT_10s0003g00030	Dof zinc finger protein DOF5.3	C2C2-DOF	-0.212557	-0.000666155	0.410749	0.198332	0.80349	0.751279	0.999541	0.334972	0.725094	0.00334464
VIT_14s0108g00980	CYCLING DOF FACTOR 1	C2C2-DOF	-0.257297	0.130031	0.0347761	0.379083	0.095897	0.55683	0.941186	0.946242	0.0258119	0.404209
VIT_16s0098g01420	DOF AFFECTING GERMINATION 1	C2C2-DOF	-0.307261	-0.112703	-0.438966	-0.892722	-0.330239	0.285434	0.9719	0.183961	6.53376e-05	0.167126
VIT_17s0000g06310	CYCLING DOF FACTOR 2	C2C2-DOF	-0.304106	0.0698556	-0.478846	-0.250108	0.314649	0.30835	0.982247	0.0212114	0.217777	0.104604
VIT_17s0000g08290	Dof zinc finger protein DOF5.6	C2C2-DOF	0.0959271	-0.148289	-0.00882674	-0.760352	-0.877463	0.9361	0.920709	0.985454	8.39931e-05	6.26801e-05
VIT_00s0287g00040	GATA transcription factor 28	C2C2-GATA	-0.188255	0.0203503	-0.137332	-0.341856	-0.283935	0.700804	0.999103	0.701802	0.0195866	0.0242592
VIT_03s0038g00490	GATA transcription factor 12	C2C2-GATA	0.145289	-0.115517	0.668612	0.250434	0.44927	0.830433	0.97113	0.000985383	0.323509	0.0498077
VIT_04s0008g03270	GATA transcription factor 11	C2C2-GATA	0.192165	-0.0266421	0.691282	0.196671	-0.0185733	0.793368	NA	0.0378112	NA	NA
VIT_04s0023g02880	GATA transcription factor 14	C2C2-GATA	0.224682	-0.0053792	0.468615	0.214398	0.120576	0.583515	0.999103	0.01041	0.270636	0.727091
VIT_05s0077g01450	GATA transcription factor 16	C2C2-GATA	0.0183896	-0.000939421	-0.636587	-0.37631	0.241638	0.99193	0.999103	0.0380581	0.213388	NA
VIT_08s0007g07550	GATA transcription factor 11	C2C2-GATA	0.162015	0.0644748	-0.741068	-0.0565272	-0.0169851	0.755727	0.984793	0.0093279	0.932741	0.978456
VIT_00s0229g00050	C2H2 zinc-finger protein ZPT3-3	C2H2	-0.0577014	-0.0957031	-0.024237	-0.0991232	0.647095	0.965657	0.9719	0.958698	0.672042	6.98583e-07
VIT_01s0011g06400	INDETERMINATE(ID)-DOMAIN 16	C2H2	0.316184	0.0713417	0.321831	0.596517	0.308115	0.116092	0.983452	0.0770311	1.96331e-07	0.189438
VIT_01s0026g00850	ZINC FINGER PROTEIN 5	C2H2	-0.0864375	-0.153627	-0.170752	-0.917573	-0.481561	0.952812	0.946358	0.734209	2.95242e-10	0.000559921
VIT_03s0017g02160	SUPPRESSOR OF FRIGIDA4	C2H2	0.118934	0.0961246	-0.0229619	0.162418	0.355446	0.803115	0.953113	0.950022	0.211277	0.00127388
VIT_03s0091g00260	ZINC FINGER PROTEIN 4	C2H2	-0.149512	-0.0160555	0.192042	0.280226	-0.504986	NA	0.999103	0.374493	0.193296	0.00725439
VIT_03s0091g00690	SALT TOLERANCE ZINC FINGER	C2H2	0.405087	-0.438051	0.382538	0.606265	-0.176294	0.184334	0.12984	0.0307603	NA	0.289019
VIT_04s0008g02540	zinc finger (C2H2 type) family	C2H2	0.0750503	-0.04232	0.102435	0.354307	0.145641	0.932566	0.991103	0.711075	0.00070463	0.217587
VIT_04s0023g01430	INDETERMINATE(ID)-DOMAIN 2	C2H2	0.322696	-0.0500655	0.00631262	0.193305	0.226184	0.0363754	0.984793	0.985454	0.0626203	0.0041764
VIT_06s0004g04180	zinc finger (C2H2 type) protein (ZAT11)	C2H2	0.231016	-0.241594	0.543266	0.228075	-0.228663	0.643826	0.766772	0.00799832	0.220358	0.185525
VIT_06s0061g00760	zinc finger (C2H2 type) family	C2H2	0.101895	0.0445429	0.180502	0.993783	0.527745	0.929407	NA	0.627353	1.08163e-28	1.99267e-06
VIT_06s0080g00270	zinc finger (C2H2 type) protein (WIP3)	C2H2	-0.0575323	-0.179173	-0.357947	-0.92032	-0.893011	0.970952	0.87017	0.162889	2.12414e-08	1.7092e-17
VIT_07s0005g02190	zinc finger (C2H2 type) family	C2H2	0.0650655	-0.0552052	-0.052131	-0.0104146	0.27835	0.932111	0.984793	0.847561	0.969117	0.000922529
VIT_07s0129g00240	C2H2 zinc finger protein AZF1	C2H2	0.837376	-0.246947	-0.590535	-0.229521	0.0533646	0.0002344	0.767527	0.0234053	0.496622	NA
VIT_07s0141g00020	SENSITIVE TO PROTON RHIZOTOXICITY 1	C2H2	0.303663	-0.000698467	-0.157255	-0.43283	-0.601172	0.096886	0.999103	0.501129	6.83785e-05	1.72175e-05
VIT_08s0007g03940	histone deacetylase HD2A	C2H2	-0.0105273	0.128513	-0.0428367	-0.256201	-0.20608	0.993659	0.920709	0.909113	0.0279884	0.0695959
VIT_08s0007g04770	zinc finger (C2H2 type) family	C2H2	-0.0756094	-0.158909	0.305994	0.76235	0.446977	NA	0.95139	0.220107	6.01502e-14	0.00922464
VIT_08s0007g09040	DnaJ homolog, subfamily A, member 5	C2H2	0.15294	-0.0889341	0.00972486	0.0658349	0.28589	0.75579	0.973476	0.982218	0.714695	0.00359949
VIT_08s0040g02100	zinc finger (C2H2 type) JACKDAW	C2H2	-0.0731706	-0.146393	0.146803	0.488913	-0.00896415	NA	NA	0.76153	0.0270552	0.982784
VIT_09s0002g02300	INDETERMINATE(ID)-DOMAIN 7	C2H2	-0.132451	0.0740533	-0.192281	0.398775	0.542452	0.884965	0.984793	0.430733	0.0174216	8.99216e-05
VIT_13s0019g00480	zinc finger (C2H2 type) family	C2H2	0.0649707	0.00211385	0.130524	0.0846271	-0.561071	NA	NA	0.85608	0.841551	0.0284061
VIT_13s0019g05170	zinc finger (C2H2 type) family	C2H2	0.118459	-0.0203944	0.778015	0.599641	0.170782	NA	0.999103	0.000201431	0.00164	0.450857
VIT_14s0060g01490	DnaJ homolog, subfamily A, member 5	C2H2	0.212597	-0.228955	0.249015	0.444515	0.326286	0.555888	0.649012	0.204375	0.000109036	0.0076589
VIT_14s0060g02440	INDETERMINATE(ID)-DOMAIN 2	C2H2	-0.0929497	0.0545757	0.171941	0.174904	0.265883	0.919418	0.986252	0.559155	0.246301	0.0299704
[truncated: 291 more rows]

## Sheet: G. DE TF annotations
VIT code	TF Name	TF Type	CAT	Arabidopsis homolog	Arabidopsis name	Arabidopsis function	Citation (grapevine)	Citations (Arabidopsis)
[truncated: 34 more rows]

[truncated: 1 more sheets: H. ROS DE genes]
