# Supplementary material for: Multi-Omics and Integrated Network Analyses Reveal New Insights into the Systems Relationships between Metabolites, Structural Genes, and Transcriptional Regulators in Developing Grape Berries (Vitis vinifera L.) Exposed to Water Deficit
Source: Front Plant Sci. 2017 Jul 10;8:1124. doi: 10.3389/fpls.2017.01124 (PMC5502274; doi:10.3389/fpls.2017.01124)
Supplement: Supplementary file 6 [file Table_6.XLSX]

## Sheet: A. WGCNA analysis
Gene	Log2FC 26 DAA	Log2FC 53 DAA	Log2FC 67 DAA	Log2FC 81 DAA	Log2FC 106 DAA	VST 26 DAA	VST 53 DAA	VST 67 DAA	VST 81 DAA	VST 106 DAA	Module	Sub Module	Final Module ID	Functional Annotation	Vitisnet Annotation	BIN
VIT_12s0028g00590	-0.15759	0.444095	0.32601	-0.249707	0.466939	11.1336	9.2116	9.76745	11.532	9.77823	WD0	DEV0	WD0_DEV0	3-hydroxyisobutyryl-CoA hydrolase	vv10280Valine_leucine_and_isoleucine_degradation_vv10410Beta-alanine_metabolism_vv10640Propanoate_metabolism	13.2.6.3_amino acid metabolism.degradation.aromatic aa.tryptophan;11.9.4.3_lipid metabolism.lipid degradation.beta-oxidation.enoyl CoA hydratase
VIT_00s0199g00040	0.0722333	-0.0659101	0.290137	0.00250926	0.450973	7.16827	7.80726	8.50269	8.81297	8.12877	WD0	DEV0	WD0_DEV0	No hit	0	35.2_not assigned.unknown;
VIT_18s0001g15450	0.449337	-0.0420633	0.261222	0.157764	0.376426	10.3442	11.1103	12.1871	12.0323	11.2524	WD0	DEV0	WD0_DEV0	Alcohol dehydrogenase 3	vv10010Glycolysis_vv10071Fatty_acid_metabolism_vv10350Tyrosine_metabolism	5.3_fermentation.ADH;
VIT_01s0011g03440	0.154748	-0.507496	0.00822692	-0.258127	0.0114211	8.59079	9.13441	9.39066	9.9741	8.81908	WD0	DEV0	WD0_DEV0	DNA mismatch repair protein	0	35.2_not assigned.unknown;
VIT_01s0146g00520	0.321166	-0.132655	0.169968	0.0368996	0.396959	8.3125	10.1679	10.1256	9.63879	8.33882	WD0	DEV0	WD0_DEV0	Sterile alpha motif (SAM) domain-containing	0	35.1_not assigned.no ontology;
VIT_00s0265g00120	0.0335223	0.0652658	-0.0400019	0.107334	0.334738	9.77563	9.11943	9.66311	9.61528	9.33842	WD1	DEV0	WD1_DEV0	EMB2756 (embryo defective 2756)	0	35.2_not assigned.unknown;
VIT_01s0150g00150	0.0530212	-0.0889259	-0.0745203	0.00220089	0.413583	8.74149	8.91459	8.71693	8.916	8.46073	WD1	DEV0	WD1_DEV0	Glycyl tRNA synthetase	vv10260Glycine_serine_and_threonine_metabolism_vv20970Aminoacyl-tRNA_biosynthesis	29.1.14_protein.aa activation.glycine-tRNA ligase;
VIT_02s0025g03660	0.333521	-0.0999034	-0.139462	-0.104657	0.549143	9.39133	10.5558	9.77662	10.4722	9.61105	WD1	DEV0	WD1_DEV0	4-coumarate-CoA ligase	vv10940Phenylpropanoid_biosynthesis_vv50104Group_translocators	11.1.8_lipid metabolism.FA synthesis and FA elongation.acyl coa ligase;
VIT_04s0008g03030	0.20051	0.0623567	0.114024	-0.299916	0.563591	5.67491	5.09069	5.70258	6.53534	5.18815	WD1	DEV0	WD1_DEV0	RNA recognition motif (RRM)-containing	0	27.1_RNA.processing;
VIT_06s0009g02590	0.164248	-0.0279759	-0.674365	-0.212275	0.680167	5.9564	5.85069	6.79305	8.87185	3.33324	WD1	DEV0	WD1_DEV0	Pectinesterase family	vv40006Cell_wall	10.8.1_cell wall.pectin*esterases.PME;
VIT_07s0005g03340	0.226628	-0.127767	-0.936348	-0.637177	0.952256	6.62339	7.92917	8.03405	9.69539	6.00024	WD1	DEV0	WD1_DEV0	Myb domain protein 14	vv60044MYB	27.3.25_RNA.regulation of transcription.MYB domain transcription factor family;
VIT_07s0031g02140	0.240819	-0.01927	0.0679532	0.100962	0.255476	9.81302	11.058	10.13	10.4523	10.1	WD1	DEV0	WD1_DEV0	Amino acid permease	vv50123Porters_cat_18_to_29	34.3_transport.amino acids;
VIT_09s0002g00890	0.243552	0.0734865	-0.0234425	0.148526	1.01436	10.9576	11.2079	10.6512	11.1224	10.3849	WD1	DEV0	WD1_DEV0	Jasmonate ZIM-domain protein 1	vv30011Jasmonate_signaling_vv60069ZIM	20.1.3_stress.biotic.signalling;17.7.2_hormone metabolism.jasmonate.signal transduction
VIT_09s0002g03260	0.022601	0.149506	-0.0755274	0.140773	0.547731	8.96398	8.35624	8.61347	8.76454	8.30906	WD1	DEV0	WD1_DEV0	No hit	0	35.2_not assigned.unknown;
VIT_13s0047g00010	0.157644	0.0169459	-0.322695	0.0957779	0.581796	9.02853	9.91364	9.14863	9.94617	8.98904	WD1	DEV0	WD1_DEV0	ZIFL2 (zinc induced facilitator-like 1)	vv50121Porters_cat_1_to_6	34.99_transport.misc;34.16_transport.ABC transporters and multidrug resistance systems;34.2_transport.sugars;
VIT_15s0048g02970	0.353007	-0.0371513	-0.172872	0.355614	0.855766	7.4156	8.08074	7.48953	7.11705	7.90703	WD1	DEV0	WD1_DEV0	Extensin	vv40006Cell_wall	35.2_not assigned.unknown;
VIT_17s0000g06790	0.183961	-0.324018	-0.91066	-0.108281	0.905226	7.03198	7.58749	7.50221	7.94229	6.3974	WD1	DEV0	WD1_DEV0	flavin-containing monooxygenase	vv11000Single_reactions	26.7_misc.oxidases - copper, flavone etc;
VIT_00s0179g00350	0.308042	-0.121964	-0.269318	-0.247532	0.612693	8.41095	8.4194	8.05479	8.40355	7.80822	WD1	DEV1	WD1_DEV1	Pyruvate kinase isozyme A, chloroplast precursor	vv10010Glycolysis_vv10230Purine_metabolism_vv10620Pyruvate_metabolism_vv10710Carbon_fixation	4.2.14_glycolysis.plastid branch.pyruvate kinase (PK);
VIT_00s0207g00010	-0.0415869	0.154721	-0.702034	0.432131	0.598158	10.6349	9.30846	8.63353	6.41299	7.66074	WD1	DEV1	WD1_DEV1	Anthranilate N-benzoyltransferase protein 1	vv10400Phenylalanine_tyrosine_and_tryptophan_biosynthesis	26.5_misc.acyl transferases;
VIT_00s0267g00030	0.27218	-0.654109	-0.973002	-0.117812	-0.0262223	10.7208	9.22016	8.31169	6.40776	2.46729	WD1	DEV1	WD1_DEV1	Unknown	0	35.1_not assigned.no ontology;
VIT_00s0283g00070	0.118054	-0.104106	-0.0527693	-0.158701	0.329948	8.85904	9.20837	8.75184	8.61593	7.84421	WD1	DEV1	WD1_DEV1	Short-chain dehydrogenase/reductase (SDR)	0	26.22_misc.short chain dehydrogenase/reductase (SDR);
VIT_00s0301g00080	0.211314	0.0947222	0.0638739	0.0510102	0.675165	8.71814	9.03384	6.92413	6.76194	6.35697	WD1	DEV1	WD1_DEV1	No hit	0	35.2_not assigned.unknown;
VIT_00s0620g00020	0.112586	-0.13368	0.0321427	0.17418	0.27072	13.3037	13.5017	13.1605	13.1179	12.9639	WD1	DEV1	WD1_DEV1	Nuclear RNA-binding protein	0	27.4_RNA.RNA binding;
VIT_00s0802g00010	0.181564	-0.393692	-0.746969	0.0815274	0.226745	8.93323	9.02443	8.14094	6.78956	5.51984	WD1	DEV1	WD1_DEV1	No hit	0	35.2_not assigned.unknown;
VIT_01s0011g03450	-0.0178329	-0.0509046	-0.179273	0.222637	0.642808	11.6006	9.51541	7.43605	7.01844	5.02044	WD1	DEV1	WD1_DEV1	Alpha-glucosidase	vv10052Galactose_metabolism_vv10500Starch_and_sucrose_metabolism	26.3.1_misc.gluco-, galacto- and mannosidases.alpha-galactosidase;
VIT_01s0011g03460	-0.062326	0.0970362	-0.20197	-0.0882325	0.634136	7.66451	6.89679	6.54539	6.87508	5.84851	WD1	DEV1	WD1_DEV1	No hit	0	35.2_not assigned.unknown;
VIT_01s0026g00730	0.30991	-0.108295	-0.339986	-0.0689356	0.504737	9.72905	10.1216	8.9649	8.21747	6.35603	WD1	DEV1	WD1_DEV1	Unknown protein	0	35.2_not assigned.unknown;
VIT_02s0012g01320	0.467684	-0.018775	-0.191894	0.169992	0.469003	12.104	12.4304	11.3492	11.2271	11.1786	WD1	DEV1	WD1_DEV1	MYC jasmonic acid 3	vv30011Jasmonate_signaling_vv34626Plant-pathogen_interaction_vv60011BHLH	29.4_protein.postranslational modification;27.3.6_RNA.regulation of transcription.bHLH,Basic Helix-Loop-Helix family
VIT_02s0025g02430	0.0735141	0.00109588	-0.00183115	0.177659	0.26393	10.9507	11.201	10.7596	10.2718	9.92332	WD1	DEV1	WD1_DEV1	Carbon-carbon lyase	0	35.1_not assigned.no ontology;
VIT_02s0234g00130	0.439066	-0.148227	-0.239792	-0.126831	0.395282	10.3076	10.8453	10.1337	10.9989	9.77987	WD1	DEV1	WD1_DEV1	Ethylene responsive element binding factor 1	vv30008Ethylene_signaling_vv30011Jasmonate_signaling_vv60003AP2_EREBP	17.5.2_hormone metabolism.ethylene.signal transduction;
VIT_03s0038g03250	0.0457161	0.0909107	-0.14978	0.107735	0.386654	8.21648	8.27319	7.89398	7.45094	7.48503	WD1	DEV1	WD1_DEV1	Vestitone reductase	vv10943Isoflavonoid_biosynthesis	35.1_not assigned.no ontology;
VIT_03s0088g00380	0.0471563	0.289713	-0.478613	0.141751	0.597311	14.6272	13.7917	13.7516	13.0009	11.4249	WD1	DEV1	WD1_DEV1	Tubulin alpha	vv44145Phagosome_vv44810Regulation_of_actin_cytoskeleton	31.1.1.2_cell.organisation.cytoskeleton.mikrotubuli;
VIT_04s0008g00710	-0.0139183	-0.0847391	0.0554092	-0.146584	0.271192	10.5303	10.4536	10.1257	10.1595	9.39281	WD1	DEV1	WD1_DEV1	Unknown	0	35.2_not assigned.unknown;
VIT_04s0008g01260	0.551739	-0.154284	0.138244	0.493826	0.594611	9.7142	10.2236	9.69065	9.38386	9.21621	WD1	DEV1	WD1_DEV1	Zinc transporter ZIP4	vv50121Porters_cat_1_to_6	34.12_transport.metal;
VIT_04s0008g03050	0.34199	-0.115757	-0.049743	-0.0797959	0.460522	8.91786	9.67742	8.26903	8.33352	6.66691	WD1	DEV1	WD1_DEV1	Acetylglutamate kinase	vv10220Urea_cycle_and_metabolism_of_amino_groups	23.4.99_nucleotide metabolism.phosphotransfer and pyrophosphatases.misc;
VIT_04s0008g03200	0.110601	-0.610577	-0.255263	0.265893	0.438769	4.19661	7.96336	4.68692	5.12051	4.94486	WD1	DEV1	WD1_DEV1	Lachrymatory factor synthase	0	35.2_not assigned.unknown;
VIT_04s0008g05640	0.46621	-0.534732	-0.700445	0	-0.0386232	10.2258	9.41528	5.5	2.24606	2.64719	WD1	DEV1	WD1_DEV1	Protease inhibitor/seed storage/lipid transfer protein (LTP)	0	26.21_misc.protease inhibitor/seed storage/lipid transfer protein (LTP) family protein;
VIT_04s0023g00290	0.114454	0.155152	0.118914	-0.146532	0.391636	9.32918	9.68446	8.97048	9.66438	8.90351	WD1	DEV1	WD1_DEV1	ABC transporter I member 2	vv52010ABC_transporters	34.16_transport.ABC transporters and multidrug resistance systems;
VIT_04s0044g01670	0.0846601	-0.0834439	0.0626713	-0.0341672	0.428168	12.0912	11.1898	10.3026	10.5206	9.69264	WD1	DEV1	WD1_DEV1	Ankyrin	0	20.2.3_stress.abiotic.drought/salt;
VIT_05s0020g03890	-0.0630116	0.237751	-0.14838	0.0686349	0.303679	13.0042	12.2277	12.375	11.4351	10.2028	WD1	DEV1	WD1_DEV1	Kinase interacting	0	29.4_protein.postranslational modification;
VIT_06s0004g00880	0.148106	-0.0436143	-0.141143	0.643104	0.88225	10.8047	11.3994	8.91302	7.24638	7.02089	WD1	DEV1	WD1_DEV1	Protease inhibitor/seed storage/lipid transfer protein (LTP)	0	26.21_misc.protease inhibitor/seed storage/lipid transfer protein (LTP) family protein;11.6_lipid metabolism.lipid transfer proteins etc
VIT_06s0004g02850	0.168189	-0.10805	-0.294421	0.661752	0.940395	12.9231	11.097	11.0337	6.29699	4.54046	WD1	DEV1	WD1_DEV1	Aquaporin PIP2B	vv50101Channels_and_pores	34.19.1_transport.Major Intrinsic Proteins.PIP;
VIT_06s0004g03220	0.126367	-0.0845095	-0.0696584	0.152296	0.216337	14.6511	15.0007	14.4428	13.9468	13.3281	WD1	DEV1	WD1_DEV1	Elongation factor 1-alpha 1	vv23013RNA_transport	29.2.4_protein.synthesis.elongation;
VIT_06s0061g01560	0.311909	-0.0262877	0.165334	0.114649	0.591805	7.21927	7.92	6.7272	6.68316	6.32411	WD1	DEV1	WD1_DEV1	PINOID	vv50004Auxin_transport_vv50125Porters_cat_66_to_94	29.4_protein.postranslational modification;
VIT_07s0005g01830	-0.228358	0.0244299	-0.631127	0.0496815	0.201459	7.48327	8.20971	6.93823	5.02682	5.2545	WD1	DEV1	WD1_DEV1	Unknown protein	0	35.2_not assigned.unknown;
VIT_07s0031g02170	0.0770004	0.233744	-0.183423	0.318453	0.431642	11.6211	11.5941	8.90234	7.60777	6.97758	WD1	DEV1	WD1_DEV1	Glutamate receptor GLR3.6	vv50101Channels_and_pores	30.1_signalling.in sugar and nutrient physiology;
VIT_07s0104g00850	0.323223	0.0250779	0.15978	0.0252242	1.00223	8.34575	8.10442	7.57709	8.35392	7.3586	WD1	DEV1	WD1_DEV1	Pto kinase interactor	0	29.4.1.56_protein.postranslational modification.kinase.receptor like cytoplasmatic kinase VI;
VIT_07s0129g00490	0.0703086	-0.335896	-0.545668	-0.296015	0.166831	12.317	14.0418	13.1316	11.4022	12.3303	WD1	DEV1	WD1_DEV1	Hydrogenobyrinic acid a,c-diamide synthase	vv50101Channels_and_pores	29.5.1_protein.degradation.subtilases;
VIT_08s0007g01690	-0.0476076	-0.346993	-0.360892	-0.0994715	-0.143001	9.45073	9.7573	9.49051	9.1265	9.31095	WD1	DEV1	WD1_DEV1	Phosphate translocator protein2, Plastidic	vv50122Porters_cat_7_to_17	34.8_transport.metabolite transporters at the envelope membrane;
VIT_08s0007g03620	0.0438718	-0.265569	-0.403208	-0.0997597	0.0247213	11.8101	12.4318	11.3545	10.5527	10.0212	WD1	DEV1	WD1_DEV1	Ribosomal protein P2 (RPP2A) acidic 60S	vv23010Ribosome	29.2.1.2.2.82_protein.synthesis.ribosomal protein.eukaryotic.60S subunit.P2;
VIT_08s0007g06170	0.0798147	0.165721	-0.0657811	0.0721655	0.35409	12.057	11.2872	10.179	9.8776	9.39898	WD1	DEV1	WD1_DEV1	Anthranilate phosphoribosyltransferase	vv10400Phenylalanine_tyrosine_and_tryptophan_biosynthesis	35.1.19_not assigned.no ontology.C2 domain-containing protein;
VIT_08s0040g02950	0.101719	-0.0597293	-0.124832	0.110684	0.635728	5.48129	7.09675	4.9286	4.80328	5.06722	WD1	DEV1	WD1_DEV1	Zinc finger (C3HC4-type ring finger)	vv60078Other_zf-C3HC4	29.5.11.4.2_protein.degradation.ubiquitin.E3.RING;
VIT_08s0056g01520	0.18511	0.192592	-0.180159	-0.0293076	0.561243	9.01331	7.87965	8.02812	6.80067	5.51053	WD1	DEV1	WD1_DEV1	Acetylglucosaminyltransferase	vv11030Glycan_structures-biosynthesis1	26.2_misc.UDP glucosyl and glucoronyl transferases;
VIT_08s0058g00930	0.13637	0.24563	-0.217223	0.488706	1.2711	9.46897	9.96255	6.2461	4.0247	5.11665	WD1	DEV1	WD1_DEV1	Alanine--glyoxylate aminotransferase 2 3, mitochondrial	vv10252Alanine_and_aspartate_metabolism_vv10260Glycine_serine_and_threonine_metabolism	13.2.4.1_amino acid metabolism.degradation.branched chain group.shared;13.1.1.3.11_amino acid metabolism.synthesis.central amino acid metabolism.alanine.alanine-glyoxylate aminotransferase
VIT_08s0105g00430	-0.000223953	0.0883584	-0.0164732	0.232757	0.632611	10.2257	10.0834	9.03528	8.14232	7.66876	WD1	DEV1	WD1_DEV1	Omega-3 fatty acid desaturase, chloroplast precursor	vv11040Biosynthesis_of_unsaturated_fatty_acids	11.2.3_lipid metabolism.FA desaturation.omega 3 desaturase;
VIT_09s0002g02120	0.134045	-0.0289673	-0.578672	-0.212365	0.465294	13.4769	11.578	11.6984	11.8534	9.10323	WD1	DEV1	WD1_DEV1	Beta-galactosidase	vv10052Galactose_metabolism_vv10511N-Glycan_degradation_vv10600Sphingolipid_metabolism	26.3.2_misc.gluco-, galacto- and mannosidases.beta-galactosidase;
VIT_09s0002g06920	0.0674197	-0.315306	-0.0259263	-0.280794	0.584922	8.12673	7.92673	6.48666	7.09377	6.13446	WD1	DEV1	WD1_DEV1	Unknown protein	0	35.2_not assigned.unknown;
VIT_09s0002g08420	0.113633	-0.217949	-0.221757	0.0843504	0.320833	10.8047	11.7684	10.8742	10.3903	9.6326	WD1	DEV1	WD1_DEV1	Unknown	0	35.2_not assigned.unknown;
VIT_10s0003g01310	0.144912	-0.0326859	-0.34446	0.188781	0.785268	8.73393	10.0222	9.01452	7.17065	5.69677	WD1	DEV1	WD1_DEV1	Unknown protein	0	35.2_not assigned.unknown;
VIT_11s0016g05360	-0.0753012	-0.0488268	0.0159764	-0.756447	0.472532	7.45377	4.36989	5.04792	6.30057	3.93159	WD1	DEV1	WD1_DEV1	Phospholipase D alpha 1 precursor (PLD 1) (Choline phosphatase 1)	vv10564Glycerophospholipid_metabolism_vv10565Ether_lipid_metabolism_vv30001ABA_signaling_vv34020Calcium_signaling_pathway_vv50110Protein_coat	11.9.3.1_lipid metabolism.lipid degradation.lysophospholipases.phospholipase D;
VIT_11s0052g01730	0.210377	0.363668	-0.867389	0.0579359	1.31851	8.74576	7.92692	7.48403	7.18999	5.50639	WD1	DEV1	WD1_DEV1	1-deoxy-D-xylulose-5-phosphate synthase	vv10100Biosynthesis_of_steroids	16.1.1.1_secondary metabolism.isoprenoids.non-mevalonate pathway.DXS;
VIT_12s0028g01970	0.115172	-0.0729731	-0.215514	0.150336	0.432513	8.34335	9.14081	7.64164	6.86293	6.82511	WD1	DEV1	WD1_DEV1	Serine/threonine-protein kinase NAK	0	30.2.18_signalling.receptor kinases.extensin;
VIT_12s0057g00300	-0.0693072	0.141565	-0.0565135	-0.0752843	0.447784	8.30392	8.35044	7.7141	7.43195	6.94495	WD1	DEV1	WD1_DEV1	Unknown protein	0	35.2_not assigned.unknown;
VIT_12s0059g01480	-0.151346	-0.299496	-0.232978	-0.538359	0.21425	8.20151	5.90601	5.44279	6.70759	6.10699	WD1	DEV1	WD1_DEV1	Lipase family	0	11.9.2.1_lipid metabolism.lipid degradation.lipases.triacylglycerol lipase;
VIT_12s0059g02360	-0.0627524	0.081418	0.0797092	-0.194232	0.626372	10.2346	9.14952	8.98097	8.30826	6.82421	WD1	DEV1	WD1_DEV1	Myb caprice CPC	vv60045MYBrelated	35.2_not assigned.unknown;
VIT_13s0019g04750	0.0451058	-0.188549	-0.0265813	0.766103	1.0521	8.27159	8.11404	7.54264	6.292	6.72182	WD1	DEV1	WD1_DEV1	Kinesin morphogenesis of root hair 2 (MRH2)	vv44810Regulation_of_actin_cytoskeleton	31.1_cell.organisation;
VIT_13s0067g01450	0.222812	-0.373917	-0.59949	-0.332002	0.343306	8.7251	11.166	8.84729	5.41398	4.42272	WD1	DEV1	WD1_DEV1	Lateral organ boundaries domain 21	vv60007AS2	27.3.37_RNA.regulation of transcription.AS2,Lateral Organ Boundaries Gene Family;
VIT_14s0006g01790	0.0143819	-0.122996	-0.238677	0.00324292	0.3043	9.31186	8.48221	8.20918	8.59834	8.30941	WD1	DEV1	WD1_DEV1	Beta-mannosidase	vv10511N-Glycan_degradation	26.3_misc.gluco-, galacto- and mannosidases;
VIT_14s0036g00480	-0.00566343	-0.0925992	-0.015837	-0.205556	0.474671	7.87279	7.81913	7.5994	7.31553	6.73798	WD1	DEV1	WD1_DEV1	Tyrosyl-tRNA synthetase	vv10400Phenylalanine_tyrosine_and_tryptophan_biosynthesis_vv20970Aminoacyl-tRNA_biosynthesis	29.1.1_protein.aa activation.tyrosine-tRNA ligase;
VIT_14s0066g00560	0.254423	-0.264784	-0.120049	0.316617	0.414219	11.0042	12.3953	10.4946	9.42391	8.56694	WD1	DEV1	WD1_DEV1	Ribosomal protein L27A (RPL27aC) 60S	vv23010Ribosome	29.2.1.2.2.527_protein.synthesis.ribosomal protein.eukaryotic.60S subunit.L27A;
VIT_14s0068g00030	-0.0361773	-0.2893	-0.711591	-0.0784248	0.178968	8.98209	8.0832	7.30127	5.24143	3.64448	WD1	DEV1	WD1_DEV1	feronia receptor-like kinase	0	30.2.16_signalling.receptor kinases.Catharanthus roseus-like RLK1;
VIT_14s0081g00710	0.312042	-0.0774294	0.188204	0.336753	0.50283	9.04977	9.9301	8.41909	8.16959	8.35259	WD1	DEV1	WD1_DEV1	Unknown protein	0	35.2_not assigned.unknown;
VIT_14s0083g00110	0.222731	-0.058439	-0.37879	-0.00423441	0.759854	11.5117	10.8625	8.66917	8.49835	5.79917	WD1	DEV1	WD1_DEV1	Allene oxide cyclase	vv10592alpha-Linolenic_acid_metabolism	20.2.3_stress.abiotic.drought/salt;17.7.1.4_hormone metabolism.jasmonate.synthesis-degradation.allene oxidase cyclase
VIT_14s0108g01110	0.211267	-0.11337	-0.0612933	0.0643028	0.272471	11.6147	12.1065	11.3226	11.4681	11.4195	WD1	DEV1	WD1_DEV1	Cystathionine gamma-synthase isoform 2	vv10271Methionine_metabolism_vv10272Cysteine_metabolism_vv10450Selenoamino_acid_metabolism_vv10910Nitrogen_metabolism_vv10920Sulfur_metabolism	13.1.3.4.1_amino acid metabolism.synthesis.aspartate family.methionine.cystathionine gamma-synthase;
VIT_15s0046g02420	0.0502564	-0.234766	-0.39745	0.343114	0.630169	13.5221	13.9866	13.172	11.8728	10.5031	WD1	DEV1	WD1_DEV1	Aquaporin TMP-C	vv50101Channels_and_pores	34.19.1_transport.Major Intrinsic Proteins.PIP;
VIT_15s0046g03570	-0.0178401	0.0389429	-0.0970131	0.0485186	0.366531	12.9477	12.9385	11.0063	10.4097	9.91034	WD1	DEV1	WD1_DEV1	(+)-neomenthol dehydrogenase	vv10902Monoterpenoid_biosynthesis	26.22_misc.short chain dehydrogenase/reductase (SDR);
VIT_16s0039g00820	-0.0508564	-0.449012	-0.738806	-0.174994	-0.0191123	6.48747	6.93801	7.11609	3.13765	2.63961	WD1	DEV1	WD1_DEV1	CYP89A5	0	26.1_misc.cytochrome P450;
VIT_16s0039g01410	0.275715	-0.304801	0.0476651	0.0236363	0.33504	9.91981	10.5815	8.83905	9.18703	8.78243	WD1	DEV1	WD1_DEV1	Tocopherol O-methyltransferase, chloroplast precursor	vv10100Biosynthesis_of_steroids	16.1.3.5_secondary metabolism.isoprenoids.tocopherol biosynthesis.tocopherol methyltransferase;
VIT_16s0050g02480	-0.0443588	-0.0907506	-0.423066	-0.164994	0.294545	12.635	13.6121	12.2864	12.319	12.4308	WD1	DEV1	WD1_DEV1	ABC transporter C member 15	vv52010ABC_transporters	34.16_transport.ABC transporters and multidrug resistance systems;
VIT_16s0098g00730	0.292163	-0.192902	0.0582566	0.225507	0.31309	11.6538	12.6125	11.5028	10.7061	9.98008	WD1	DEV1	WD1_DEV1	Ribosomal protein L9 (RPL90A/C) 60S	vv23010Ribosome	29.2.1.2.2.9_protein.synthesis.ribosomal protein.eukaryotic.60S subunit.L9;
VIT_16s0098g01190	0.191539	-0.103257	0.00411247	0.135622	0.200823	12.8855	13.3179	12.6212	12.2779	11.7472	WD1	DEV1	WD1_DEV1	Ubiquitin A-52 residue ribosomal protein fusion product 1	vv23010Ribosome	29.5.11_protein.degradation.ubiquitin;29.2.1.2.2.40_protein.synthesis.ribosomal protein.eukaryotic.60S subunit.L40
VIT_17s0000g04150	0.215378	0.0336493	-0.104151	0.0878091	0.9275	10.5023	12.9729	10.4042	8.68968	7.98513	WD1	DEV1	WD1_DEV1	Leucoanthocyanidin reductase	vv10941Flavonoid_biosynthesis	16.8.5.1_secondary metabolism.flavonoids.isoflavones.isoflavone reductase;
VIT_17s0000g06280	0.285983	-0.0623636	-0.0800939	0.223773	0.412744	11.0332	10.3197	10.3112	8.93064	8.27866	WD1	DEV1	WD1_DEV1	Geranylgeranyl reductase	vv10100Biosynthesis_of_steroids	16.1.1_secondary metabolism.isoprenoids.non-mevalonate pathway;
VIT_17s0000g06310	-0.304106	0.0698556	-0.478846	-0.250108	0.314649	8.93394	8.47464	8.16586	8.42285	7.95165	WD1	DEV1	WD1_DEV1	Cycling DOF factor 2	vv60015C2C2-DOF	27.3.8_RNA.regulation of transcription.C2C2(Zn) DOF zinc finger family;
VIT_18s0001g02570	0.204106	-0.0802183	-0.272558	-0.179875	0.622939	8.9313	10.0633	8.54637	8.41142	7.21499	WD1	DEV1	WD1_DEV1	IAA-amino acid hydrolase 6	vv11002Auxin_biosynthesis	17.2.1_hormone metabolism.auxin.synthesis-degradation;
VIT_18s0001g08100	0.189315	0.112274	-0.00384259	0.302316	0.495702	10.5232	10.2802	8.83891	7.68088	7.15569	WD1	DEV1	WD1_DEV1	Retroelement pol polyprotein	0	29.5.11.4.2_protein.degradation.ubiquitin.E3.RING;
VIT_18s0001g08240	0.0918514	0.282376	-0.0276531	-0.241397	0.77217	8.05524	7.50375	6.66603	5.82435	4.56016	WD1	DEV1	WD1_DEV1	Leucine-rich repeat transmembrane protein kinase	0	30.2.11_signalling.receptor kinases.leucine rich repeat XI;
VIT_18s0001g11860	-0.00207976	-0.563747	-0.372151	-0.331849	0.030428	8.53742	7.67905	6.96406	5.58062	2.75978	WD1	DEV1	WD1_DEV1	Polygalacturonate 4-alpha-galacturonosyltransferase	vv40006Cell_wall	26.2_misc.UDP glucosyl and glucoronyl transferases;10.3.2_cell wall.hemicellulose synthesis.glucuronoxylan
VIT_18s0122g00920	-0.0526007	0.144495	-0.38567	0.0976371	0.319723	9.1534	9.1972	8.20353	8.0241	7.96692	WD1	DEV1	WD1_DEV1	Zinc finger (DHHC type)	vv60079Other_zf-DHHC	27.3.99_RNA.regulation of transcription.unclassified;
VIT_19s0014g02240	0.415032	-0.153399	0.133592	0.187284	0.359589	9.36193	10.0295	8.11225	6.39433	6.34304	WD1	DEV1	WD1_DEV1	Ethylene responsive element binding factor 4	vv60003AP2_EREBP	27.3.3_RNA.regulation of transcription.AP2/EREBP, APETALA2/Ethylene-responsive element binding protein family;17.5.2_hormone metabolism.ethylene.signal transduction
VIT_19s0090g01570	0.0414491	-0.0662074	-0.0846696	0.132503	0.235384	13.2194	13.7558	12.9309	12.5248	12.2401	WD1	DEV1	WD1_DEV1	Ribosomal protein S8 (RPS8A) 40S	vv23010Ribosome	29.2.1.2.1.8_protein.synthesis.ribosomal protein.eukaryotic.40S subunit.S8;
VIT_19s0140g00120	0.15343	-0.00149554	-0.44179	0.180039	0.465001	11.0806	8.59346	8.27401	6.976	6.36637	WD1	DEV1	WD1_DEV1	Gibberellin 2-beta-dioxygenase 1	vv10904Diterpenoid_biosynthesis	17.6.1.13_hormone metabolism.gibberelin.synthesis-degradation.GA2 oxidase;
VIT_00s0179g00210	0.0342312	0.0716319	-0.105926	0.0959245	0.306669	12.1775	11.5938	12.8896	13.588	13.8577	WD1	DEV2	WD1_DEV2	WD-40 repeat / beige	0	31.4_cell.vesicle transport;
VIT_00s0181g00250	0.158613	-0.112808	-0.06742	-0.0280845	0.229574	8.39985	8.30833	9.24914	9.86932	9.84544	WD1	DEV2	WD1_DEV2	Diacylglycerol kinase	vv10561Glycerolipid_metabolism_vv10564Glycerophospholipid_metabolism_vv34070Phosphatidylinositol_signaling_system	11.8.1_lipid metabolism.exotics (steroids, squalene etc).sphingolipids;11.3.5_lipid metabolism.Phospholipid synthesis.diacylglycerol kinase
VIT_00s0337g00010	0.0647133	-0.0845885	-0.277813	-0.183437	0.325894	8.73825	8.71303	9.87538	10.1488	10.2114	WD1	DEV2	WD1_DEV2	Salt tolerance protein 2	0	35.2_not assigned.unknown;
VIT_00s0779g00010	0.0474862	0.0712293	-0.102619	0.0161639	0.322508	9.46628	9.5058	9.26237	9.38883	9.58734	WD1	DEV2	WD1_DEV2	Unknown protein	0	35.2_not assigned.unknown;
VIT_00s0823g00010	0.0886018	0.102685	0.0419323	0.127629	0.597822	3.78641	4.01212	4.45204	5.10369	5.27039	WD1	DEV2	WD1_DEV2	Gag-pol polyprotein	0	35.2_not assigned.unknown;
VIT_01s0010g01570	-0.0503382	-0.0334679	-0.270532	0.129013	0.949821	4.2487	4.10454	5.91748	7.00605	7.00763	WD1	DEV2	WD1_DEV2	Pentatricopeptide (PPR) repeat-containing	0	35.1.5_not assigned.no ontology.pentatricopeptide (PPR) repeat-containing protein;
VIT_01s0011g02970	0.100421	-0.0324193	-0.0249713	-0.0296361	0.231543	8.43985	8.64024	9.2873	9.7141	9.75788	WD1	DEV2	WD1_DEV2	ILP1 (Increased level of polyploidy1-1d)	0	35.2_not assigned.unknown;
VIT_01s0011g03660	0.16064	-0.0693109	0.0440168	-0.0467134	0.235588	8.25856	8.95883	8.82452	9.1779	10.5907	WD1	DEV2	WD1_DEV2	IMP dehydrogenase/GMP reductase	vv10230Purine_metabolism	35.2_not assigned.unknown;
VIT_01s0011g05240	0.0485696	-0.108578	-0.0575154	-0.0627785	0.357905	8.9	9.89006	9.66802	10.469	10.3106	WD1	DEV2	WD1_DEV2	No hit	0	35.2_not assigned.unknown;
VIT_01s0011g05250	-0.0573621	-0.114051	-0.119801	-0.153412	0.373002	9.93387	10.9887	10.5597	11.4505	11.3722	WD1	DEV2	WD1_DEV2	Senescence-associated protein	0	35.2_not assigned.unknown;
VIT_01s0127g00070	0.00897747	-0.873311	-1.22577	-0.539428	-0.307369	8.57635	9.77874	9.63687	10.4456	10.9958	WD1	DEV2	WD1_DEV2	Nitrate transporter2.5	vv50121Porters_cat_1_to_6	34.4_transport.nitrate;
VIT_01s0127g00520	0.304766	-0.206506	-0.0128764	0.0242908	0.399731	8.50461	9.08095	8.62383	9.34386	9.51136	WD1	DEV2	WD1_DEV2	Protein disulfide isomerase	0	35.1.26_not assigned.no ontology.DC1 domain containing protein;
VIT_01s0146g00060	-0.172065	-0.206629	-0.405242	0.039082	0.528925	9.17384	9.06434	9.27074	10.1933	10.3311	WD1	DEV2	WD1_DEV2	Glucose-6-phosphate 1-dehydrogenase 2, chloroplast precursor	vv10030Pentose_phosphate_vv10480Glutathione_metabolism	7.1.1_OPP.oxidative PP.G6PD;
VIT_02s0025g00830	-0.129104	0.0974312	0.0429148	-0.15965	0.479077	7.66793	6.92614	7.77367	8.62374	7.91251	WD1	DEV2	WD1_DEV2	F-box family protein	0	29.5.11.4.3.2_protein.degradation.ubiquitin.E3.SCF.FBOX;
VIT_02s0025g01500	-0.0504769	-0.285317	-0.428593	-0.327722	0.181167	8.40136	8.46548	8.33401	9.07913	8.57434	WD1	DEV2	WD1_DEV2	Nucleoside diphosphate kinase 3, (NDK3)	vv10230Purine_metabolism_vv10240Pyrimidine_metabolism	23.4.10_nucleotide metabolism.phosphotransfer and pyrophosphatases.nucleoside diphosphate kinase;
VIT_02s0025g01560	0.151926	0.159671	-0.214011	0.365029	0.538499	5.22998	6.26276	6.88168	7.13398	7.43855	WD1	DEV2	WD1_DEV2	UDP-glucose 4-epimerase GEPI48	vv10052Galactose_metabolism_vv10520Nucleotide_sugars_metabolism	10.1.2_cell wall.precursor synthesis.UGE;
VIT_02s0025g02960	0.186221	-0.387751	-0.52677	-0.506918	0.378276	7.20207	8.86721	7.93935	9.31574	9.80094	WD1	DEV2	WD1_DEV2	Naringenin,2-oxoglutarate 3-dioxygenase	vv10941Flavonoid_biosynthesis	16.8.3_secondary metabolism.flavonoids.dihydroflavonols;
VIT_02s0025g04160	-0.0786023	-0.0335258	-0.0861879	-0.0418567	0.257349	9.07177	9.27936	9.21413	9.7372	9.36158	WD1	DEV2	WD1_DEV2	Unknown protein	0	35.2_not assigned.unknown;
VIT_02s0033g01390	0.265134	0.0419542	0.0617796	-0.0518358	0.489733	7.00508	6.94656	8.25827	9.6926	9.20834	WD1	DEV2	WD1_DEV2	No hit	0	35.2_not assigned.unknown;
VIT_02s0033g01400	0.449757	0.0807839	0.189429	0.0495243	0.540681	9.037	9.45256	10.8277	12.0932	11.4474	WD1	DEV2	WD1_DEV2	Alternative oxidase 1a, (AOX1A)	vv30001ABA_signaling	9.4_mitochondrial electron transport / ATP synthesis.alternative oxidase;
VIT_02s0087g01020	0.296052	-0.0711297	0.14831	0.145692	0.811836	7.98126	8.16034	8.15453	7.50161	8.67687	WD1	DEV2	WD1_DEV2	CRK10 (cysteine-rich RLK10)	0	30.2.17_signalling.receptor kinases.DUF 26;
VIT_03s0038g03240	0.0129395	-0.0525574	-0.0666637	-0.14873	0.362869	8.54828	9.28496	9.55585	9.65265	11.0865	WD1	DEV2	WD1_DEV2	Auxin-independent growth promoter	0	17.2.3_hormone metabolism.auxin.induced-regulated-responsive-activated;
VIT_03s0038g04320	0.0180074	0.0507333	-0.00879981	0.044779	0.197141	10.4157	10.5484	10.3155	10.3911	10.5231	WD1	DEV2	WD1_DEV2	SUMO activating enzyme 2 (SAE2)	vv24120Ubiquitin_mediated_proteolysis_vv50112Nuclear_pore_complex	29.5.11.2_protein.degradation.ubiquitin.E1;
VIT_03s0088g00630	-0.0106539	0.0959886	-0.0178231	0.0502206	0.20407	10.0914	10.2373	10.539	10.6777	10.8383	WD1	DEV2	WD1_DEV2	Unknown protein	0	35.2_not assigned.unknown;
VIT_04s0008g03890	0.017867	-0.0175217	0.110815	0.0127568	0.387372	8.52687	8.5189	8.80572	8.64759	8.75717	WD1	DEV2	WD1_DEV2	GTP binding protein EngB	0	35.2_not assigned.unknown;
VIT_04s0008g06810	0.0806617	0.0545292	0.0976868	0.00573543	0.233985	10.6502	10.755	11.324	11.4451	11.7245	WD1	DEV2	WD1_DEV2	U2-associated protein SR140	vv23040Spliceosome	27.4_RNA.RNA binding;
VIT_04s0043g00220	0.217501	-0.0368972	-0.0827686	0.0177267	0.280971	9.50607	9.65422	9.68976	10.5126	9.81419	WD1	DEV2	WD1_DEV2	Amine oxidase	vv10220Urea_cycle_and_metabolism_of_amino_groups_vv10340Histidine_metabolism_vv10350Tyrosine_metabolism_vv10360Phenylalanine_metabolism_vv11002Auxin_biosynthesis	26.7_misc.oxidases - copper, flavone etc;
VIT_04s0043g00280	-0.0566629	0.0663879	-0.0421342	-0.330067	0.66997	3.82316	3.48245	3.82804	4.59936	4.48886	WD1	DEV2	WD1_DEV2	No hit	0	35.2_not assigned.unknown;
VIT_05s0020g00700	0.0840662	-0.0422749	-0.0608328	0.185614	0.414888	11.7772	11.96	12.211	12.262	12.306	WD1	DEV2	WD1_DEV2	Squamosa promoter-binding protein 12 (SPL12)	vv60055SBP	33.3_development.squamosa promoter binding like (SPL);
VIT_05s0020g01520	0.0611613	-0.0860981	-0.0392802	-0.00678401	0.315497	8.90313	9.13853	9.07414	9.28927	9.07964	WD1	DEV2	WD1_DEV2	Bud site selection protein 31	vv23040Spliceosome	35.1_not assigned.no ontology;
VIT_05s0029g00310	-0.0117414	0.0697749	-0.064604	-0.208318	0.319983	13.451	12.0953	12.3245	13.3772	13.0399	WD1	DEV2	WD1_DEV2	Serine hydroxymethyltransferase 1	vv10260Glycine_serine_and_threonine_metabolism_vv10670One_carbon_pool_by_folate_vv10680Methane_metabolism	25.1_C1-metabolism.glycine hydroxymethyltransferase;1.2.5_PS.photorespiration.serine hydroxymethyltransferase
VIT_06s0004g08220	0.0423712	0.0820071	0.0233331	0.085677	0.246035	11.8398	11.7462	12.3965	12.898	13.1135	WD1	DEV2	WD1_DEV2	Proteasome 26S AAA-ATPase subunit (RPT3)	vv23050Proteasome	29.5.11.20_protein.degradation.ubiquitin.proteasom;
VIT_06s0009g01770	-0.0408926	-0.0832041	-0.138396	0.057861	0.576049	4.07886	4.10494	6.01753	7.54308	7.13722	WD1	DEV2	WD1_DEV2	Lipase GDSL	0	26.28_misc.GDSL-motif lipase;
VIT_07s0005g01090	-0.0161643	-0.0653042	-0.414664	-0.674447	0.368249	5.43652	4.50715	6.80642	7.35809	5.07517	WD1	DEV2	WD1_DEV2	ATP binding protein	0	35.2_not assigned.unknown;
VIT_07s0005g01430	-0.0953178	0.12836	-0.241077	0.0174734	0.823201	6.79234	3.98854	3.5931	5.26949	6.71523	WD1	DEV2	WD1_DEV2	PROLIFERA protein	vv23030DNA_replication_vv44110Cell_cycle	28.1_DNA.synthesis/chromatin structure;
VIT_07s0005g02190	0.0650655	-0.0552052	-0.052131	-0.0104146	0.27835	10.7033	10.8881	11.2193	11.7484	11.9043	WD1	DEV2	WD1_DEV2	Zinc finger (C2H2 type) family	vv60017C2H2	29.5.11.4.2_protein.degradation.ubiquitin.E3.RING;
VIT_07s0129g00270	0.0914264	-0.0315629	-0.0371519	0.00144302	0.210454	10.8434	10.624	10.9521	11.3606	11.2556	WD1	DEV2	WD1_DEV2	Casein kinase II alpha chain	vv23008Ribosome_biogenesis_in_Eukaryotes_vv34710Circadian_rhythm	29.4_protein.postranslational modification;
VIT_07s0151g00260	0.0648529	-0.184439	0.17332	-0.187749	0.626878	6.34245	6.78139	7.17149	9.65367	10.0654	WD1	DEV2	WD1_DEV2	Quinone-oxidoreductase, Chloroplast	vv10190Oxidative_phosphorylation_vv50134Primary_active_transporter_cat_D1	26.7_misc.oxidases - copper, flavone etc;
VIT_07s0255g00050	-0.0545317	0.0834024	0.0428002	-0.106224	0.271234	9.62515	9.22738	9.26663	9.56191	9.85693	WD1	DEV2	WD1_DEV2	Unknown protein	0	35.1_not assigned.no ontology;
VIT_08s0007g01650	0.013832	-0.303032	-0.256577	0.0577883	0.460784	7.90631	8.45788	9.10258	9.19854	10.455	WD1	DEV2	WD1_DEV2	Auxin-independent growth promoter	0	17.2.3_hormone metabolism.auxin.induced-regulated-responsive-activated;
VIT_08s0007g02330	0.0271525	0.00659568	-0.157721	0.00665313	0.401042	10.074	10.0186	10.2365	10.6606	10.603	WD1	DEV2	WD1_DEV2	Unknown	0	35.2_not assigned.unknown;
VIT_08s0007g05940	0.0327197	-0.318151	-0.072444	0.116742	0.255923	7.61155	7.88124	8.06641	8.87861	9.94419	WD1	DEV2	WD1_DEV2	Unknown	0	35.2_not assigned.unknown;
VIT_08s0040g00270	0.0940532	0.0292817	0.0483983	0.209524	0.271021	11.7874	11.9647	11.9061	11.996	12.1989	WD1	DEV2	WD1_DEV2	Splicing factor 3b, subunit 1	0	27.1.1_RNA.processing.splicing;
VIT_08s0040g00680	0.00533001	0.0719631	-0.255175	-0.138406	0.549415	6.20566	6.41803	6.74242	7.11857	8.75805	WD1	DEV2	WD1_DEV2	Phosphatidylinositol 4-kinase type-II	vv10562Inositol_phosphate_metabolism_vv34070Phosphatidylinositol_signaling_system	30.4_signalling.phosphinositides;
VIT_08s0105g00470	0.030058	0.0925987	-0.121994	-0.0277015	0.513953	7.3308	6.60645	7.68662	7.86499	7.55857	WD1	DEV2	WD1_DEV2	PHD finger-like domain-containing protein 5A	vv23040Spliceosome	35.2_not assigned.unknown;
VIT_09s0002g02440	-0.122063	0.17123	0.048831	-0.31358	0.359999	9.92914	9.60841	10.8331	11.5362	9.88669	WD1	DEV2	WD1_DEV2	ABC transporter C member 12	vv52010ABC_transporters	34.16_transport.ABC transporters and multidrug resistance systems;
VIT_09s0002g03680	0.0653129	0.0525644	0.0867754	0.00614739	0.278328	11.1771	11.2864	11.8774	12.3097	12.0668	WD1	DEV2	WD1_DEV2	Casein kinase	0	29.4_protein.postranslational modification;
VIT_09s0002g05250	0.0195133	-0.106842	-0.101079	-0.209532	0.468897	9.9788	10.308	11.3161	12.6761	13.2395	WD1	DEV2	WD1_DEV2	Aminotransferase class I and II	vv10252Alanine_and_aspartate_metabolism_vv10272Cysteine_metabolism_vv10330Arginine_and_proline_metabolism_vv10350Tyrosine_metabolism_vv10360Phenylalanine_metabolism_vv10400Phenylalanine_tyrosine_and_tryptophan_biosynthesis_vv10710Carbon_fixation_vv10950Alkaloid_biosynthesis_I	13.1.6.2_amino acid metabolism.synthesis.aromatic aa.phenylalanine and tyrosine;
VIT_11s0037g00730	0.0998915	0.0270095	-0.00485031	0.0911678	0.263006	10.2951	10.457	10.7505	10.9756	11.2668	WD1	DEV2	WD1_DEV2	Unknown protein	0	35.2_not assigned.unknown;
VIT_11s0052g01600	0.0529292	0.051384	-0.505636	0.375871	0.637004	3.73834	4.13309	4.9859	5.23449	6.21665	WD1	DEV2	WD1_DEV2	UDP-glucose flavonoid 3-O-glucosyltransferase 7	vv10941Flavonoid_biosynthesis	26.2_misc.UDP glucosyl and glucoronyl transferases;16.8.4.3_secondary metabolism.flavonoids.flavonols.flavonol-3-O-rhamnosyltransferase
VIT_11s0052g01630	0.150037	0.0215948	-0.0733504	0.21699	0.593842	3.32682	3.18963	4.37787	4.97146	5.48124	WD1	DEV2	WD1_DEV2	Anthocyanidin 3-O-glucosyltransferase	vv10942Anthocyanin_biosynthesis	26.2_misc.UDP glucosyl and glucoronyl transferases;16.8.4.3_secondary metabolism.flavonoids.flavonols.flavonol-3-O-rhamnosyltransferase
VIT_11s0103g00310	-0.211696	-0.0240411	-0.420772	-0.155406	0.618484	6.09969	5.99387	6.76644	6.88042	7.92894	WD1	DEV2	WD1_DEV2	Unknown protein	0	35.2_not assigned.unknown;
VIT_11s0103g00530	0.290464	0.02118	-0.0825319	0.300384	0.962525	7.42575	7.57079	6.7664	7.00158	8.51072	WD1	DEV2	WD1_DEV2	Oxysterol binding protein	0	31.4_cell.vesicle transport;
VIT_12s0028g02140	0.271242	0.0116788	-0.168645	0.0698774	0.450248	9.02305	9.04751	8.80527	9.57117	10.8848	WD1	DEV2	WD1_DEV2	F-box/LRR-repeat MAX2	0	29.5.11.4.3.2_protein.degradation.ubiquitin.E3.SCF.FBOX;
VIT_12s0035g01050	0.527106	-0.151585	0.31926	0.0012673	0.737858	5.92338	8.07122	7.60637	9.7319	8.77032	WD1	DEV2	WD1_DEV2	Octicosapeptide/Phox/Bem1p (PB1) domain-containing protein	0	35.1_not assigned.no ontology;
VIT_13s0019g01700	-0.053562	-0.036985	-0.207862	-0.197229	0.729173	4.7104	4.14119	4.3738	5.7027	4.13624	WD1	DEV2	WD1_DEV2	Scarecrow transcription factor 14 (SCL14)	vv60032GRAS	27.3.21_RNA.regulation of transcription.GRAS transcription factor family;
VIT_13s0019g01810	0.172823	-0.0409146	-0.0548908	0.0849264	0.246649	8.33819	8.61308	8.95272	9.82776	10.1909	WD1	DEV2	WD1_DEV2	Scarecrow transcription factor 14 (SCL14)	vv60032GRAS	27.3.21_RNA.regulation of transcription.GRAS transcription factor family;
VIT_13s0019g03390	-0.0573101	0.0883861	-0.03268	-0.0974522	0.236729	11.092	11.4035	11.6735	12.0635	12.0097	WD1	DEV2	WD1_DEV2	Unknown protein	0	35.2_not assigned.unknown;
VIT_13s0064g01350	0.109637	-0.0769785	0.0320279	0.0681665	0.178654	11.4221	11.7147	11.9798	12.394	12.7107	WD1	DEV2	WD1_DEV2	TIF31 protein	0	35.1.27_not assigned.no ontology.tetratricopeptide repeat (TPR);
VIT_13s0064g01470	0.027704	-0.390101	-0.594077	0.0908602	0.482206	8.62284	8.8874	8.50199	8.95791	8.82515	WD1	DEV2	WD1_DEV2	Urophorphyrin III methylase	vv10860Porphyrin_and_chlorophyll_metabolism	19.3_tetrapyrrole synthesis.uroporphyrin-III C-methyltransferase;
VIT_13s0067g03820	0.0332351	0.177382	-0.0260607	0.166944	0.353971	12.2256	11.6398	12.4366	12.6988	13.1378	WD1	DEV2	WD1_DEV2	Chalcone--flavonone isomerase (Chalcone isomerase)	vv10941Flavonoid_biosynthesis	16.8.2.2_secondary metabolism.flavonoids.chalcones.chalcone isomerase;16.8.2_secondary metabolism.flavonoids.chalcones
VIT_13s0073g00630	0.00783384	0.0254908	-0.0403591	0.0233201	0.238019	10.3324	10.5617	10.8544	11.1234	11.4603	WD1	DEV2	WD1_DEV2	Unknown protein	0	35.2_not assigned.unknown;
VIT_13s0106g00720	0.0107247	0.00873227	-0.0609807	0.597415	1.42828	7.11595	6.81977	5.82661	6.3134	9.43833	WD1	DEV2	WD1_DEV2	Unknown protein	0	35.2_not assigned.unknown;
VIT_13s0158g00170	0.153455	-0.00704131	-0.205972	0.20424	0.507071	4.50916	4.97898	5.02838	5.64251	6.4003	WD1	DEV2	WD1_DEV2	R protein MLA10	vv34627R_proteins_from_Plant-pathogen_interaction	20.1.7_stress.biotic.PR-proteins;
VIT_14s0006g00100	-0.11434	0.0110049	-0.303696	-0.1986	0.378019	8.53243	8.219	9.04882	10.2158	11.1838	WD1	DEV2	WD1_DEV2	Potassium channel SKOR	vv50101Channels_and_pores	34.15_transport.potassium;
VIT_14s0060g00110	0.111783	-0.0142377	-0.101766	-0.010152	0.241719	11.2255	11.3762	11.5387	11.9437	11.7202	WD1	DEV2	WD1_DEV2	Glutamyl-tRNA synthetase, cytoplasmic	vv10860Porphyrin_and_chlorophyll_metabolism_vv20970Aminoacyl-tRNA_biosynthesis	29.1.17_protein.aa activation.glutamate-tRNA ligase;
VIT_14s0060g02630	0.00271459	-0.000224086	-0.0493497	0.114493	1.16123	3.33633	2.46158	3.15379	3.24008	5.59512	WD1	DEV2	WD1_DEV2	Unknown protein	0	35.2_not assigned.unknown;
VIT_14s0066g00450	0.0929544	-0.0252032	-0.00560701	-0.0564001	0.197351	11.4694	11.8488	11.9145	11.8747	11.9961	WD1	DEV2	WD1_DEV2	Sucrase	vv10500Starch_and_sucrose_metabolism	35.2_not assigned.unknown;
VIT_14s0083g00410	-0.0589042	-0.0458776	0.210366	-0.170969	1.06478	4.82262	5.61605	4.69194	5.45826	5.21057	WD1	DEV2	WD1_DEV2	Unknown	0	35.2_not assigned.unknown;
VIT_15s0046g01530	0.138145	-0.0319539	-0.179675	0.107118	0.28896	8.6564	7.93715	8.85076	8.97974	8.5834	WD1	DEV2	WD1_DEV2	Intracellular protein transport protein USO1	0	35.1_not assigned.no ontology;
VIT_16s0098g00890	-0.279729	-0.108317	-0.12127	-0.489009	0.0924543	7.43219	9.17076	11.2818	11.9386	13.2339	WD1	DEV2	WD1_DEV2	Harpin-induced protein	0	35.1_not assigned.no ontology;
VIT_16s0098g01840	0.0913526	0.118005	-0.220543	0.096214	0.280136	9.31021	9.06669	10.0562	10.3336	10.2648	WD1	DEV2	WD1_DEV2	EMB1796 (embryo defective 1796)	0	35.1.5_not assigned.no ontology.pentatricopeptide (PPR) repeat-containing protein;
VIT_17s0000g03030	-0.0350422	0.115264	-0.0773302	0.0485962	0.201345	9.00252	8.97797	9.41425	9.90731	10.4228	WD1	DEV2	WD1_DEV2	DEAH (Asp-Glu-Ala-His) box polypeptide 36	vv23040Spliceosome	28.99_DNA.unspecified;28.1_DNA.synthesis/chromatin structure
VIT_17s0000g08150	-0.0140738	-0.206966	-0.177426	-0.329694	0.733126	5.1147	6.68209	5.76782	6.81881	6.02345	WD1	DEV2	WD1_DEV2	Basic helix-loop-helix (bHLH) family	vv60011BHLH	35.2_not assigned.unknown;
VIT_17s0000g09980	-0.0250571	0.0854895	-0.0431406	-0.173025	0.261034	9.69581	9.43352	9.83499	10.1642	9.747	WD1	DEV2	WD1_DEV2	REF6 (relative of early flowering 6)	vv30009Flower_development_vv60038Jumonji	27.3.57_RNA.regulation of transcription.JUMONJI family;
VIT_18s0001g02100	-0.0170132	-0.0528112	0.387967	-0.13292	1.5392	3.09661	4.24771	4.95925	5.41403	6.97121	WD1	DEV2	WD1_DEV2	Unknown protein	0	35.2_not assigned.unknown;
VIT_18s0001g06670	0.0474692	0.0116334	0.0777502	0.167349	1.16979	5.89697	6.34174	6.46678	6.60217	6.84893	WD1	DEV2	WD1_DEV2	Ring-H2 finger protein ATL1N	0	29.5.11.4.2_protein.degradation.ubiquitin.E3.RING;
VIT_18s0001g07210	0.137332	-0.0837614	-0.0524016	0.0859832	0.242772	7.8324	7.98505	7.69736	8.57175	9.83973	WD1	DEV2	WD1_DEV2	Unknown	0	35.2_not assigned.unknown;
VIT_18s0001g11900	0.249024	-0.174915	0.126374	0.398187	0.435696	6.72586	7.29392	7.32035	7.11722	8.80874	WD1	DEV2	WD1_DEV2	GNS1/SUR4 membrane	0	11.8.1_lipid metabolism.exotics (steroids, squalene etc).sphingolipids;
VIT_18s0001g12420	-0.143484	-0.0139288	-0.135186	-0.278484	0.0454488	10.1142	10.4327	10.32	10.4793	10.4954	WD1	DEV2	WD1_DEV2	SEC14 cytosolic factor	vv50122Porters_cat_7_to_17	29.3.4.99_protein.targeting.secretory pathway.unspecified;
VIT_18s0001g14390	-0.183558	-0.0523981	0.0615249	-0.511962	0.302839	5.67379	5.79579	5.58787	6.61443	5.92819	WD1	DEV2	WD1_DEV2	Transducin protein	0	35.1_not assigned.no ontology;
VIT_18s0072g00450	0.0821627	0.097295	0.0988048	-0.113194	1.95364	3.86963	3.86823	3.05821	2.88292	6.29157	WD1	DEV2	WD1_DEV2	Unknown protein	0	35.1_not assigned.no ontology;
VIT_18s0072g00890	0.0912756	0.182742	0.0946185	-0.00874463	0.422028	7.03567	7.55791	7.92425	8.05083	8.63251	WD1	DEV2	WD1_DEV2	Leucine-rich repeat protein kinase	0	30.2.10_signalling.receptor kinases.leucine rich repeat X;
VIT_19s0014g00570	0.13404	0.0351054	-0.208532	0.0197326	0.645036	4.70818	4.7612	4.63237	4.35143	5.06491	WD1	DEV2	WD1_DEV2	Disease resistance protein RFL1	0	20.1.7_stress.biotic.PR-proteins;
VIT_19s0014g04770	0.138547	-0.139724	-0.0433981	0.24645	0.259992	9.18436	9.43648	9.79522	10.1914	9.3408	WD1	DEV2	WD1_DEV2	RNA recognition motif (RRM)-containing protein	0	27.4_RNA.RNA binding;
VIT_19s0085g00050	0.00287819	-0.155242	-0.0890195	-0.471647	0.653972	5.48715	6.96096	4.89715	8.12174	6.99049	WD1	DEV2	WD1_DEV2	Myb domain protein 58	vv60044MYB	27.3.25_RNA.regulation of transcription.MYB domain transcription factor family;
VIT_19s0090g01420	0.13836	-0.0222359	0.00532795	0.104514	0.490851	4.3912	4.92835	5.60324	5.85835	6.49416	WD1	DEV2	WD1_DEV2	Wax synthase isoform 1	vv11000Single_reactions	16.7_secondary metabolism.wax;
VIT_19s0090g01650	0.062246	0.139197	-0.586139	0.423703	0.960895	6.38234	4.84579	6.81195	6.99195	7.07797	WD1	DEV2	WD1_DEV2	LOP1 TRN1 (LOPPED 1, TORNADO 1)	vv50004Auxin_transport	33.99_development.unspecified;17.2.2_hormone metabolism.auxin.signal transduction
VIT_19s0090g01710	0.0772512	0.0857675	-0.0391884	-0.00569166	0.408289	6.49312	6.48702	6.96483	6.93956	7.63158	WD1	DEV2	WD1_DEV2	FRIGIDA-like 2	vv30009Flower_development	33.99_development.unspecified;
VIT_00s0187g00110	0.295541	-0.201056	0.0748083	0.243966	0.390285	10.1716	10.7443	11.5746	11.6856	10.7914	WD1	DEV3	WD1_DEV3	Cystatin	0	29.5.3_protein.degradation.cysteine protease;
VIT_00s0187g00150	0.0100451	0.0755558	0.0186142	0.0347858	0.219372	10.8061	10.9932	11.3318	11.505	11.3941	WD1	DEV3	WD1_DEV3	E3 ubiquitin-protein ligase HUWE1	vv24120Ubiquitin_mediated_proteolysis_vv50110Protein_coat	29.5.11.4.1_protein.degradation.ubiquitin.E3.HECT;
VIT_00s0527g00030	0.394043	-0.558585	0.025173	0.210743	0.47015	5.71034	9.13791	11.1538	9.22856	8.63099	WD1	DEV3	WD1_DEV3	Arabinogalactan protein AGP31	vv40006Cell_wall	20.2.99_stress.abiotic.unspecified;
VIT_01s0011g02980	0.0764947	-0.0740537	0.0421221	0.012218	0.326339	7.84405	8.45032	8.93917	9.25167	9.09659	WD1	DEV3	WD1_DEV3	ILP1 (Increased level of polyploidy1-1d)	0	35.2_not assigned.unknown;
VIT_01s0011g03730	0.165919	0.203606	0.0675919	0.0123955	0.884036	4.8758	4.70361	5.70277	6.9512	5.43143	WD1	DEV3	WD1_DEV3	(myb domain protein 62	vv60044MYB	27.3.25_RNA.regulation of transcription.MYB domain transcription factor family;
VIT_01s0026g01340	0.054673	-0.219767	-0.236229	0.324316	0.514338	9.94819	10.5309	11.4792	11.6704	10.5258	WD1	DEV3	WD1_DEV3	Glutathione S-transferase 29 GSTU18	vv10480Glutathione_metabolism	26.9_misc.glutathione S transferases;
VIT_01s0146g00280	-0.00282166	0.00387287	-0.112317	0.125463	0.366119	10.6218	12.3322	12.3921	12.3473	12.3552	WD1	DEV3	WD1_DEV3	NAC domain-containing protein 83	vv60046NAC	33.99_development.unspecified;27.3.27_RNA.regulation of transcription.NAC domain transcription factor family
VIT_01s0150g00160	0.0674013	-0.159889	-0.066767	0.194692	0.256766	10.8986	11.1696	12.0364	12.3924	12.1006	WD1	DEV3	WD1_DEV3	Ubiquinol-cytochrome C reductase iron-sulfur subunit, mitochondrial	vv10190Oxidative_phosphorylation_vv50135Primary_active_transporter_cat_D3_to_E2	9.5_mitochondrial electron transport / ATP synthesis.cytochrome c reductase;
VIT_03s0017g01340	0.151053	-0.0314156	0.016397	0.138495	0.185997	11.0951	11.6973	11.9005	11.8977	12.169	WD1	DEV3	WD1_DEV3	Synaptotagmin binding, cytoplasmic RNA interacting	0	27.4_RNA.RNA binding;
VIT_03s0017g02160	0.118934	0.0961246	-0.0229619	0.162418	0.355446	9.95995	10.3825	10.7396	10.9987	10.6913	WD1	DEV3	WD1_DEV3	Suppressor of FRIGIDA4	vv30009Flower_development_vv60017C2H2	27.3.11_RNA.regulation of transcription.C2H2 zinc finger family;
VIT_03s0038g00420	0.0861742	0.0298776	-0.0178439	0.0786867	0.224809	10.1062	10.1887	11.5709	11.6454	11.616	WD1	DEV3	WD1_DEV3	HEN4 (HUA enhancer 4)	vv30009Flower_development	27.4_RNA.RNA binding;
VIT_03s0063g00820	0.291446	-0.165481	-0.0816442	-0.184455	0.432847	8.91674	9.40749	9.5297	10.2174	9.37024	WD1	DEV3	WD1_DEV3	Carboxyesterase 12; CXE12	0	24_Biodegradation of Xenobiotics;11.9.4.5_lipid metabolism.lipid degradation.beta-oxidation.acyl-CoA thioesterase
VIT_03s0088g01180	0.395782	-0.107629	0.238356	0.2033	0.482211	9.1799	10.2953	11.9177	11.7606	10.4355	WD1	DEV3	WD1_DEV3	Proline iminopeptidase	vv10330Arginine_and_proline_metabolism	30.2.11_signalling.receptor kinases.leucine rich repeat XI;
VIT_04s0008g03000	-0.102759	0.00181495	-0.260323	-0.50455	0.379835	3.6454	3.7152	5.2879	6.7906	5.07772	WD1	DEV3	WD1_DEV3	Cycloartenol synthase	vv10100Biosynthesis_of_steroids	16.1.5_secondary metabolism.isoprenoids.terpenoids;16.1_secondary metabolism.isoprenoids
VIT_04s0008g04700	0.100569	-0.0748686	0.0347859	0.0548403	0.325423	9.08496	9.60448	9.86745	9.95991	9.86837	WD1	DEV3	WD1_DEV3	Histone H2A variant 3 HTA9	0	28.1.3.2.1_DNA.synthesis/chromatin structure.histone.core.H2A;
VIT_04s0023g01380	0.323382	-0.148223	-0.112605	0.0118556	0.425417	8.23162	9.06551	10.4088	10.5839	10.7304	WD1	DEV3	WD1_DEV3	Scarecrow-like	vv60032GRAS	33.99_development.unspecified;
VIT_04s0023g01430	0.322696	-0.0500655	0.00631262	0.193305	0.226184	10.3848	11.2195	11.8452	11.7689	11.6345	WD1	DEV3	WD1_DEV3	Indeterminate(ID)-domain 2	vv60017C2H2	27.3.11_RNA.regulation of transcription.C2H2 zinc finger family;
VIT_04s0023g01650	0.0608496	0.0418157	-0.0137451	0.0996982	0.184687	12.3017	12.1816	12.9911	13.1082	13.0663	WD1	DEV3	WD1_DEV3	Succinate dehydrogenase flavoprotein subunit,precursor	vv10020Citrate_cycle_vv10190Oxidative_phosphorylation	8.1.7_TCA / org transformation.TCA.succinate dehydrogenase;
VIT_05s0020g01120	0.0657146	-0.0924196	-0.413646	0.137417	0.331208	8.71206	8.32836	9.53223	9.53106	8.85625	WD1	DEV3	WD1_DEV3	Rhomboid	0	27.3.99_RNA.regulation of transcription.unclassified;
VIT_05s0049g00010	0.195144	-0.0202839	0.0315823	0.230446	0.295197	4.28694	6.77656	9.09562	10.5323	9.54707	WD1	DEV3	WD1_DEV3	Cellulose synthase CSLG2	vv40006Cell_wall	10.2.1_cell wall.cellulose synthesis.cellulose synthase;
VIT_05s0062g01180	0.134629	-0.105474	-0.146461	-0.0377904	0.225572	11.7544	12.0706	12.5826	12.449	12.0367	WD1	DEV3	WD1_DEV3	Importin beta-2	vv23013RNA_transport_vv50109Incompletely_characterized_transport_systems_vv50112Nuclear_pore_complex	29.3.1_protein.targeting.nucleus;
VIT_06s0004g03710	0.190487	-0.014335	0.0275573	0.192139	0.277388	7.92713	8.78918	8.84124	8.46886	9.00897	WD1	DEV3	WD1_DEV3	PRLI-interacting factor G	0	35.1_not assigned.no ontology;
VIT_06s0004g04930	0.046307	-0.03035	0.0607468	-0.0583076	0.204466	12.0836	12.5435	12.779	12.7924	12.3479	WD1	DEV3	WD1_DEV3	Oxysterol binding protein	0	31.4_cell.vesicle transport;
VIT_06s0004g06320	0.198434	0.0920794	-0.297547	0.302549	0.68246	9.64716	9.88695	11.1365	11.1052	9.94959	WD1	DEV3	WD1_DEV3	Anthranilate synthase component I-1, chloroplast precursor	vv10400Phenylalanine_tyrosine_and_tryptophan_biosynthesis	13.1.6.5.1_amino acid metabolism.synthesis.aromatic aa.tryptophan.anthranilate synthase;
VIT_06s0004g06700	0.0174906	0.150744	-0.0521894	0.147948	0.286771	11.8824	11.2497	12.3923	12.2462	12.4521	WD1	DEV3	WD1_DEV3	ATP-dependent Clp protease ClpB protein	vv50109Incompletely_characterized_transport_systems	29.5.5_protein.degradation.serine protease;20.2.1_stress.abiotic.heat
VIT_06s0009g01180	0.239013	-0.00934032	0.0409794	0.0293813	0.246463	11.4855	11.9538	12.5475	12.7824	12.5421	WD1	DEV3	WD1_DEV3	UBP1 interacting protein 2a (UBA2a)	vv30001ABA_signaling	27.4_RNA.RNA binding;
VIT_06s0061g01410	0.0906885	-0.00943132	-0.0148638	0.172581	0.289675	7.80769	8.12012	8.81172	9.04738	8.9335	WD1	DEV3	WD1_DEV3	TRNA isopentenyltransferase	vv10100Biosynthesis_of_steroids	17.4.1_hormone metabolism.cytokinin.synthesis-degradation;
VIT_07s0104g00640	-0.025668	-0.354017	-0.705816	-0.0190689	0.234222	5.2141	6.76992	6.9262	7.36035	7.16376	WD1	DEV3	WD1_DEV3	No hit	0	35.2_not assigned.unknown;
VIT_07s0191g00230	0.151715	-0.134553	-0.311432	0.10126	0.572031	8.65938	8.82073	10.2652	10.03	9.2883	WD1	DEV3	WD1_DEV3	Ring-H2 finger protein ATL5F	0	29.5.11.4.2_protein.degradation.ubiquitin.E3.RING;
VIT_08s0007g00490	0.253652	-0.00611979	-0.0291183	0.235968	0.322302	9.22612	9.72652	9.83526	9.78839	9.79034	WD1	DEV3	WD1_DEV3	Transducin protein	0	35.1_not assigned.no ontology;
VIT_08s0007g02570	0.437463	-0.109861	0.157363	0.178561	0.553548	10.3181	11.03	12.6548	12.284	10.8889	WD1	DEV3	WD1_DEV3	CCR4-NOT transcription complex subunit 7	vv23018RNA_degradation_vv60086OFP	27.1.19_RNA.processing.ribonucleases;
VIT_08s0007g03830	0.257874	-0.0878552	-0.208721	0.10729	0.241607	15.1244	15.3067	16.3831	16.2134	15.8174	WD1	DEV3	WD1_DEV3	fructose-bisphosphate aldolase cytoplasmic isozyme	vv10010Glycolysis_vv10030Pentose_phosphate_vv10051Fructose_and_mannose_metabolism_vv10710Carbon_fixation	4.3.10_glycolysis.unclear/dually targeted.aldolase;4.1.10_glycolysis.cytosolic branch.aldolase
VIT_08s0007g04310	0.113582	-0.0278503	0.0376736	0.0216252	0.283509	10.5687	11.5166	11.2286	11.4407	10.9496	WD1	DEV3	WD1_DEV3	Threonine dehydratase/deaminase	vv10260Glycine_serine_and_threonine_metabolism_vv10290Valine_leucine_and_isoleucine_biosynthesis	13.1.4.5.1_amino acid metabolism.synthesis.branched chain group.isoleucine specific.threonine ammonia-lyase;
VIT_08s0007g07670	0.125778	-0.362099	-0.0543608	-0.148159	0.508164	4.82176	8.52381	10.5798	10.4437	9.70934	WD1	DEV3	WD1_DEV3	NAC domain containing protein 47	vv60046NAC	33.99_development.unspecified;27.3.27_RNA.regulation of transcription.NAC domain transcription factor family
VIT_08s0007g09040	0.15294	-0.0889341	0.00972486	0.0658349	0.28589	9.64411	9.6051	10.2713	10.196	10.2539	WD1	DEV3	WD1_DEV3	DnaJ homolog, subfamily A, member 5	vv50132Primary_active_transporter_cat_A5_to_A8_vv60017C2H2	20.2.1_stress.abiotic.heat;
VIT_08s0032g00460	0.113537	0.109012	-0.0226731	0.13077	0.299844	9.7591	9.8801	11.7116	12.0243	12.1051	WD1	DEV3	WD1_DEV3	No hit	0	35.2_not assigned.unknown;
VIT_08s0040g00470	0.103022	-0.22631	-0.129136	-0.0308293	0.32913	12.5243	13.2378	13.9766	14.0161	12.8819	WD1	DEV3	WD1_DEV3	Calmodulin-7 (CAM7)	vv34020Calcium_signaling_pathway_vv34626Plant-pathogen_interaction	30.3_signalling.calcium;
VIT_08s0105g00400	0.295977	-0.141622	0.106375	0.295373	0.347146	7.11631	7.91903	9.04156	9.22183	9.18069	WD1	DEV3	WD1_DEV3	GT-1-like transcription factor	vv60062Trihelix	27.3.30_RNA.regulation of transcription.Trihelix, Triple-Helix transcription factor family;
VIT_09s0018g01290	0.255204	0.0663333	0.0733962	-0.225632	0.582373	7.9673	8.54434	9.55936	9.87274	8.25835	WD1	DEV3	WD1_DEV3	Unknown protein	0	35.2_not assigned.unknown;
VIT_10s0003g03790	0.704529	0.0425734	0.133785	0.0541214	1.09428	7.02384	7.46398	9.76976	9.79204	8.22936	WD1	DEV3	WD1_DEV3	Jasmonate ZIM domain-containing protein 8	vv30011Jasmonate_signaling_vv60069ZIM	35.2_not assigned.unknown;
VIT_11s0052g01840	0.0911467	0.0245515	0.0224656	0.0410985	0.264441	9.78663	10.3185	11.1471	10.938	10.5329	WD1	DEV3	WD1_DEV3	Diacylglycerol kinase	vv10561Glycerolipid_metabolism_vv10564Glycerophospholipid_metabolism_vv34070Phosphatidylinositol_signaling_system	11.3.5_lipid metabolism.Phospholipid synthesis.diacylglycerol kinase;
VIT_12s0035g00840	0.193029	-0.0418584	0.125499	0.141693	0.224387	10.6111	11.0306	11.8101	12.042	11.5867	WD1	DEV3	WD1_DEV3	Unknown protein	0	35.2_not assigned.unknown;
VIT_13s0019g01100	0.270176	-0.175896	-0.26851	0.00159738	0.100635	10.6398	11.3048	12.7806	12.1394	11.6009	WD1	DEV3	WD1_DEV3	Unknown protein	0	35.2_not assigned.unknown;
VIT_13s0019g02440	0.234561	0.0353046	0.0551417	0.118884	0.234303	9.4104	10.4108	10.5556	10.9087	10.6311	WD1	DEV3	WD1_DEV3	Mitochondrial substrate carrier family protein	vv50123Porters_cat_18_to_29	34.9_transport.metabolite transporters at the mitochondrial membrane;
VIT_13s0067g02140	-0.0338441	0.0449824	-0.223522	0.158866	0.519291	5.5334	5.79212	6.89706	6.77476	6.09792	WD1	DEV3	WD1_DEV3	Heavy-metal-associated domain-containing protein	0	35.2_not assigned.unknown;
VIT_14s0006g00180	0.107854	-0.427913	-0.59382	-0.0107852	0.649459	9.48506	10.724	11.7049	11.3158	10.2191	WD1	DEV3	WD1_DEV3	Aspartyl protease	0	29.5.4_protein.degradation.aspartate protease;27.3.99_RNA.regulation of transcription.unclassified
VIT_14s0006g03280	0.154464	0.102323	0.0694792	0.134263	0.232564	11.2037	11.0494	11.8846	11.8965	11.8528	WD1	DEV3	WD1_DEV3	Nuclear matrix constituent protein 1	0	35.1_not assigned.no ontology;
VIT_14s0060g00360	0.0975345	0.0561624	0.0675822	0.181382	0.235813	10.1253	10.4372	11.9495	11.2203	10.9266	WD1	DEV3	WD1_DEV3	Isopenicillin N epimerase	vv10311Penicillin_and_cephalosporin_biosynthesis	27.3.99_RNA.regulation of transcription.unclassified;
VIT_14s0066g01060	-0.0137707	0.110952	-0.628916	-0.20572	0.542247	4.46262	3.92977	6.2938	4.91921	4.77527	WD1	DEV3	WD1_DEV3	Polygalacturonase GH28	vv40006Cell_wall	10.6.3_cell wall.degradation.pectate lyases and polygalacturonases;
VIT_14s0068g01760	0.36027	-0.00949688	0.100961	0.159905	0.543127	9.71483	10.1803	13.3247	13.2841	12.1796	WD1	DEV3	WD1_DEV3	Alcohol dehydrogenase	vv10010Glycolysis_vv10071Fatty_acid_metabolism_vv10350Tyrosine_metabolism	26.22_misc.short chain dehydrogenase/reductase (SDR);
VIT_14s0171g00330	0.0471255	0.0606714	-0.0453343	0.0363648	0.265274	10.6004	10.2972	10.7952	11.0005	10.5646	WD1	DEV3	WD1_DEV3	Ubiquinol-cytochrome c reductase cytochrome c1	vv10190Oxidative_phosphorylation_vv50135Primary_active_transporter_cat_D3_to_E2	9.6_mitochondrial electron transport / ATP synthesis.cytochrome c;
VIT_14s0171g00510	-0.0992938	-0.117687	-0.324245	-0.0577498	0.0483134	10.6007	10.7078	11.2307	11.0476	10.7776	WD1	DEV3	WD1_DEV3	Cell division cycle 48-interacting UBX-domain protein	vv44110Cell_cycle	35.2_not assigned.unknown;
VIT_14s0219g00150	0.265755	-0.110709	-0.0299355	0.118282	0.215613	10.9491	11.5441	12.5159	12.5283	12.3594	WD1	DEV3	WD1_DEV3	Succinate dehydrogenase iron-protein subunit	vv10020Citrate_cycle	8.1.7_TCA / org transformation.TCA.succinate dehydrogenase;
VIT_15s0046g00190	0.0530411	0.105509	0.0536957	0.314485	0.618455	5.54019	5.19157	7.68345	8.05216	6.27158	WD1	DEV3	WD1_DEV3	Laccase	vv11000Single_reactions_vv50109Incompletely_characterized_transport_systems	16.1_secondary metabolism.simple phenols;
VIT_15s0046g01510	0.124128	-0.00193702	-0.00696558	0.188774	0.304845	11.2206	11.9001	13.1638	13.1644	12.6137	WD1	DEV3	WD1_DEV3	BTB/POZ domain-containing protein	vv60093TRAF	35.1.9_not assigned.no ontology.BTB/POZ domain-containing protein;
VIT_15s0048g01430	0.0531493	-0.0791958	-0.0925631	-0.0392253	0.648045	5.51627	5.77878	6.84115	7.35364	6.29113	WD1	DEV3	WD1_DEV3	24-sterol C-methyltransferase	vv10100Biosynthesis_of_steroids_vv50004Auxin_transport	35.2_not assigned.unknown;
VIT_16s0013g00390	0.253689	-0.575217	-0.509681	0.136975	0.230527	7.73945	9.34058	10.2482	10.5294	10.3759	WD1	DEV3	WD1_DEV3	No hit	0	35.2_not assigned.unknown;
VIT_16s0039g00520	0.19784	0.166049	0.0960432	0.124832	0.280788	10.4721	10.8439	11.6748	11.4363	10.813	WD1	DEV3	WD1_DEV3	DNA helicase	0	28.99_DNA.unspecified;
VIT_16s0100g00470	0.201564	-0.292061	-0.235435	0.0256776	0.273871	10.5699	9.56167	10.9199	11.304	10.3557	WD1	DEV3	WD1_DEV3	BCL2 binding anthogene	0	31_cell;20.2_stress.abiotic
VIT_16s0100g00720	0.21706	-0.0236268	0.0621967	0.0729486	0.353794	7.12012	8.02161	8.63283	8.55738	7.94364	WD1	DEV3	WD1_DEV3	Heat shock transcription factor B2A	vv60037HSF	27.3.23_RNA.regulation of transcription.HSF,Heat-shock transcription factor family;
VIT_17s0000g03400	-0.00424206	-0.175746	0.184297	-0.380182	0.582165	3.71525	4.29882	3.83342	4.68353	3.39338	WD1	DEV3	WD1_DEV3	Unknown protein	0	35.2_not assigned.unknown;
VIT_17s0000g06270	0.00475173	-0.0163161	-0.171943	0.110297	0.248452	10.412	10.7132	11.3869	11.8689	11.1256	WD1	DEV3	WD1_DEV3	Malate dehydrogenase precursor	vv10020Citrate_cycle_vv10620Pyruvate_metabolism_vv10630Glyoxylate_and_dicarboxylate_metabolism_vv10710Carbon_fixation_vv10720Reductive_carboxylate_cycle	8.2.9_TCA / org transformation.other organic acid transformatons.cyt MDH;
VIT_18s0001g10260	0.074134	-0.00240809	-0.0619497	0.122472	0.281676	11.6732	11.9605	12.482	12.7692	12.3988	WD1	DEV3	WD1_DEV3	Zinc finger (C3HC4-type ring finger)	vv60078Other_zf-C3HC4	29.5.11.4.2_protein.degradation.ubiquitin.E3.RING;
VIT_18s0001g13890	0.25103	0.153557	0.068036	0.288183	0.353691	7.51039	7.88839	8.47242	8.62958	8.06057	WD1	DEV3	WD1_DEV3	Unknown protein	0	35.2_not assigned.unknown;
VIT_00s0179g00360	0.151806	0.0904976	0.208161	0.082203	0.47129	10.9144	10.8046	10.5693	10.5826	8.00123	WD1	DEV4	WD1_DEV4	Unknown protein	0	35.2_not assigned.unknown;
VIT_00s0304g00070	0.256762	-0.0444164	-0.0198553	0.40269	0.630009	10.5603	10.8224	10.6152	10.7354	9.34526	WD1	DEV4	WD1_DEV4	Lipid-associated family protein	0	35.1_not assigned.no ontology;
VIT_01s0011g00690	-0.0193529	-0.141926	-0.344226	-0.180615	0.163204	12.9079	12.9229	13.0473	13.2576	11.4053	WD1	DEV4	WD1_DEV4	UDP-glucose 6-dehydrogenase	vv10040Pentose_glucuronate_interconversion_vv10500Starch_and_sucrose_metabolism_vv10520Nucleotide_sugars_metabolism_vv40006Cell_wall	10.1.4_cell wall.precursor synthesis.UDP-Glc dehydrogenase (UGD);
VIT_01s0150g00210	0.34995	0.132263	-0.136196	0.196788	0.566229	12.4515	11.1819	11.5276	10.9979	6.76861	WD1	DEV4	WD1_DEV4	CYP51A	vv10100Biosynthesis_of_steroids	17.3.1.2.3_hormone metabolism.brassinosteroid.synthesis-degradation.sterols.CYP51;
VIT_01s0150g00580	0.114972	-0.0807049	-0.210085	0.21144	0.375777	10.6674	11.0479	10.8554	10.4662	9.5847	WD1	DEV4	WD1_DEV4	Ribosomal protein L10 (RPL10B) 60S	vv23010Ribosome	29.2.1.2.2.10_protein.synthesis.ribosomal protein.eukaryotic.60S subunit.L10;
VIT_02s0025g04380	0.271024	0.0537838	-0.0811585	0.189691	0.402373	9.04254	8.75827	9.2677	9.31003	7.96264	WD1	DEV4	WD1_DEV4	ATPP2-A13	0	31.1_cell.organisation;26.16_misc.myrosinases-lectin-jacalin
VIT_03s0017g01280	0.236391	-0.220132	-0.27641	0.415689	1.62031	10.5673	11.0032	11.0361	10.934	6.64082	WD1	DEV4	WD1_DEV4	ABC transporter G member 7	vv52010ABC_transporters	34.16_transport.ABC transporters and multidrug resistance systems;
VIT_03s0063g01760	0.276056	-0.589931	-0.466221	-0.322517	0.311119	8.58384	8.32279	9.99973	10.274	4.6648	WD1	DEV4	WD1_DEV4	No hit	0	35.2_not assigned.unknown;
VIT_04s0008g03150	-0.0387826	0.0737933	-0.258074	0.142054	0.544711	7.31191	7.27672	7.35417	6.92284	6.17967	WD1	DEV4	WD1_DEV4	S-adenosyl-L-methionine-dependent methyltransferase mraW	0	35.1_not assigned.no ontology;
VIT_04s0008g05210	-0.189269	0.0481686	-0.2026	-0.119844	0.641313	8.21447	8.98429	8.28404	8.37494	7.20721	WD1	DEV4	WD1_DEV4	BZIP protein HY5 (HY5)	vv60012BZIP	27.3.35_RNA.regulation of transcription.bZIP transcription factor family;
VIT_04s0008g06030	0.371868	-0.227496	-0.102336	0.0974228	0.227506	10.8683	11.6302	11.1676	10.8931	10.261	WD1	DEV4	WD1_DEV4	Ribosomal protein L39 (RPL39C) 60S	vv23010Ribosome	35.2_not assigned.unknown;
VIT_04s0023g03600	0.297241	0.0115022	-0.013637	0.487379	1.18735	10.3042	9.72734	12.6364	11.881	6.46014	WD1	DEV4	WD1_DEV4	SEN1 (dark inducible 1)	vv30011Jasmonate_signaling	33.99_development.unspecified;29.4_protein.postranslational modification
VIT_04s0043g00340	-0.136439	0.0394075	-0.15563	0.117595	0.587759	8.79138	8.99457	9.04669	8.40973	7.52494	WD1	DEV4	WD1_DEV4	Myb KAN1 (KANADI 1)	vv60029G2-like	27.3.20_RNA.regulation of transcription.G2-like transcription factor family, GARP;
VIT_04s0044g00310	0.0820037	-0.541749	-0.585501	-0.463249	-0.0432437	6.28234	7.80601	7.55222	5.22887	3.80864	WD1	DEV4	WD1_DEV4	Nodulin MtN21 family	vv50122Porters_cat_7_to_17	33.99_development.unspecified;
VIT_04s0044g01130	0.276432	-0.172917	-0.0589792	-0.040184	0.608955	9.76001	9.29151	10.9996	10.7124	6.85601	WD1	DEV4	WD1_DEV4	Alcohol dehydrogenase 2 [Vitis vinifera]	vv10010Glycolysis_vv10071Fatty_acid_metabolism_vv10350Tyrosine_metabolism	5.3_fermentation.ADH;
VIT_04s0079g00610	0.27236	0.0406921	-0.0565408	0.362571	0.719789	11.9053	11.7535	12.3954	11.9245	8.57515	WD1	DEV4	WD1_DEV4	Early nodulin ENOD18 protein	0	33.99_development.unspecified;
VIT_05s0020g04420	-0.000313206	-0.488352	-0.872082	-0.560197	0.0536215	9.06605	8.67935	8.885	8.96959	4.80641	WD1	DEV4	WD1_DEV4	Calmodulin	vv34020Calcium_signaling_pathway_vv34626Plant-pathogen_interaction	30.3_signalling.calcium;
VIT_05s0029g00330	0.139106	-0.101012	-0.063227	0.104353	0.284124	14.8153	14.5512	15.0787	14.8295	13.7957	WD1	DEV4	WD1_DEV4	Adenosylhomocysteinase (S-adenosyl-L-homocysteine hydrolase)	vv10271Methionine_metabolism_vv10450Selenoamino_acid_metabolism	13.2.3.4_amino acid metabolism.degradation.aspartate family.methionine;
VIT_06s0004g00200	-0.00502848	0.0937297	-0.0204871	0.0998542	0.258452	12.4796	12.8109	12.5984	12.3811	11.9092	WD1	DEV4	WD1_DEV4	Splicing factor YT521-B	0	30.3_signalling.calcium;
VIT_06s0004g07770	0.231071	-0.381408	-0.469047	-0.262546	0.115023	11.5168	11.2214	11.699	12.1469	9.4286	WD1	DEV4	WD1_DEV4	Peroxidase	vv10360Phenylalanine_metabolism_vv10680Methane_metabolism	26.12_misc.peroxidases;
VIT_06s0061g00590	0.103009	-0.0184176	-0.20422	0.20775	0.633884	8.34247	8.65154	9.02476	8.15748	6.31829	WD1	DEV4	WD1_DEV4	Nodulin family protein	0	33.99_development.unspecified;
VIT_07s0129g00930	0.390591	0.0124742	0.203035	0.0385008	0.468769	12.4486	12.764	13.5675	13.5581	9.88496	WD1	DEV4	WD1_DEV4	Unknown protein	0	35.2_not assigned.unknown;
VIT_07s0191g00180	-0.266248	-0.0555505	-0.259894	-0.232891	0.0988994	12.0569	12.8188	12.5126	12.3154	11.6758	WD1	DEV4	WD1_DEV4	Homeobox-leucine zipper protein ATHB-6	vv30001ABA_signaling_vv60034HB	27.3.22_RNA.regulation of transcription.HB,Homeobox transcription factor family;
VIT_08s0007g04180	0.376556	0.237568	-0.0647675	-0.079202	0.87482	12.4087	12.2047	13.4939	13.5765	6.02724	WD1	DEV4	WD1_DEV4	Retrotransposon protein, Ty1-copia subclass	0	27.3.30_RNA.regulation of transcription.Trihelix, Triple-Helix transcription factor family;
VIT_08s0007g07520	0.366405	-0.22051	0.108814	0.276264	0.583037	9.4882	10.2368	10.0848	10.2483	8.28306	WD1	DEV4	WD1_DEV4	3-oxoacyl-[acyl-carrier-protein] reductase, chloroplast	vv10061Fatty_acid_biosynthesis_vv11040Biosynthesis_of_unsaturated_fatty_acids	26.22_misc.short chain dehydrogenase/reductase (SDR);
VIT_08s0056g01300	0.32472	0.0213405	0.062233	-0.263338	1.07261	10.2168	8.87774	10.8209	11.5873	5.47889	WD1	DEV4	WD1_DEV4	Cupin, RmlC-type	0	35.2_not assigned.unknown;
VIT_09s0002g03250	0.217719	-0.099324	-0.0797276	0.0945713	0.629699	10.9825	10.9407	11.0108	11.0169	10.1736	WD1	DEV4	WD1_DEV4	Profilin 4 (PRO4) (PFN4)	vv44810Regulation_of_actin_cytoskeleton	31.1_cell.organisation;
VIT_09s0002g06380	0.14615	0.0629273	-0.043379	0.135148	0.345193	9.41806	9.20972	9.40279	9.03105	8.4754	WD1	DEV4	WD1_DEV4	Polygalacturonase GH28	vv40006Cell_wall	10.6.3_cell wall.degradation.pectate lyases and polygalacturonases;
VIT_09s0002g06400	0.255056	-0.0278956	-0.445443	-0.00988914	0.5168	8.0273	8.35712	9.97313	9.22125	6.11861	WD1	DEV4	WD1_DEV4	No hit	0	35.2_not assigned.unknown;
VIT_10s0003g03070	0.0603024	0.0818154	-0.118025	0.153319	0.255924	10.9587	10.7435	10.6673	10.5797	9.29402	WD1	DEV4	WD1_DEV4	Beta-ketoacyl-ACP synthase precursor	vv10061Fatty_acid_biosynthesis	11.1.3_lipid metabolism.FA synthesis and FA elongation.ketoacyl ACP synthase;
VIT_11s0037g00860	0.262261	-0.0865448	0.00581205	0.282389	0.613531	9.97541	9.50652	9.21392	9.2221	7.30497	WD1	DEV4	WD1_DEV4	Haemolysin-III related	0	35.2_not assigned.unknown;
VIT_12s0057g00080	0.488415	0.158549	-0.0809467	0.139279	0.722134	9.20486	10.008	11.1193	11.5841	5.99405	WD1	DEV4	WD1_DEV4	Wound-induced	0	20.2.4_stress.abiotic.touch/wounding;
VIT_12s0057g00100	0.308431	0.278542	-0.0610958	0.128637	0.709504	11.1965	11.3146	11.2624	11.4492	5.80239	WD1	DEV4	WD1_DEV4	Wound-responsive	0	35.2_not assigned.unknown;
VIT_12s0059g01820	0.221221	-0.0308311	0.0124791	-0.0127953	0.319154	10.2134	10.2378	10.2779	10.2396	9.54729	WD1	DEV4	WD1_DEV4	Protein phosphatase 1D	0	29.4_protein.postranslational modification;
VIT_13s0019g03190	0.273	0.0566193	-0.0704811	0.0927281	0.85271	10.2608	10.6443	10.4967	9.43206	7.56331	WD1	DEV4	WD1_DEV4	Zinc finger (C3HC4-type ring finger)	vv60078Other_zf-C3HC4	29.5.11.4.2_protein.degradation.ubiquitin.E3.RING;
VIT_13s0067g02300	0.214766	-0.531727	-0.138201	-0.432931	0.49471	9.06658	10.4267	11.0511	11.3734	7.58852	WD1	DEV4	WD1_DEV4	Hypoxia-responsive	0	35.2_not assigned.unknown;
VIT_13s0156g00140	0.277816	-0.181487	-0.0641668	0.329523	0.527051	8.92545	9.78468	9.78982	8.75075	7.75645	WD1	DEV4	WD1_DEV4	Zinc finger (C3HC4-type ring finger)	vv60078Other_zf-C3HC4	29.5.11.4.2_protein.degradation.ubiquitin.E3.RING;
VIT_13s0320g00040	0.149596	-0.077838	0.1184	-0.0589522	0.655593	7.32519	7.37276	7.14797	7.02636	6.08083	WD1	DEV4	WD1_DEV4	Glycosyl hydrolase family 20 protein	0	29.7.8_protein.glycosylation.alpha-1,6-mannosyl-glycoprotein-beta-1,2-N-acetylglucosaminyltransferase(GnTII);29.7.5_protein.glycosylation.alpha-1,3-mannosyl-glycoprotein-beta-1,2-N-acetylglucosaminyltransferase(GnTI)
VIT_14s0006g02950	0.491166	0.130021	-0.075279	0.155195	0.920615	11.2131	11.6886	12.3121	12.5139	6.28268	WD1	DEV4	WD1_DEV4	Lateral organ boundaries protein 41	vv60007AS2	27.3.37_RNA.regulation of transcription.AS2,Lateral Organ Boundaries Gene Family;
VIT_14s0068g01190	0.483232	-0.0356202	-0.272059	0.0169801	0.509611	10.458	10.4609	10.8046	10.5314	8.39838	WD1	DEV4	WD1_DEV4	Aspartate kinase	vv10260Glycine_serine_and_threonine_metabolism_vv10300Lysine_biosynthesis	13.1.3.6.1.1_amino acid metabolism.synthesis.aspartate family.misc.homoserine.aspartate kinase;
VIT_14s0068g02040	-0.0399399	-0.052226	-0.194399	0.0846408	0.820995	12.4974	12.4019	12.5369	12.1355	11.5662	WD1	DEV4	WD1_DEV4	Gda-1	0	35.1_not assigned.no ontology;
VIT_14s0108g00090	0.309421	0.138211	0.368455	0.0809791	0.610907	12.3111	12.0266	11.8298	11.8369	7.99	WD1	DEV4	WD1_DEV4	Cupin, RmlC-type	0	35.2_not assigned.unknown;
VIT_14s0171g00320	0.268946	-0.159848	-0.00919089	-0.0366954	0.542038	10.3697	10.5043	11.712	11.9907	7.03405	WD1	DEV4	WD1_DEV4	Kelch repeat-containing protein	0	27.3.67_RNA.regulation of transcription.putative transcription regulator;27.3.25_RNA.regulation of transcription.MYB domain transcription factor family
VIT_15s0021g01550	0.28021	0.0353031	-0.114225	-0.00362355	0.312912	10.9397	10.9328	11.4925	10.6919	9.54016	WD1	DEV4	WD1_DEV4	Unknown protein	0	35.2_not assigned.unknown;
VIT_15s0045g00370	0.48005	-0.26229	0.24074	-0.140804	0.709803	6.3928	9.18893	8.96927	7.97041	4.79242	WD1	DEV4	WD1_DEV4	Phosphatidylglycerol specific phospholipase C	vv10260Glycine_serine_and_threonine_metabolism_vv10562Inositol_phosphate_metabolism_vv10564Glycerophospholipid_metabolism_vv10565Ether_lipid_metabolism_vv34020Calcium_signaling_pathway	11.9.3.5_lipid metabolism.lipid degradation.lysophospholipases.phosphoinositide phospholipase C;
VIT_16s0039g01420	0.459562	-0.213764	-0.234232	0.246066	0.220831	10.0078	10.0028	10.3908	10.2563	5.49712	WD1	DEV4	WD1_DEV4	Unknown protein	0	35.2_not assigned.unknown;
VIT_16s0050g00850	0.424714	-0.251213	-0.148842	0.350105	0.99044	11.4997	11.6648	12.5324	11.5934	9.3041	WD1	DEV4	WD1_DEV4	C2 domain-containing protein	0	20.2.2_stress.abiotic.cold;
VIT_16s0050g00870	0.334872	-0.173555	-0.142665	0.497611	0.873133	8.11299	8.11837	8.9676	8.0098	5.99789	WD1	DEV4	WD1_DEV4	Acyltransferase	0	35.1_not assigned.no ontology;
VIT_16s0050g01830	-0.0535274	-0.4963	-0.864346	0.292316	0.719895	6.52925	8.41481	8.32567	5.68034	5.26768	WD1	DEV4	WD1_DEV4	AAA-type ATPase	0	29.5.9_protein.degradation.AAA type;
VIT_17s0000g05210	-0.146926	0.125822	-0.203064	0.130776	0.45492	9.66155	10.2827	9.79072	8.65934	7.25296	WD1	DEV4	WD1_DEV4	LNG1 (LONGIFOLIA1)	0	35.2_not assigned.unknown;
VIT_17s0000g05550	-0.0513032	-0.0592593	-0.124149	-0.0989578	0.606345	10.0535	11.2445	10.9352	10.0276	8.66269	WD1	DEV4	WD1_DEV4	Proton-dependent oligopeptide transport (POT) family protein	vv50122Porters_cat_7_to_17	34.13_transport.peptides and oligopeptides;
VIT_17s0053g00040	-0.15811	-0.277653	-0.711001	-0.435061	0.280411	8.32952	9.54134	8.63838	8.18469	6.40485	WD1	DEV4	WD1_DEV4	Metal-nicotianamine transporter YSL5	vv50125Porters_cat_66_to_94	34.13_transport.peptides and oligopeptides;
VIT_17s0053g00380	-0.112664	-0.352845	-0.541859	-0.414097	0.212664	8.38625	9.82049	8.67366	8.2765	6.63626	WD1	DEV4	WD1_DEV4	Metal-nicotianamine transporter YSL7	vv50125Porters_cat_66_to_94	34.13_transport.peptides and oligopeptides;
VIT_18s0001g05220	0.0819173	-0.00626475	-0.150736	0.145008	0.374258	12.8277	12.81	12.7834	12.7645	11.7069	WD1	DEV4	WD1_DEV4	WD-40 repeat	0	35.1_not assigned.no ontology;
VIT_18s0001g07770	0.235646	-0.130792	-0.278309	0.148702	0.398837	9.56674	9.09757	10.206	9.8524	8.40503	WD1	DEV4	WD1_DEV4	Unknown protein	0	35.2_not assigned.unknown;
VIT_19s0085g00550	0.104698	-0.160652	-0.100993	0.0940591	0.293251	11.6303	11.4241	11.6381	11.5415	10.2564	WD1	DEV4	WD1_DEV4	Ser/Thr protein kinase	0	29.4_protein.postranslational modification;
VIT_00s0207g00230	0.490241	-0.117626	-0.0732379	0.240978	0.684238	8.60338	8.42864	10.0876	8.77551	7.72518	WD1	DEV5	WD1_DEV5	Phototropic-responsive NPH3	0	30.11_signalling.light;
VIT_00s0214g00060	-0.0297066	0.0479192	-0.148646	-0.249562	0.411026	10.0961	10.1107	10.2814	10.5309	9.65103	WD1	DEV5	WD1_DEV5	F-box protein PP2-B2	0	31.1_cell.organisation;29.5.11.4.3.2_protein.degradation.ubiquitin.E3.SCF.FBOX
VIT_00s0229g00050	-0.0577014	-0.0957031	-0.024237	-0.0991232	0.647095	8.06095	8.97669	8.95586	9.34724	8.06424	WD1	DEV5	WD1_DEV5	C2H2 zinc-finger protein ZPT3-3	vv60017C2H2	27.3.11_RNA.regulation of transcription.C2H2 zinc finger family;
VIT_01s0010g02460	0.277207	0.19248	0.23031	0.220339	0.640807	14.2601	13.8167	16.135	16.0561	12.8899	WD1	DEV5	WD1_DEV5	Glyceraldehyde-3-phosphate dehydrogenase, cytosolic 3	vv10010Glycolysis	4.1.8_glycolysis.cytosolic branch.glyceraldehyde 3-phosphate dehydrogenase (GAP-DH);
VIT_01s0026g01470	0.184487	-0.109635	0.0840219	0.139362	0.244745	10.2139	10.9647	10.9593	10.7522	10.1117	WD1	DEV5	WD1_DEV5	Glycine-rich protein	0	35.1.40_not assigned.no ontology.glycine rich proteins;
VIT_03s0063g00370	0.322885	-0.239472	-0.0689782	0.273809	0.609852	8.93455	10.8115	12.0743	11.0165	9.40341	WD1	DEV5	WD1_DEV5	Nitrite reductase	vv10910Nitrogen_metabolism	12.1.2_N-metabolism.nitrate metabolism.nitrite reductase;
VIT_05s0020g00670	0.254827	-0.142715	-0.158317	0.199228	0.229553	14.5459	15.724	16.0716	15.687	13.9141	WD1	DEV5	WD1_DEV5	S-adenosylmethionine synthetase 1 (SAM1)	vv10271Methionine_metabolism_vv10450Selenoamino_acid_metabolism	15.2_metal handling.binding, chelation and storage;13.1.3.4.11_amino acid metabolism.synthesis.aspartate family.methionine.S-adenosylmethionine synthetase;13.1.3.4_amino acid metabolism.synthesis.aspartate family.methionine;
VIT_05s0029g00420	0.252744	-0.458769	-0.380516	0.0571287	-0.0946412	12.8791	13.8396	15.4095	13.6798	11.7237	WD1	DEV5	WD1_DEV5	Nucleotide sugar epimerase	vv10500Starch_and_sucrose_metabolism_vv10520Nucleotide_sugars_metabolism_vv40006Cell_wall	10.1.6_cell wall.precursor synthesis.GAE;
VIT_06s0004g01510	0.0416831	0.404554	0.100519	0.0725151	0.433946	12.3447	13.2539	13.9802	12.8333	11.9216	WD1	DEV5	WD1_DEV5	Lipoxygenase (LOX2)	vv10592alpha-Linolenic_acid_metabolism	17.7.1.2_hormone metabolism.jasmonate.synthesis-degradation.lipoxygenase;
VIT_06s0004g02530	0.181015	-0.229203	-0.232683	0.340276	0.578255	7.85525	8.50595	9.09235	7.77875	7.33474	WD1	DEV5	WD1_DEV5	Wall-associated receptor kinase 5	0	29.4_protein.postranslational modification;
VIT_07s0031g01850	0.195986	0.0690107	0.0895797	0.036119	0.389864	10.847	11.4808	11.4668	10.8235	10.7937	WD1	DEV5	WD1_DEV5	BRI1 protein	vv30005Brassinosteroids_signaling	17.3.2.1_hormone metabolism.brassinosteroid.signal transduction.BRI;
VIT_09s0002g06000	0.229157	-0.0128599	-0.00832888	0.212719	0.290755	10.6627	10.9254	11.0647	10.782	10.6136	WD1	DEV5	WD1_DEV5	Cytochrome c oxidase subunit Vb	vv10190Oxidative_phosphorylation_vv50135Primary_active_transporter_cat_D3_to_E2	9.7_mitochondrial electron transport / ATP synthesis.cytochrome c oxidase;
VIT_10s0003g01000	0.145639	-0.0169683	-0.187435	0.136893	0.252806	12.1747	12.2854	13.0425	12.8215	12.1431	WD1	DEV5	WD1_DEV5	Malate dehydrogenase	vv10020Citrate_cycle_vv10620Pyruvate_metabolism_vv10630Glyoxylate_and_dicarboxylate_metabolism_vv10710Carbon_fixation_vv10720Reductive_carboxylate_cycle	8.1.9_TCA / org transformation.TCA.malate DH;
VIT_10s0003g03800	0.376922	-0.0399641	-0.23918	-0.00879318	1.30971	6.9988	7.36628	7.98858	7.74872	6.50797	WD1	DEV5	WD1_DEV5	Jasmonate ZIM domain-containing protein 8	vv30011Jasmonate_signaling_vv60069ZIM	35.2_not assigned.unknown;
VIT_11s0052g00880	0.206963	-0.0350286	0.122034	0.14637	0.246237	13.5985	13.4859	13.6261	13.968	13.2814	WD1	DEV5	WD1_DEV5	NADPH-cytochrome P450 oxydoreductase isoform 3	vv10195Photosynthesis	26.1_misc.cytochrome P450;
VIT_12s0055g00370	0.156671	-0.0506617	-0.0969535	-0.0584517	0.486936	8.87531	9.4683	9.39899	9.3914	8.81774	WD1	DEV5	WD1_DEV5	Harpin-induced protein	0	35.2_not assigned.unknown;
VIT_12s0057g00520	-0.0497502	-0.364586	-0.325291	0.378984	0.567594	11.0251	11.1292	12.0105	11.2398	9.91602	WD1	DEV5	WD1_DEV5	Serine/threonine-protein kinase WNK3	0	29.4_protein.postranslational modification;
VIT_12s0057g01500	0.0402897	-0.0259407	0.10287	0.00349223	0.28455	10.0344	10.4151	10.5793	10.6829	9.83157	WD1	DEV5	WD1_DEV5	Calcium exchanger 5	vv50123Porters_cat_18_to_29	34.21_transport.calcium;30.5_signalling.G-proteins
VIT_13s0047g00040	0.062639	-0.0200421	-0.255747	0.242028	0.876718	5.53882	6.83214	6.24871	6.04221	4.93516	WD1	DEV5	WD1_DEV5	ZIFL1 (Zinc induced facilitator 1)	vv50121Porters_cat_1_to_6	34.99_transport.misc;34.16_transport.ABC transporters and multidrug resistance systems;34.2_transport.sugars;
VIT_13s0067g01650	0.481357	-0.119964	0.102409	0.409314	0.627892	9.97354	10.3319	13.0846	12.2372	9.73065	WD1	DEV5	WD1_DEV5	Glutaredoxin	0	21.4_redox.glutaredoxins;
VIT_14s0006g01930	0.0371145	-0.299486	-0.937202	0.0758434	0.542314	6.41704	7.56068	8.68027	7.65526	6.62944	WD1	DEV5	WD1_DEV5	Unknown protein	0	35.2_not assigned.unknown;
VIT_14s0060g02300	0.388089	-0.111076	0.05609	0.534762	0.601071	9.28852	9.56427	11.0903	11.3118	9.6617	WD1	DEV5	WD1_DEV5	Hypoxia-responsive	0	35.1_not assigned.no ontology;
VIT_15s0046g01970	0.518244	0.167635	0.148044	0.390237	0.902596	5.34657	6.1196	7.13438	6.44025	3.26587	WD1	DEV5	WD1_DEV5	Anthocyanidine rhamnosyl-transferase	vv10942Anthocyanin_biosynthesis	16.8.1.12_secondary metabolism.flavonoids.anthocyanins.anthocyanidin 3-O-glucosyltransferase;16.8.1_secondary metabolism.flavonoids.anthocyanins
VIT_16s0050g00140	0.107296	-0.220001	-0.327959	-0.0821683	0.126572	10.4368	11.3219	12.2699	11.9929	10.9589	WD1	DEV5	WD1_DEV5	Heavy-metal-associated domain-containing protein	0	35.2_not assigned.unknown;
VIT_17s0000g08370	0.397098	-0.0167266	0.0348891	0.335167	0.647446	9.13234	9.26954	11.5942	12.1098	9.26991	WD1	DEV5	WD1_DEV5	RCD one 2 (SRO2)	0	20.2.3_stress.abiotic.drought/salt;
VIT_18s0001g12390	0.170163	-0.137243	-0.312612	0.462171	0.851893	7.96036	9.37852	10.7907	9.78613	8.39064	WD1	DEV5	WD1_DEV5	Glucan endo-1,3-beta-glucosidase 7 precursor	vv10500Starch_and_sucrose_metabolism	26.4.1_misc.beta 1,3 glucan hydrolases.glucan endo-1,3-beta-glucosidase;
VIT_19s0027g00760	0.0668662	-0.0424935	-0.110864	0.0910732	0.201166	14.8146	14.9051	15.1523	15.2625	14.654	WD1	DEV5	WD1_DEV5	Ribosome assembly protein 1	vv23008Ribosome_biogenesis_in_Eukaryotes	29.2.4_protein.synthesis.elongation;
VIT_01s0011g03530	0.110727	0.0989217	0.00404651	-0.544118	0.989409	5.0657	4.22887	2.5891	4.16753	4.59038	WD1	DEV6	WD1_DEV6	Lateral organ boundaries protein 41	vv60007AS2	27.3.37_RNA.regulation of transcription.AS2,Lateral Organ Boundaries Gene Family;
VIT_01s0011g04630	0.295585	-0.0684046	0.100474	0.229261	0.345092	10.5342	10.6424	10.2076	9.95731	10.2922	WD1	DEV6	WD1_DEV6	Ribose 5-phosphate isomerase	vv10030Pentose_phosphate_vv10710Carbon_fixation	7.2.4_OPP.non-reductive PP.ribose 5-phosphate isomerase;
VIT_04s0023g01120	0.233203	0.0247729	0.414289	-0.369456	1.03779	9.23553	9.42985	9.27886	7.91491	8.9633	WD1	DEV6	WD1_DEV6	Galacturonosyltransferase	vv40006Cell_wall	26.2_misc.UDP glucosyl and glucoronyl transferases;10.3.2_cell wall.hemicellulose synthesis.glucuronoxylan
VIT_05s0077g00530	0.02088	0.0174383	-0.0147839	-0.28089	1.02757	7.07467	6.01013	3.98097	4.18737	4.47443	WD1	DEV6	WD1_DEV6	Unknown protein	0	35.2_not assigned.unknown;
VIT_07s0031g00630	0.011791	-0.0874723	-0.0918547	0.265008	0.434155	8.20812	7.14497	6.73704	6.88689	7.55637	WD1	DEV6	WD1_DEV6	Unknown protein	0	35.2_not assigned.unknown;
VIT_07s0104g00480	0.0296941	0.178593	0.139142	0.0181719	0.30235	9.38666	8.88046	8.93533	8.82773	9.1553	WD1	DEV6	WD1_DEV6	Dynamin	0	30.5_signalling.G-proteins;
VIT_07s0191g00220	-0.140725	0.268675	-0.409925	0.0681935	0.506104	8.53351	8.70384	8.21268	7.8963	8.14055	WD1	DEV6	WD1_DEV6	Unknown protein	0	35.2_not assigned.unknown;
VIT_08s0007g04560	0.0415251	-0.0188492	-0.0922798	-0.00484316	0.820543	6.16506	5.73559	4.67233	4.53643	5.17524	WD1	DEV6	WD1_DEV6	PLATZ transcription factor	vv60049PLATZ	27.3.99_RNA.regulation of transcription.unclassified;
VIT_09s0002g00420	0.389054	0.0925514	-0.0364986	0.235375	1.05356	7.35224	7.66693	5.48718	5.80301	5.84802	WD1	DEV6	WD1_DEV6	Senescence-associated protein	0	33.99_development.unspecified;
VIT_13s0067g01820	0.0477014	0.127351	-0.211724	0.13021	0.267879	9.49452	9.0741	8.87183	9.09234	9.09378	WD1	DEV6	WD1_DEV6	Ribosomal protein S4 (RPS4D) 40S	vv23010Ribosome	29.2.1.2.1.4_protein.synthesis.ribosomal protein.eukaryotic.40S subunit.S4;
VIT_18s0001g09000	0.16682	-0.153422	0.054887	-0.0628433	0.735112	4.93506	4.12385	2.49114	3.27983	4.35839	WD1	DEV6	WD1_DEV6	No hit	0	35.2_not assigned.unknown;
VIT_02s0025g02390	-0.0823056	0.259847	0.289849	0.382564	0.710927	8.0636	8.24372	8.13374	7.71379	7.77255	WD2	DEV0	WD2_DEV0	Oligopeptide transporter OPT7	vv50125Porters_cat_66_to_94	34.13_transport.peptides and oligopeptides;
VIT_02s0236g00130	-0.13996	0.0440793	0.217298	0.68976	0.633044	10.4132	10.3774	10.5585	9.66908	10.4489	WD2	DEV0	WD2_DEV0	SNF1-related protein kinase SRK2F	vv30001ABA_signaling	29.4.1_protein.postranslational modification.kinase;29.4_protein.postranslational modification
VIT_03s0088g00260	-0.0787298	0.251467	0.555148	1.35047	1.29365	10.4694	7.78909	9.82501	7.84766	7.5474	WD2	DEV0	WD2_DEV0	Serine carboxypeptidase S10	0	29.5.5_protein.degradation.serine protease;
VIT_03s0180g00200	0.228165	-0.189064	0.43759	0.298657	0.546344	10.6184	11.0949	9.2504	9.15352	11.6839	WD2	DEV0	WD2_DEV0	Limonoid UDP-glucosyltransferase	vv10940Phenylpropanoid_biosynthesis	26.2_misc.UDP glucosyl and glucoronyl transferases;
VIT_04s0008g01360	-0.0295725	0.0235864	0.414265	0.698814	0.834297	5.35911	3.70845	4.81799	4.43502	3.73659	WD2	DEV0	WD2_DEV0	Tassel serine threonine kinase 1	0	29.4.1.59_protein.postranslational modification.kinase.receptor like cytoplasmatic kinase IX;
VIT_06s0004g08150	0.00410786	0.38605	0.464532	0.245724	0.428921	13.3931	11.9447	12.741	13.0361	12.862	WD2	DEV0	WD2_DEV0	Trans-cinnamate 4-monooxygenase	vv10360Phenylalanine_metabolism_vv10940Phenylpropanoid_biosynthesis	16.2.1.2_secondary metabolism.phenylpropanoids.lignin biosynthesis.C4H;
VIT_07s0104g01340	-0.0802464	0.272988	0.132117	0.454645	0.739626	3.45354	8.29394	4.21628	4.02399	6.93288	WD2	DEV0	WD2_DEV0	Nodulin MtN3 family	0	33.99_development.unspecified;
VIT_09s0002g06990	-0.149375	-0.0192804	0.366787	0.452074	0.57122	8.60066	8.56667	7.95528	8.60591	8.14811	WD2	DEV0	WD2_DEV0	Phosphatidic acid phosphatase / PAP2	vv10561Glycerolipid_metabolism_vv10564Glycerophospholipid_metabolism_vv10565Ether_lipid_metabolism_vv10600Sphingolipid_metabolism	26.13_misc.acid and other phosphatases;
VIT_10s0003g00250	-0.0111484	0.134525	0.088186	0.0555637	0.358068	9.54637	8.58017	9.28873	9.55664	9.04545	WD2	DEV0	WD2_DEV0	Glucan phosphorylase	vv10500Starch_and_sucrose_metabolism	2.2.2.2_major CHO metabolism.degradation.starch.starch phosphorylase;
VIT_10s0003g01040	-0.0629809	-0.117613	0.158825	0.654668	1.33792	5.9149	7.06037	4.20295	3.92204	7.42521	WD2	DEV0	WD2_DEV0	Lipase class 3	0	11.9.2.1_lipid metabolism.lipid degradation.lipases.triacylglycerol lipase;
VIT_14s0060g02440	-0.0929497	0.0545757	0.171941	0.174904	0.265883	9.08889	9.81916	9.10889	9.37494	9.41596	WD2	DEV0	WD2_DEV0	Indeterminate(ID)-domain 2	vv60017C2H2	27.3.99_RNA.regulation of transcription.unclassified;27.3.11_RNA.regulation of transcription.C2H2 zinc finger family
VIT_14s0108g01150	-0.158561	0.0613792	0.0428317	0.631475	0.42521	5.84937	5.4871	5.87053	5.06845	5.55575	WD2	DEV0	WD2_DEV0	Pentatricopeptide repeat containing protein	0	27.3.6_RNA.regulation of transcription.bHLH,Basic Helix-Loop-Helix family;
VIT_16s0039g02720	-0.0237546	0.0444824	0.270156	0.436914	0.575963	6.45695	6.442	5.76828	5.59247	6.70368	WD2	DEV0	WD2_DEV0	Glutamate dehydrogenase 2 (GDH2)	vv10251Glutamate_metabolism_vv10910Nitrogen_metabolism	12.3.1_N-metabolism.N-degradation.glutamate dehydrogenase;
VIT_16s0050g00710	0.0207932	0.139293	0.00302284	0.297503	0.466886	6.39398	6.31415	5.19897	5.32512	6.97935	WD2	DEV0	WD2_DEV0	Unknown protein	0	35.2_not assigned.unknown;
VIT_17s0000g01010	0.362418	-0.110697	0.700784	1.06674	1.50638	7.76689	7.18153	7.20567	7.14414	6.20627	WD2	DEV0	WD2_DEV0	Lysophospholipase homolog	vv10564Glycerophospholipid_metabolism	35.1_not assigned.no ontology;
VIT_18s0001g09400	0.142727	0.518667	0.18539	0.749978	0.901313	11.6672	9.74579	11.3785	9.92984	9.26858	WD2	DEV0	WD2_DEV0	Cytochrome b5 DIF-F	0	21.2_redox.ascorbate and glutathione;
VIT_00s0179g00320	-0.105429	0.0127279	0.242556	0.283595	0.588213	8.75667	9.27866	8.0516	7.27592	6.37341	WD2	DEV1	WD2_DEV1	Unknown protein	0	35.2_not assigned.unknown;
VIT_00s0282g00020	0.124164	0.123115	0.320064	0.306689	0.464224	8.73497	7.82408	6.63743	6.56111	6.84737	WD2	DEV1	WD2_DEV1	K+ efflux antiporter (KEA3)	vv50124Porters_cat_30_to_64	34.15_transport.potassium;
VIT_00s0391g00040	-0.103491	0.0475966	0.0872433	0.172938	0.402179	9.98028	9.19098	8.88	8.6094	7.58013	WD2	DEV1	WD2_DEV1	F-box family protein	0	29.5.11.4.3.2_protein.degradation.ubiquitin.E3.SCF.FBOX;
VIT_00s0587g00030	0.0200239	-0.210762	-0.069804	0.326109	0.484798	11.2704	11.4102	9.91254	10.4358	9.81685	WD2	DEV1	WD2_DEV1	CBS domain-containing protein	0	35.1_not assigned.no ontology;
VIT_01s0011g00850	-0.37544	0.258685	0.29694	0.335864	0.548417	7.68342	7.49164	6.29139	5.84255	5.76436	WD2	DEV1	WD2_DEV1	Unknown protein	0	35.2_not assigned.unknown;
VIT_01s0011g02860	-0.164164	0.21734	-0.00245826	0.209292	0.411609	7.90461	8.1198	6.4748	6.97102	7.48262	WD2	DEV1	WD2_DEV1	CHUP1 (chloroplast unusual positioning 1)	vv44810Regulation_of_actin_cytoskeleton	35.1.41_not assigned.no ontology.hydroxyproline rich proteins;
VIT_01s0011g02960	-0.110524	0.511955	0.260476	0.712286	0.633023	8.86749	6.43088	5.52447	5.58908	6.12186	WD2	DEV1	WD2_DEV1	Leucoanthocyanidin reductase 1	vv10941Flavonoid_biosynthesis	16.8.5.1_secondary metabolism.flavonoids.isoflavones.isoflavone reductase;
VIT_01s0011g03470	-0.115391	-0.0916146	-0.0639124	0.103211	0.48754	9.376	9.01742	7.97071	8.20057	7.4695	WD2	DEV1	WD2_DEV1	Ethylene-responsive transcription factor ERF118	vv30008Ethylene_signaling_vv60003AP2_EREBP	27.3.3_RNA.regulation of transcription.AP2/EREBP, APETALA2/Ethylene-responsive element binding protein family;
VIT_01s0011g05680	0.387348	0.14997	0.484187	0.556721	1.00654	7.99085	6.97006	6.16834	5.86794	5.795	WD2	DEV1	WD2_DEV1	Unknown protein	0	35.2_not assigned.unknown;
VIT_01s0150g00510	0.267515	0.156201	0.41955	0.721645	0.740417	10.3411	8.11623	7.46309	8.0273	7.49276	WD2	DEV1	WD2_DEV1	Protein phosphatase 2C	0	29.4_protein.postranslational modification;
VIT_02s0012g00450	0.0663536	0.128604	0.0331959	0.486051	0.624746	9.31513	9.06067	7.20139	7.1705	5.96653	WD2	DEV1	WD2_DEV1	1-aminocyclopropane-1-carboxylate oxidase	vv10640Propanoate_metabolism_vv30008Ethylene_signaling	16.8.4_secondary metabolism.flavonoids.flavonols;16.8.3_secondary metabolism.flavonoids.dihydroflavonols
VIT_02s0025g03910	-0.316741	0.27546	-0.133455	0.227347	0.341816	9.95145	8.42408	8.69057	8.18236	7.87537	WD2	DEV1	WD2_DEV1	VIP3 (vernalization independence 3); nucleotide binding	vv30009Flower_development	35.2_not assigned.unknown;
VIT_02s0025g04570	-0.0281892	0.0996019	0.184891	0.531401	0.425045	7.7324	7.06263	7.20602	6.83316	7.02376	WD2	DEV1	WD2_DEV1	Unknown protein	0	35.2_not assigned.unknown;
VIT_03s0017g02260	0.18853	-0.0285598	0.403558	0.15503	0.678648	12.2427	11.6958	7.305	6.12533	5.32884	WD2	DEV1	WD2_DEV1	Protease inhibitor/seed storage/lipid transfer protein (LTP)	0	26.21_misc.protease inhibitor/seed storage/lipid transfer protein (LTP) family protein;
VIT_03s0038g01350	0.234672	0.3347	0.789385	0.643846	1.11739	10.6365	8.21246	6.44469	6.3236	6.42607	WD2	DEV1	WD2_DEV1	Glutamine amidotransferase class-I	vv10750Vitamin_B6_metabolism	23.1.99_nucleotide metabolism.synthesis.unspecified;
VIT_03s0038g02170	0.312639	-0.0696821	0.302476	0.118876	0.753275	11.5495	10.5596	9.02486	7.65782	6.96327	WD2	DEV1	WD2_DEV1	Thaumatin	0	20.1_stress.biotic;
VIT_03s0038g02980	0.00154386	0.0921087	0.484545	1.05411	1.74166	7.4124	6.15832	6.08198	6.96542	4.90998	WD2	DEV1	WD2_DEV1	Mechanosensitive ion channel	vv50101Channels_and_pores	30.99_signalling.unspecified;
VIT_03s0091g00450	0.410422	0.00445479	0.634829	0.499623	0.445454	10.2908	6.84973	8.56626	7.73098	7.29972	WD2	DEV1	WD2_DEV1	Progesterone 5-beta-reductase	vv10140C21-Steroid_hormone_metabolism	33.99_development.unspecified;
VIT_03s0091g00950	-0.630616	0.0729787	0	0	0	8.15214	3.09301	2.24606	2.24606	2.24606	WD2	DEV1	WD2_DEV1	Endoxylanase	vv40006Cell_wall	26.4_misc.beta 1,3 glucan hydrolases;10.6.2_cell wall.degradation.mannan-xylose-arabinose-fucose
VIT_03s0091g01240	-0.126298	0.0927934	-0.112715	1.01434	0.871002	9.76693	8.65349	8.68454	7.11415	6.00002	WD2	DEV1	WD2_DEV1	Serine carboxypeptidase S10	0	29.5.5_protein.degradation.serine protease;
VIT_04s0008g01190	0.0400292	0.23401	0.197371	0.0993591	0.330675	10.2505	10.731	10.1356	9.63044	8.92094	WD2	DEV1	WD2_DEV1	UDP-sulfoquinovose synthase SQD1	vv10520Nucleotide_sugars_metabolism_vv10561Glycerolipid_metabolism	11.10.3_lipid metabolism.glycolipid synthesis.UDP-sulfoquinovose synthase;
VIT_04s0008g02920	-0.244089	-0.0593911	0.304269	0.519171	0.440743	13.2545	9.95053	9.47221	8.26883	8.5821	WD2	DEV1	WD2_DEV1	Desiccation protein PCC13-62 precursor	0	20.2.3_stress.abiotic.drought/salt;
VIT_04s0008g03780	-0.473114	-0.0507489	-0.226671	-0.0980178	0.374595	8.8362	7.7488	6.95082	6.83771	6.3617	WD2	DEV1	WD2_DEV1	Myb-related protein 3R-1 (Plant c-MYB-like protein 1) MYB3R1	vv44110Cell_cycle_vv60044MYB	27.3.25_RNA.regulation of transcription.MYB domain transcription factor family;
VIT_04s0008g06410	-0.120726	-0.135056	-0.0509167	0.240798	0.671528	8.33595	8.05328	6.36954	6.7966	6.72245	WD2	DEV1	WD2_DEV1	No hit	0	35.2_not assigned.unknown;
VIT_04s0008g07020	-0.00155225	0.0518618	0.0377497	0.636872	0.493502	9.87299	10.9305	9.98401	8.50543	8.65351	WD2	DEV1	WD2_DEV1	Tic55 (translocon at the inner envelope membrane of chloroplasts 55)	vv50133Primary_active_transporter_cat_A9_to_A18	29.3.3_protein.targeting.chloroplast;
VIT_04s0023g02840	0.0997784	0.142015	0.0724019	0.579702	0.611526	7.3013	4.7036	3.87925	4.08449	3.87529	WD2	DEV1	WD2_DEV1	Leucine-rich repeat disease resistance protein	0	35.1_not assigned.no ontology;
VIT_04s0023g03880	0.031383	-0.027833	0.183722	0.0366902	0.256672	11.0701	12.5723	11.4978	10.8329	10.8045	WD2	DEV1	WD2_DEV1	Unknown	0	35.2_not assigned.unknown;
VIT_04s0044g01270	0.101889	-0.0654392	0.196868	0.0292139	0.460854	7.70662	8.13856	7.24325	6.89283	6.51109	WD2	DEV1	WD2_DEV1	Calcineurin phosphoesterase	0	29.4_protein.postranslational modification;
VIT_04s0044g01880	0.132121	-0.055347	0.165374	0.942553	0.901206	10.6037	10.4825	9.0787	9.20747	8.27327	WD2	DEV1	WD2_DEV1	Auxin Efflux Carrier	vv50004Auxin_transport_vv50125Porters_cat_66_to_94	34.99_transport.misc;
VIT_04s0210g00160	-0.680405	0.139706	0.124204	0	0	8.00872	2.94395	2.24606	2.24606	2.24606	WD2	DEV1	WD2_DEV1	CYP87A3	0	26.1_misc.cytochrome P450;
VIT_05s0049g00990	-0.104308	-0.593963	0.0276956	0	0	3.92815	7.41409	2.24606	2.24606	2.24606	WD2	DEV1	WD2_DEV1	Metallothionein 2A	0	35.2_not assigned.unknown;
VIT_05s0049g01740	-0.390077	0.180388	0.163469	0.236536	-0.00501709	10.5543	6.47443	6.4853	6.8732	5.10444	WD2	DEV1	WD2_DEV1	Actin related protein 2/3 complex, subunit 2	vv44810Regulation_of_actin_cytoskeleton	31.1_cell.organisation;
VIT_05s0051g00680	-0.230324	-0.0711951	0.843728	2.95114	2.06544	7.38169	11.4012	6.92582	4.96867	5.29801	WD2	DEV1	WD2_DEV1	Unknown protein	0	35.2_not assigned.unknown;
VIT_05s0077g00510	0.0820061	-0.108668	0.220303	0.205527	0.23996	12.1663	10.9143	10.817	11.1881	10.4138	WD2	DEV1	WD2_DEV1	Beta-fructofuranosidase	vv10052Galactose_metabolism_vv10500Starch_and_sucrose_metabolism	2.2.1.3.1_major CHO metabolism.degradation.sucrose.invertases.neutral;
VIT_06s0004g01250	-0.684915	-0.156191	-0.00144797	0.120886	0.201563	8.30126	12.6006	5.99012	4.38211	3.70952	WD2	DEV1	WD2_DEV1	Omega-6 fatty acid desaturase, endoplasmic reticulum (FAD2)	vv11040Biosynthesis_of_unsaturated_fatty_acids	11.2.4_lipid metabolism.FA desaturation.omega 6 desaturase;
VIT_06s0004g05400	0.0996184	0.0716264	0.108327	0.646555	0.67291	6.595	7.40702	6.3616	5.08798	4.53246	WD2	DEV1	WD2_DEV1	Tropinone reductase	vv10220Urea_cycle_and_metabolism_of_amino_groups	26.8_misc.nitrilases, *nitrile lyases, berberine bridge enzymes, reticuline oxidases, troponine reductases;16.4.1_secondary metabolism.N misc.alkaloid-like
VIT_06s0009g00410	-0.0991828	-0.0462889	0.10813	0.293722	0.336762	11.8508	12.8039	11.74	10.8937	10.8585	WD2	DEV1	WD2_DEV1	BLH1 (embryo sac development arrest 29)	vv60034HB	27.3.22_RNA.regulation of transcription.HB,Homeobox transcription factor family;
VIT_06s0009g00580	-0.0770755	0.143206	0.108597	0.377658	0.619852	8.46631	7.58364	7.58574	6.53032	4.79255	WD2	DEV1	WD2_DEV1	Receptor protein kinase	0	30.2.9_signalling.receptor kinases.leucine rich repeat IX;
VIT_06s0009g01080	-0.242429	0.120389	-0.0909013	0.158421	0.254027	12.0193	10.1112	10.2251	10.119	9.67017	WD2	DEV1	WD2_DEV1	5-methyltetrahydropteroyltriglutamate--homocysteine S-methyltransferase	vv10271Methionine_metabolism	13.1.3.4_amino acid metabolism.synthesis.aspartate family.methionine;
VIT_06s0009g01110	-0.14174	-0.0201604	0.118152	1.12849	0.860035	12.5402	12.7692	9.49058	5.79597	4.78389	WD2	DEV1	WD2_DEV1	Cation exchanger (CAX7)	vv50123Porters_cat_18_to_29	34.21_transport.calcium;
VIT_06s0009g01380	-0.104353	0.0176211	0.131002	0.349713	0.473639	9.46531	9.48367	8.09071	7.92726	7.11874	WD2	DEV1	WD2_DEV1	Ethylene-insensitive 3 (EIN3)	vv30001ABA_signaling_vv30008Ethylene_signaling_vv30009Flower_development_vv60027EIL	27.3.19_RNA.regulation of transcription.EIN3-like(EIL) transcription factor family;
VIT_06s0009g01410	-0.0467536	-0.0588256	0.384543	0.366756	0.495935	8.93828	7.42859	7.56946	7.9837	7.29788	WD2	DEV1	WD2_DEV1	No hit	0	35.2_not assigned.unknown;
VIT_06s0009g01420	0.247343	-0.120296	0.436566	0.51106	0.3891	9.15401	8.41872	8.51828	8.79165	8.10571	WD2	DEV1	WD2_DEV1	Protease inhibitor/seed storage/lipid transfer protein (LTP)	0	35.2_not assigned.unknown;
VIT_06s0009g01530	0.280856	-0.11541	0.243421	0.664639	0.812913	7.34916	7.0638	6.26463	5.40493	4.79722	WD2	DEV1	WD2_DEV1	Embryonic abundant protein	0	33.99_development.unspecified;
VIT_06s0009g02410	-0.0454902	-0.10333	-0.0295477	0.0838385	0.183968	12.6848	13.2289	12.4541	11.9017	11.7239	WD2	DEV1	WD2_DEV1	Elongation factor 1-beta 1	0	29.2.4_protein.synthesis.elongation;
VIT_07s0005g01220	0.099533	0.0563418	0.0839332	0.137068	0.283245	11.3929	11.0759	11.0622	11.114	10.7393	WD2	DEV1	WD2_DEV1	DnaJ homolog, subfamily B, member 11	vv24141Protein_processing_in_endoplasmic_reticulum_vv50132Primary_active_transporter_cat_A5_to_A8	20.2.1_stress.abiotic.heat;
VIT_07s0005g04850	-0.478021	0.0657694	0	0	0	9.7774	3.89412	2.24606	2.24606	2.24606	WD2	DEV1	WD2_DEV1	Alpha-expansin 19	vv30003Auxin_signaling	10.7_cell wall.modification;
VIT_07s0104g01320	0.096635	-0.00883636	0.293413	0.410465	0.555742	10.5468	9.57626	9.08661	9.19296	8.2144	WD2	DEV1	WD2_DEV1	Transport inhibitor response 1	vv30003Auxin_signaling	17.2.2_hormone metabolism.auxin.signal transduction;
VIT_08s0007g00140	-0.0711937	-0.144089	0.286308	0.2726	0.548137	11.6413	11.2712	10.4907	10.2564	10.1385	WD2	DEV1	WD2_DEV1	SLT1 (sodium- and lithium-tolerant 1)	0	20.2_stress.abiotic;
VIT_08s0007g00570	-0.032316	0.142696	0.426561	0.96135	0.867364	8.57086	5.64905	6.26875	4.38437	4.70593	WD2	DEV1	WD2_DEV1	WRKY DNA-binding protein 49	vv60066WRKY	27.3.32_RNA.regulation of transcription.WRKY domain transcription factor family;
VIT_08s0040g00440	-0.116443	0.259682	0.0861419	0.441342	1.00192	10.0597	8.40676	9.2884	9.12571	7.66957	WD2	DEV1	WD2_DEV1	Unknown protein	0	35.2_not assigned.unknown;
VIT_08s0040g02930	-0.114206	0.0747652	0.195735	-0.0412769	0.448402	8.17793	8.05769	6.97856	7.24581	6.77484	WD2	DEV1	WD2_DEV1	Unknown	0	27.3.67_RNA.regulation of transcription.putative transcription regulator;
VIT_08s0058g01090	0.0991148	-0.13556	0.152943	0.764896	1.06444	8.89884	9.61937	8.68006	8.06305	7.74185	WD2	DEV1	WD2_DEV1	CBL-interacting protein kinase 14 (CIPK14)	0	29.4_protein.postranslational modification;
VIT_09s0002g01760	0.0832067	-0.0690596	0.143012	0.179252	0.163648	13.0321	13.7237	13.1044	13.0661	12.9595	WD2	DEV1	WD2_DEV1	EIF-4A3	vv23013RNA_transport_vv23015mRNA_surveillance_pathway_Vv23040Spliceosome	29.2.3_protein.synthesis.initiation;
VIT_09s0002g03340	0.118121	0.273106	0.448596	0.778272	0.816699	8.75185	7.80149	7.42669	6.35809	7.41422	WD2	DEV1	WD2_DEV1	Unknown	0	35.2_not assigned.unknown;
VIT_09s0002g03620	0.0754807	0.0504881	0.307319	0.220085	0.275977	13.1604	13.7036	12.8102	12.5498	11.9556	WD2	DEV1	WD2_DEV1	NADP-dependent malic enzyme	vv10620Pyruvate_metabolism_vv10710Carbon_fixation	8.2.10_TCA / org transformation.other organic acid transformatons.malic;
VIT_09s0002g04500	0.00239502	-0.183633	-0.0761606	0.311163	0.492711	7.84242	8.60524	7.51092	7.01963	6.75982	WD2	DEV1	WD2_DEV1	Carnitine/acylcarnitine carrier, Mitochondrial	vv50123Porters_cat_18_to_29	34.9_transport.metabolite transporters at the mitochondrial membrane;
VIT_09s0002g06610	-0.632716	0.0406409	0	0	0	10.2971	3.24013	2.24606	2.24606	2.24606	WD2	DEV1	WD2_DEV1	Polygalacturonase GH28	vv40006Cell_wall	10.6.3_cell wall.degradation.pectate lyases and polygalacturonases;
VIT_09s0002g07140	-0.491501	0.150115	0	0	0.0254488	9.27797	2.74569	2.24606	2.24606	2.24606	WD2	DEV1	WD2_DEV1	Unknown	0	35.2_not assigned.unknown;
VIT_10s0003g00030	-0.212557	-0.000666155	0.410749	0.198332	0.80349	7.2193	7.27343	4.17452	4.1279	4.07374	WD2	DEV1	WD2_DEV1	Dof zinc finger protein DOF5.3	vv60015C2C2-DOF	27.3.8_RNA.regulation of transcription.C2C2(Zn) DOF zinc finger family;
VIT_11s0016g00960	0.0149914	0.0858947	0.0194451	0.513344	0.618867	9.75225	8.5497	5.82022	4.28879	4.86323	WD2	DEV1	WD2_DEV1	Subtilase	0	29.5.1_protein.degradation.subtilases;
VIT_11s0016g04330	0.0787013	0.107793	0.156788	0.44346	0.631981	7.02475	5.39758	6.10574	6.0768	5.10021	WD2	DEV1	WD2_DEV1	Unknown	0	35.2_not assigned.unknown;
VIT_11s0037g00070	0.0264955	0.369627	-0.0167376	0.402766	0.703599	11.4445	10.6082	10.0044	9.52572	9.2082	WD2	DEV1	WD2_DEV1	NADP-dependent glyceraldehyde-3-phosphate dehydrogenase	vv10220Urea_cycle_and_metabolism_of_amino_groups_vv50101Channels_and_pores	4.1.9_glycolysis.cytosolic branch.non-phosphorylating glyceraldehyde 3-phosphate dehydrogenase (NPGAP-DH);
VIT_11s0052g00620	0.0616508	-0.296275	-0.122065	0.39884	0.802468	8.97784	9.11596	7.55691	7.38694	5.79454	WD2	DEV1	WD2_DEV1	AHA2 (Arabidopsis H(+)-ATPase 2)	vv10190Oxidative_phosphorylation_vv50131Primary_active_transporter_cat_A2_to_A4	34.1.2_transport.p- and v-ATPases.H+-exporting ATPase;34.1_transport.p- and v-ATPases
VIT_12s0028g03450	-0.544767	0.106697	-0.0272051	0.0379361	0.0190383	10.4787	2.46158	2.49114	2.24606	3.35373	WD2	DEV1	WD2_DEV1	Plastocyanin domain-containing protein	vv10195Photosynthesis_vv50113Thylakoid_targeting_pathway	26.19_misc.plastocyanin-like;
VIT_12s0035g02090	0.0555694	-0.00551222	0.122884	0.255863	0.277196	11.747	11.3967	11.3013	11.1963	11.2724	WD2	DEV1	WD2_DEV1	Leucine-rich repeat family protein	0	30.2.8.1_signalling.receptor kinases.leucine rich repeat VIII.VIII-1;
VIT_12s0059g00570	0.102429	0.220253	0.0668148	0.62096	0.565193	12.2494	10.1558	10.5706	10.2867	8.49802	WD2	DEV1	WD2_DEV1	fasciclin arabinogalactan-protein (FLA7)	vv40006Cell_wall	10.5.1.1_cell wall.cell wall proteins.AGPs.AGP;
VIT_12s0059g01560	0.0886133	0.211271	0.0389099	0.261655	0.336763	11.6363	10.9914	10.9473	10.521	9.20421	WD2	DEV1	WD2_DEV1	Protein disulfide-isomerase A6	vv24141Protein_processing_in_endoplasmic_reticulum	21.1.1_redox.thioredoxin.PDIL;
VIT_12s0059g02690	-0.585927	-0.151706	0.0292775	0.0347574	-0.0271375	6.59775	5.94936	2.24606	2.24606	2.48443	WD2	DEV1	WD2_DEV1	DNA-binding storekeeper protein	vv60030GeBP	27.3.49_RNA.regulation of transcription.GeBP like;
VIT_12s0142g00450	-0.0943467	0.0785238	-0.015703	0.360746	0.50331	9.19277	8.64853	7.35953	7.31666	7.35373	WD2	DEV1	WD2_DEV1	Unknown protein	0	35.2_not assigned.unknown;
VIT_13s0019g04660	0.0794653	0.43102	0.802542	1.30358	1.29706	9.85048	8.09271	6.33133	5.52477	4.71568	WD2	DEV1	WD2_DEV1	Amino acid permease	vv50123Porters_cat_18_to_29	34.3_transport.amino acids;
VIT_13s0064g01760	-0.357894	0.0712991	-0.0584619	-0.065802	-0.0782268	10.7503	10.2701	3.46265	2.5682	2.80282	WD2	DEV1	WD2_DEV1	Amygdalin hydrolase isoform AH I	vv10460Cyanoamino_acid_metabolism	26.3_misc.gluco-, galacto- and mannosidases;
VIT_13s0067g00610	0.0217426	0.104337	0.148493	0.380202	0.311468	11.2612	10.6907	10.3586	9.40265	9.60532	WD2	DEV1	WD2_DEV1	Yippee	0	35.1_not assigned.no ontology;
VIT_13s0067g01420	-0.551045	0.00626493	0	0.206219	-0.0360713	6.82578	2.91656	2.24606	2.51068	3.25827	WD2	DEV1	WD2_DEV1	Cyclin 1b (CYC1b)	vv44110Cell_cycle	31.3_cell.cycle;
VIT_13s0074g00090	-0.676316	-0.063437	0.010477	-0.00391487	0.56999	7.31881	8.32488	6.88664	5.24183	5.16481	WD2	DEV1	WD2_DEV1	Glycosyl transferase family 47 protein	0	26.2_misc.UDP glucosyl and glucoronyl transferases;
VIT_13s0074g00390	0.00348057	0.0863525	-0.220901	0.47201	0.695849	10.6411	8.84876	9.47828	9.06069	8.29769	WD2	DEV1	WD2_DEV1	CYP77A2	0	26.1_misc.cytochrome P450;
VIT_14s0006g02320	-0.501263	0.1691	-0.0272051	0	-0.0262223	8.1859	7.05621	2.49114	2.24606	2.46729	WD2	DEV1	WD2_DEV1	Nuclear transcription factor Y subunit C-4	vv60021CCAAT	27.3.16_RNA.regulation of transcription.CCAAT box binding factor family, HAP5;
VIT_14s0006g02590	-0.106436	0.229425	0.628424	0.465297	0.576751	10.5188	8.47268	8.0047	7.53017	7.55503	WD2	DEV1	WD2_DEV1	Glutamine amidotransferase	0	35.2_not assigned.unknown;
VIT_14s0036g01060	-0.0170009	0.0707089	0.0743993	0.766217	0.721369	10.489	10.4145	9.12669	6.807	4.99524	WD2	DEV1	WD2_DEV1	Unknown protein	0	35.2_not assigned.unknown;
VIT_14s0066g00850	0.0942485	-0.118856	0.192025	0.662293	1.37405	9.2517	8.64992	6.08051	4.86898	4.37138	WD2	DEV1	WD2_DEV1	Nitrate transporter2.5	vv50121Porters_cat_1_to_6	34.4_transport.nitrate;
VIT_14s0066g01240	0.176071	-0.00809506	0.391761	0.694476	0.577099	9.57806	8.92568	8.1853	8.26676	8.34541	WD2	DEV1	WD2_DEV1	L-aspartate oxidase	vv10252Alanine_and_aspartate_metabolism_vv10760Nicotinate_and_nicotinamide_metabolism	13.2.1.2_amino acid metabolism.degradation.central amino acid metabolism.aspartate;
VIT_14s0066g01400	-0.089075	0.0364957	0.420098	0.73633	0.630323	9.03417	8.92752	8.66329	7.87331	7.63755	WD2	DEV1	WD2_DEV1	MLK/Raf-related protein kinase 1	0	29.4_protein.postranslational modification;
VIT_14s0068g02050	-0.0140543	-0.234935	-0.220487	0.174057	0.795083	9.07243	9.22491	8.9988	8.41728	7.86614	WD2	DEV1	WD2_DEV1	No hit	0	35.2_not assigned.unknown;
VIT_15s0021g00060	0.0142435	0.54484	0.318212	1.09598	0.770427	8.95719	7.54705	3.58452	2.9246	3.31519	WD2	DEV1	WD2_DEV1	Eceriferum 1 (CER1 protein) Sterol desaturase	0	16.7_secondary metabolism.wax;
VIT_16s0022g00680	-0.506858	0.00844197	-0.153583	-0.0311553	0.527259	9.46072	7.11356	6.37886	7.04554	6.59663	WD2	DEV1	WD2_DEV1	Multi-copper oxidase (SKU5)	vv50109Incompletely_characterized_transport_systems	33.99_development.unspecified;26.7_misc.oxidases - copper, flavone etc
VIT_16s0100g00290	0.236958	-0.00170334	0.483435	0.845145	1.40821	14.5353	12.9884	12.0761	12.0372	10.5689	WD2	DEV1	WD2_DEV1	L-idonate dehydrogenase	vv10051Fructose_and_mannose_metabolism	3.3_minor CHO metabolism.sugar alcohols;
VIT_17s0000g03940	0.0466867	0.0865261	0.472802	0.822874	0.753927	7.01242	5.64227	3.73682	3.85697	3.54547	WD2	DEV1	WD2_DEV1	ferulate 5-hydroxylase	vv10940Phenylpropanoid_biosynthesis	26.1_misc.cytochrome P450;16.8.3.3_secondary metabolism.flavonoids.dihydroflavonols.flavonoid 3-monooxygenase;16.2.1.8_secondary metabolism.phenylpropanoids.lignin biosynthesis.F5H;
VIT_18s0001g01730	-0.174396	0.117972	0.0772907	-0.0347539	0.653613	8.73661	8.76838	5.74529	5.96451	5.143	WD2	DEV1	WD2_DEV1	Shikimate kinase	vv10400Phenylalanine_tyrosine_and_tryptophan_biosynthesis	13.1.6.1.5_amino acid metabolism.synthesis.aromatic aa.chorismate.shikimate kinase;
VIT_18s0001g02230	-0.485909	-0.186319	0.0966614	0.154772	0.0757848	8.9844	8.62929	5.97201	4.95314	5.11026	WD2	DEV1	WD2_DEV1	Beta-galactosidase / lactase	vv10052Galactose_metabolism_vv10511N-Glycan_degradation_vv10600Sphingolipid_metabolism	26.3.2_misc.gluco-, galacto- and mannosidases.beta-galactosidase;
VIT_18s0001g05290	-0.492904	0.00415813	0	0	-0.0375369	8.17481	2.56893	2.24606	2.24606	2.55629	WD2	DEV1	WD2_DEV1	(-)-germacrene D synthase	vv10900Terpenoid_biosynthesis	16.1.5_secondary metabolism.isoprenoids.terpenoids;
VIT_18s0001g06350	0.145641	-0.156067	0.0246573	0.253092	0.807958	6.67722	7.50182	6.46821	6.3643	5.94818	WD2	DEV1	WD2_DEV1	VQ motif-containing protein	0	35.1_not assigned.no ontology;
VIT_18s0001g07700	-0.255053	-0.132783	0.288977	0.525389	0.540691	9.22388	10.9126	8.7215	7.92137	8.54393	WD2	DEV1	WD2_DEV1	Ethylene-inducible CTR1	vv30008Ethylene_signaling	29.4_protein.postranslational modification;
VIT_18s0001g09910	-0.0555948	0.0655701	0.436522	0.554405	0.804668	9.02246	10.301	8.93042	8.17624	7.54868	WD2	DEV1	WD2_DEV1	L-asparaginase	vv10252Alanine_and_aspartate_metabolism_vv10910Nitrogen_metabolism	13.2.3.1.1_amino acid metabolism.degradation.aspartate family.asparagine.L-asparaginase;
VIT_18s0001g10690	-0.153488	-0.172704	-0.421764	0.416125	0.615354	9.3799	9.03845	6.60867	5.08321	4.92718	WD2	DEV1	WD2_DEV1	BKI1 (BRI1 kinase inhibitor 1)	vv30005Brassinosteroids_signaling	35.2_not assigned.unknown;
VIT_18s0001g10800	0.293766	-0.194826	0.577635	0.224738	0.539566	8.08247	10.1538	7.71939	7.60437	7.71732	WD2	DEV1	WD2_DEV1	Carboxylesterase CXE	0	11.9.3.2_lipid metabolism.lipid degradation.lysophospholipases.carboxylesterase;
VIT_18s0001g14300	-0.148842	0.153405	0.0314169	-0.0117608	0.611833	6.63108	6.46626	5.80108	5.91439	5.73498	WD2	DEV1	WD2_DEV1	Cytomatrix protein	0	35.1_not assigned.no ontology;
VIT_18s0001g15550	-0.48096	0.0908109	-0.0987583	0.0448771	-0.0413553	9.16208	6.59812	3.5931	2.95614	2.95864	WD2	DEV1	WD2_DEV1	Serine carboxypeptidase II	0	29.5.5_protein.degradation.serine protease;
VIT_18s0041g01350	-0.154437	0.055458	0.102374	0.337328	0.313648	12.0398	12.0257	11.2729	10.5866	10.4561	WD2	DEV1	WD2_DEV1	Receptor-like protein kinase HAIKU2	0	30.2.11_signalling.receptor kinases.leucine rich repeat XI;
VIT_18s0041g01500	-0.557725	0.37282	0	0.0317615	0	8.36536	5.88453	2.24606	2.42633	2.24606	WD2	DEV1	WD2_DEV1	Taxadiene 5-alpha-hydroxylase	vv10904Diterpenoid_biosynthesis	26.1_misc.cytochrome P450;
VIT_18s0089g00340	-0.345393	-0.0210676	-0.229663	0.206419	0.28547	10.2512	9.33055	9.87795	9.33501	9.19028	WD2	DEV1	WD2_DEV1	Unknown protein	0	35.2_not assigned.unknown;
VIT_19s0015g01110	0.0615172	0.0949061	0.122301	0.17019	0.312478	8.89715	8.78894	8.46098	8.37862	8.10891	WD2	DEV1	WD2_DEV1	Tetraspanning membrane protein, SFT2	vv50109Incompletely_characterized_transport_systems	35.2_not assigned.unknown;
VIT_19s0015g01960	-0.478131	0.115696	0	0.0352028	0	8.64867	2.46779	2.24606	2.24606	2.24606	WD2	DEV1	WD2_DEV1	Self-incompatibility protein	0	35.1_not assigned.no ontology;
VIT_19s0027g00460	-0.0665874	0.0223563	0.105759	0.286973	0.306288	9.33308	9.55475	8.8405	8.1681	8.40201	WD2	DEV1	WD2_DEV1	Glutathione S-transferase 25 GSTU25	vv10480Glutathione_metabolism	26.9_misc.glutathione S transferases;
VIT_19s0085g00520	-0.106707	-0.141028	0.18228	0.246146	0.343118	9.7171	10.6898	9.26182	9.21692	9.2906	WD2	DEV1	WD2_DEV1	Nuclear transcription factor Y subunit C-2	vv60021CCAAT	27.3.16_RNA.regulation of transcription.CCAAT box binding factor family, HAP5;
VIT_19s0093g00310	0.0685266	0.00692083	0.112272	0.52615	0.423366	10.5355	9.954	8.50847	8.249	6.95912	WD2	DEV1	WD2_DEV1	Glutathione S-transferase 8 GSTU19	vv10480Glutathione_metabolism	26.9_misc.glutathione S transferases;
VIT_19s0177g00210	-0.14153	0.119598	0.0821155	0.16733	0.314439	10.008	9.27634	8.61787	8.9198	8.31238	WD2	DEV1	WD2_DEV1	Protein disulfide isomerase (PDIL) protein	0	21.1.1_redox.thioredoxin.PDIL;21.1_redox.thioredoxin
VIT_00s0125g00080	0.0258888	-0.217801	0.757244	0.426089	0.953751	6.7116	4.40248	4.625	5.99648	5.73727	WD2	DEV2	WD2_DEV2	No hit	0	35.2_not assigned.unknown;
VIT_00s0187g00210	-0.237712	-0.134559	-0.329126	0.237013	0.760265	6.77971	6.6873	5.13583	5.59911	7.23945	WD2	DEV2	WD2_DEV2	Rho GDP-dissociation inhibitor 2	0	30.5_signalling.G-proteins;
VIT_00s0291g00070	-0.115231	0.191586	0.0191972	0.0326458	0.36674	7.98794	8.09656	8.11482	8.31276	8.76795	WD2	DEV2	WD2_DEV2	Unknown protein	0	35.2_not assigned.unknown;
VIT_00s0291g00090	0.0484372	0.275563	0.175153	0.184421	0.205164	10.4621	10.2176	10.7168	10.984	11.3432	WD2	DEV2	WD2_DEV2	Cyclin-related	vv44110Cell_cycle	31.3_cell.cycle;
VIT_00s0301g00100	-0.163664	-0.115794	0.329375	0.749505	0.739968	8.80615	9.04751	7.15041	9.17928	12.4906	WD2	DEV2	WD2_DEV2	BFN1 (bifunctional nuclease I)	0	28.1_DNA.synthesis/chromatin structure;
VIT_00s0323g00080	-0.0359254	0.0680006	-0.0787593	0.133185	0.345225	10.7989	10.8827	10.7174	10.9737	10.8514	WD2	DEV2	WD2_DEV2	Elongation factor G, chloroplast precursor	0	29.2.4_protein.synthesis.elongation;
VIT_00s0375g00040	-0.186318	-0.0676594	0.427499	0.410343	0.500219	9.90785	7.70628	6.80029	8.58893	11.5667	WD2	DEV2	WD2_DEV2	NAC domain-containing protein 25	vv60046NAC	33.99_development.unspecified;27.3.27_RNA.regulation of transcription.NAC domain transcription factor family
VIT_00s0585g00020	-0.00329921	0.157394	0.147799	0.0469758	0.233171	10.5397	10.3565	10.5709	10.7556	10.9542	WD2	DEV2	WD2_DEV2	Sphingosine kinase	vv10600Sphingolipid_metabolism_vv34020Calcium_signaling_pathway	11.8.1_lipid metabolism.exotics (steroids, squalene etc).sphingolipids;
VIT_01s0010g03760	-0.233423	0.0865819	0.141373	0.107226	0.237222	8.70998	8.38826	8.64915	8.92434	9.63206	WD2	DEV2	WD2_DEV2	DNAJ heat shock N-terminal domain-containing protein	vv50132Primary_active_transporter_cat_A5_to_A8	20.2.1_stress.abiotic.heat;
VIT_01s0010g03780	0.0789158	0.121852	0.283636	0.207658	0.473779	11.4874	11.4425	11.4728	11.4572	11.6482	WD2	DEV2	WD2_DEV2	Histidine kinase (AHK3)	vv30007Cytokinin_signaling	17.4.2_hormone metabolism.cytokinin.signal transduction;
VIT_01s0011g00760	-0.117787	0.174597	0.506354	1.23768	1.07886	4.63296	5.24144	7.72425	8.08876	10.3906	WD2	DEV2	WD2_DEV2	Beta-glucosidase	vv10460Cyanoamino_acid_metabolism_vv10500Starch_and_sucrose_metabolism_vv10902Monoterpenoid_biosynthesis_vv40006Cell_wall	26.3_misc.gluco-, galacto- and mannosidases;
VIT_01s0011g00820	0.0827645	-0.0341615	0.296749	0.259392	0.438988	6.89434	6.62572	8.68941	8.61798	9.5115	WD2	DEV2	WD2_DEV2	Remorin	0	27.3.99_RNA.regulation of transcription.unclassified;
VIT_01s0011g01940	-0.20372	0.0713136	0.281669	0.520522	0.401117	9.68345	9.53631	9.94149	10.5204	11.3902	WD2	DEV2	WD2_DEV2	Unknown protein	0	35.2_not assigned.unknown;
VIT_01s0011g02810	0.00735233	0.0257626	0.0672039	0.00863557	0.225343	10.2741	10.4841	10.9223	11.3024	11.3317	WD2	DEV2	WD2_DEV2	Nuclear matrix constituent protein 1	0	35.1_not assigned.no ontology;
VIT_01s0011g02820	0.0711294	0.0144786	0.0403844	0.126883	0.187252	11.3122	11.4534	11.6711	11.7436	12.0005	WD2	DEV2	WD2_DEV2	Unknown protein	0	35.2_not assigned.unknown;
VIT_01s0011g04380	-0.128399	0.00846884	-0.0138256	0.661008	0.703648	3.71375	2.7725	4.87656	7.57594	7.33732	WD2	DEV2	WD2_DEV2	Acyl-(acyl carrier protein) thioesterase	vv10061Fatty_acid_biosynthesis	11.1.7_lipid metabolism.FA synthesis and FA elongation.ACP thioesterase;
VIT_01s0011g04680	0.0670849	0.114453	0.179307	0.318505	0.250155	7.92478	8.20396	9.09993	9.61696	10.1779	WD2	DEV2	WD2_DEV2	Glycosyltransferase family 14	0	26.2_misc.UDP glucosyl and glucoronyl transferases;
VIT_01s0011g05730	-0.131479	0.0923314	0.00242428	0.0977617	0.238588	10.1684	10.0713	10.202	10.4555	10.8464	WD2	DEV2	WD2_DEV2	Nuclear pore complex protein Nup155 (Nucleoporin 155)	vv23013RNA_transport_vv50109Incompletely_characterized_transport_systems_vv50112Nuclear_pore_complex	29.3.1_protein.targeting.nucleus;
VIT_01s0026g02140	-0.11622	0.271713	0.0882251	0.0505658	0.273828	7.72593	7.19612	7.36618	7.83253	8.65337	WD2	DEV2	WD2_DEV2	Regulator of chromosome condensation (RCC1)	vv50112Nuclear_pore_complex	31.2_cell.division;
VIT_01s0026g02170	-0.263882	0.107889	-0.00820314	0.0133245	0.227835	9.06409	8.55548	8.72031	9.23246	10.152	WD2	DEV2	WD2_DEV2	Regulator of chromosome condensation (RCC1)	vv50112Nuclear_pore_complex	31.2_cell.division;27.3.99_RNA.regulation of transcription.unclassified
VIT_01s0026g02460	-0.198687	-0.226719	0.371138	0.119441	0.894437	5.7756	6.46808	5.52626	5.87913	7.06691	WD2	DEV2	WD2_DEV2	Zinc finger homeobox 30	vv60068Zf-HD	27.3.80_RNA.regulation of transcription.zf-HD;
VIT_01s0127g00900	0.0136963	-0.0159747	-0.0153222	0.834245	0.679088	2.24606	2.55698	3.2843	4.0086	5.79467	WD2	DEV2	WD2_DEV2	No hit	0	35.2_not assigned.unknown;
VIT_01s0146g00130	-0.0700902	0.0146977	0.134716	-0.080494	0.217298	9.34445	9.43606	9.94336	10.4092	10.3382	WD2	DEV2	WD2_DEV2	GYF domain-containing protein	0	35.2_not assigned.unknown;
VIT_01s0150g00040	-0.269972	-0.242766	-0.125926	-0.342675	-0.0718564	7.96345	8.54603	8.50666	9.54097	9.49601	WD2	DEV2	WD2_DEV2	Unknown protein	0	35.2_not assigned.unknown;
VIT_02s0012g01040	-0.0469705	-0.12081	0.0434939	0.19667	0.326618	6.58773	7.56308	9.45629	10.5595	10.6386	WD2	DEV2	WD2_DEV2	NAC domain-containing protein 71	vv60046NAC	33.99_development.unspecified;
VIT_02s0012g01750	-0.0946542	0.0250551	0.0509317	0.0393728	0.228495	8.48721	8.88859	9.36236	9.50886	9.80168	WD2	DEV2	WD2_DEV2	NHL8 (NDR1/HIN1-like 8)	0	29.5.11.4.2_protein.degradation.ubiquitin.E3.RING;
VIT_02s0012g02800	-0.0140015	0.0203338	0.759026	1.209	1.38895	2.7171	2.24606	2.88603	5.05327	4.24583	WD2	DEV2	WD2_DEV2	No hit	0	35.2_not assigned.unknown;
VIT_02s0025g00160	-0.0859499	0.049135	0.0963652	0.129197	0.272548	10.9754	10.8606	11.3876	11.5658	12.2784	WD2	DEV2	WD2_DEV2	Unknown	0	35.2_not assigned.unknown;
VIT_02s0025g00170	-0.0150012	0.00331518	0.183538	0.254205	0.411107	8.0384	8.07989	8.41259	8.61557	9.4019	WD2	DEV2	WD2_DEV2	No hit	0	35.2_not assigned.unknown;
VIT_02s0025g00640	-0.0106571	0.123716	0.053485	0.232846	0.199815	12.3084	12.3337	12.9342	13.0927	13.2949	WD2	DEV2	WD2_DEV2	BTI2 (VIRB2- interacting protein 2)	0	20.1_stress.biotic;
VIT_02s0025g01230	-0.0326445	-0.142253	0.809938	0.31315	0.742147	8.03103	8.03214	6.90839	8.51899	9.80205	WD2	DEV2	WD2_DEV2	Amino acid permease	vv50123Porters_cat_18_to_29	34.3_transport.amino acids;
VIT_02s0025g02150	-0.167245	-0.0915798	0.0504774	0.0359046	0.296063	10.0516	9.86562	10.063	10.6621	10.8008	WD2	DEV2	WD2_DEV2	Glutamine-dependent NAD(+) synthetase	vv10760Nicotinate_and_nicotinamide_metabolism	35.1_not assigned.no ontology;
VIT_02s0025g02760	0.0279264	0.156498	0.0483518	0.0805736	0.241547	11.2522	11.3938	11.9578	12.5166	12.6113	WD2	DEV2	WD2_DEV2	Ubiquitin thiolesterase 4	vv24120Ubiquitin_mediated_proteolysis	29.5.11_protein.degradation.ubiquitin;
VIT_02s0025g02800	0.242741	-0.164571	0.26536	0.785158	0.958006	8.56426	8.49497	8.28805	8.66045	8.30333	WD2	DEV2	WD2_DEV2	No hit	0	35.2_not assigned.unknown;
VIT_02s0025g03500	-0.110446	0.0898472	-0.00159464	0.447955	0.504111	7.46399	7.48448	8.79714	8.5882	9.88186	WD2	DEV2	WD2_DEV2	Unknown protein	0	35.2_not assigned.unknown;
VIT_02s0025g04850	-0.04637	-0.105181	0.390008	1.0056	0.905181	7.23151	8.33386	8.23349	7.37613	8.73309	WD2	DEV2	WD2_DEV2	CYP76B1	0	26.1_misc.cytochrome P450;
VIT_02s0087g00340	-0.179281	0.222643	0.402331	0.965982	0.849765	7.67152	7.00276	8.42467	8.28031	8.82138	WD2	DEV2	WD2_DEV2	NFD4 (nuclear fusion defective 4)	0	33.99_development.unspecified;
VIT_02s0087g00650	-0.052501	-0.0914543	-0.0243806	0.228576	0.238324	9.1012	9.37202	9.70103	9.88409	10.2273	WD2	DEV2	WD2_DEV2	Nod factor	0	35.2_not assigned.unknown;
VIT_02s0154g00400	-0.0186859	0.13161	0.149133	0.3803	0.686291	10.0132	9.86917	9.99983	9.60251	10.1623	WD2	DEV2	WD2_DEV2	Scarecrow transcription factor 6 (SCL6)	vv60032GRAS	33.99_development.unspecified;27.3.21_RNA.regulation of transcription.GRAS transcription factor family
VIT_03s0038g00130	0.0304287	-0.200021	-0.0600905	0.230536	0.44193	8.2047	6.96835	7.68742	9.38443	9.15267	WD2	DEV2	WD2_DEV2	No hit	0	35.2_not assigned.unknown;
VIT_03s0038g01480	-0.12268	0.0884103	-0.0866102	0.0450569	0.362011	9.5471	9.46624	9.53006	9.7942	9.48669	WD2	DEV2	WD2_DEV2	Beta-fructofuranosidase	vv10052Galactose_metabolism_vv10500Starch_and_sucrose_metabolism	2.2.1.3.1_major CHO metabolism.degradation.sucrose.invertases.neutral;
VIT_03s0038g02070	0.0781578	-0.0433415	0.0639776	0.126645	0.276993	11.5757	11.3924	11.4999	11.6218	11.792	WD2	DEV2	WD2_DEV2	TOC132	vv50133Primary_active_transporter_cat_A9_to_A18	29.3.3_protein.targeting.chloroplast;
VIT_03s0038g04130	-0.0255731	-0.0412622	0.0659379	0.146757	0.294729	11.009	11.3301	11.7604	11.9099	12.0603	WD2	DEV2	WD2_DEV2	DEAD box RNA helicase	vv23040Spliceosome_vv50133Primary_active_transporter_cat_A9_to_A18	28.1_DNA.synthesis/chromatin structure;27.1.2_RNA.processing.RNA helicase
VIT_03s0063g00200	-0.174421	-0.114787	0.296798	1.07225	0.998317	6.81846	4.5605	5.4327	5.81534	7.24005	WD2	DEV2	WD2_DEV2	Histidinol-phosphatase	vv10340Histidine_metabolism	30.6_signalling.MAP kinases;
VIT_03s0063g00270	-0.145989	-0.0354345	0.121222	0.170284	0.307331	9.02484	9.17617	9.49539	10.0198	10.5292	WD2	DEV2	WD2_DEV2	Unknown protein	0	35.2_not assigned.unknown;
VIT_03s0063g00600	-0.0254685	0.105195	0.114817	0.194296	0.245816	11.3341	11.1314	11.3403	11.5201	12.3074	WD2	DEV2	WD2_DEV2	Autophagy-related protein 2	vv44140Regulation_of_autophagy	35.2_not assigned.unknown;
VIT_03s0091g00580	-0.099071	0.217334	0.206063	0.485333	0.399079	6.4648	6.57858	7.54268	8.31733	9.13174	WD2	DEV2	WD2_DEV2	Protein Mpv17	vv44146Peroxisome	29.3.5_protein.targeting.peroxisomes;
VIT_04s0008g03060	0.0312589	0.0493519	0.0820225	0.0443076	0.170417	11.1257	11.2132	12.1137	12.6066	12.9912	WD2	DEV2	WD2_DEV2	Transducin protein	0	29.5.11_protein.degradation.ubiquitin;
VIT_04s0008g03620	-0.102936	-0.00389729	0.080924	0.0641783	0.205926	11.9671	11.7985	11.8567	12.1313	11.989	WD2	DEV2	WD2_DEV2	Catalytic	0	35.1_not assigned.no ontology;
VIT_04s0008g03790	-0.139186	0.271841	0.108087	0.326673	0.176884	7.58221	7.41286	8.05785	8.28776	9.9337	WD2	DEV2	WD2_DEV2	Myb-related protein 3R-1 (Plant c-MYB-like protein 1) MYB3R1	vv44110Cell_cycle_vv60044MYB	27.3.25_RNA.regulation of transcription.MYB domain transcription factor family;
VIT_04s0008g04290	-0.0443529	0.0804302	0.022069	0.0775631	0.252988	9.92843	9.9742	10.4716	10.9085	11.0884	WD2	DEV2	WD2_DEV2	Transcription elongation factor S-II	vv23022Basal_transcription_factors	27.3.67_RNA.regulation of transcription.putative transcription regulator;
VIT_04s0008g05840	0.0531914	-0.0470336	0.142849	0.200296	0.217716	8.58814	9.05001	9.16913	9.57064	10.145	WD2	DEV2	WD2_DEV2	DOMON domain containing protein	vv10350Tyrosine_metabolism	26.7_misc.oxidases - copper, flavone etc;
VIT_04s0008g06060	0.119502	-0.11759	0.285942	0.538899	0.461553	7.81885	7.81162	7.94138	7.91679	8.38094	WD2	DEV2	WD2_DEV2	Unknown	0	35.2_not assigned.unknown;
VIT_04s0008g06570	-0.40389	-0.524704	-0.647104	0.160314	0.592904	11.3598	11.6964	12.6122	12.161	12.649	WD2	DEV2	WD2_DEV2	Chorismate mutase, cytosolic (CM2)	vv10400Phenylalanine_tyrosine_and_tryptophan_biosynthesis	13.1.6.2.1_amino acid metabolism.synthesis.aromatic aa.phenylalanine and tyrosine.chorismate mutase;
VIT_04s0008g06970	-0.0563963	-0.0380504	-0.0288149	0.0594163	0.342533	7.21243	7.62362	8.10243	8.6119	8.63128	WD2	DEV2	WD2_DEV2	DnaJ-like zinc-finger protein	vv50132Primary_active_transporter_cat_A5_to_A8	29.6_protein.folding;
VIT_04s0023g00280	-0.0425652	-0.0505017	0.136857	0.418774	0.362086	8.52701	8.34202	8.70954	9.02355	9.80969	WD2	DEV2	WD2_DEV2	Unknown protein	0	35.2_not assigned.unknown;
VIT_04s0023g00760	0.0955791	0.10531	0.0335706	0.251681	0.328687	9.53154	9.73029	10.0848	10.2676	10.3482	WD2	DEV2	WD2_DEV2	Biotin carboxyl carrier protein 2 (BCCP2)	vv10061Fatty_acid_biosynthesis_vv10620Pyruvate_metabolism	11.1.1.2.3_lipid metabolism.FA synthesis and FA elongation.Acetyl CoA Carboxylation.heteromeric Complex.Biotin Carboxyl Carrier Protein;
VIT_04s0023g02110	-0.0213882	-0.0380543	-0.0112078	0.0650722	0.211171	9.47495	9.77497	10.8787	11.8647	12.6791	WD2	DEV2	WD2_DEV2	Unknown protein	0	35.2_not assigned.unknown;
VIT_04s0044g00870	-0.0825129	-0.0460556	0.333701	-0.0982368	0.609456	6.84622	6.4909	6.51585	7.99918	7.46755	WD2	DEV2	WD2_DEV2	U-box domain containing protein	0	27.3.64_RNA.regulation of transcription.PHOR1;
VIT_04s0044g01840	0.112423	-0.0770968	0.189936	0.201152	0.188704	11.3826	11.7789	12.0716	12.2055	12.6299	WD2	DEV2	WD2_DEV2	ARID/BRIGHT DNA-binding domain-containing protein	vv60005ARID	27.3.38_RNA.regulation of transcription.AT-rich interaction domain containing transcription factor family;
VIT_04s0044g01970	-0.202279	0.122199	-0.105698	0.31122	0.446011	6.22971	5.76137	5.45441	6.13055	8.33536	WD2	DEV2	WD2_DEV2	Subtilisin protease precursor	vv50101Channels_and_pores	29.5.1_protein.degradation.subtilases;
VIT_04s0069g00760	-0.0752477	-0.00198424	0.10889	0.0786571	0.270642	8.78202	8.33529	9.21473	9.81519	10.1707	WD2	DEV2	WD2_DEV2	Ubiquitin-specific protease 15	0	29.5.11_protein.degradation.ubiquitin;
VIT_04s0069g00870	-0.0760986	0.0715679	-0.0157603	-0.0152331	0.235973	11.5844	11.1587	11.3827	11.9619	12.1308	WD2	DEV2	WD2_DEV2	Myosin-related	vv44810Regulation_of_actin_cytoskeleton	28.1_DNA.synthesis/chromatin structure;
VIT_05s0020g00390	0.00973982	-0.204436	0.0721491	0.406665	0.352016	9.32015	10.4199	10.3244	10.4148	11.4916	WD2	DEV2	WD2_DEV2	Unknown protein	0	29.4_protein.postranslational modification;
VIT_05s0020g02230	0.0993862	0.145351	0.273062	0.19194	0.352158	7.08543	7.05895	7.38712	8.01593	9.34607	WD2	DEV2	WD2_DEV2	Pto kinase interactor	0	29.4.1.56_protein.postranslational modification.kinase.receptor like cytoplasmatic kinase VI;
VIT_05s0020g03070	-0.230213	0.292568	0.265414	0.361336	0.211399	10.3067	10.1376	10.4774	10.8607	11.3889	WD2	DEV2	WD2_DEV2	Cyclin-T1-4	vv44110Cell_cycle	35.2_not assigned.unknown;
VIT_05s0020g03150	-0.0474148	0.038069	0.185732	0.0932921	0.282069	12.1984	12.2934	12.6899	13.2013	13.595	WD2	DEV2	WD2_DEV2	Unknown protein	0	30.11_signalling.light;
VIT_05s0020g03510	0.154226	-0.118735	0.241067	0.0710724	0.356313	7.3807	7.79551	7.8764	7.72372	8.12948	WD2	DEV2	WD2_DEV2	P-P-bond-hydrolysis-driven protein transmembrane transporter	vv23060Protein_export_vv50113Thylakoid_targeting_pathway	35.2_not assigned.unknown;
VIT_05s0020g04980	-0.0100528	0.128625	0.121938	0.113054	0.203359	11.8156	11.8538	12.4807	12.5229	12.6697	WD2	DEV2	WD2_DEV2	Meprin and TRAFy domain-containing protein	0	35.1_not assigned.no ontology;
VIT_05s0029g01090	-0.0293376	0.103706	0.0800528	0.132733	0.204483	10.4296	10.1932	10.7242	10.9401	10.778	WD2	DEV2	WD2_DEV2	Alpha 1,3-glucosidase	vv10510N-Glycan_biosynthesis_vv24141Protein_processing_in_endoplasmic_reticulum	26.3.1_misc.gluco-, galacto- and mannosidases.alpha-galactosidase;
VIT_05s0029g01350	-0.0694623	0.126765	0.331281	0.29954	0.2873	8.61568	8.45338	9.09704	9.48491	9.75554	WD2	DEV2	WD2_DEV2	RabGAP/TBC domain-containing protein	0	30.5_signalling.G-proteins;
VIT_05s0049g00850	0.0178444	0.180783	0.16378	0.190413	0.277454	8.87231	8.77227	9.20319	9.17767	9.9748	WD2	DEV2	WD2_DEV2	Retrotransposon protein, Unclassified	0	30.99_signalling.unspecified;
VIT_05s0049g01410	-0.230767	-0.202591	0.486437	0.75177	0.98592	9.151	9.63663	9.56917	9.58464	10.8997	WD2	DEV2	WD2_DEV2	Phosphate transporter 1	vv50125Porters_cat_66_to_94	34.7_transport.phosphate;
VIT_05s0062g00960	-0.0929094	-0.228928	0.0816262	0.0366282	0.263299	9.68913	9.67455	10.1434	10.1865	10.5344	WD2	DEV2	WD2_DEV2	Exostosin (Xyloglucan galactosyltransferase KATAMARI 1)	vv11030Glycan_structures-biosynthesis1	26.2_misc.UDP glucosyl and glucoronyl transferases;
VIT_05s0077g00850	0.122193	-0.262094	0.260236	0.257691	0.375012	8.02414	9.09995	8.81865	9.2633	10.2555	WD2	DEV2	WD2_DEV2	Ubiquitin-conjugating enzyme E2 O	vv24120Ubiquitin_mediated_proteolysis	29.5.11.3_protein.degradation.ubiquitin.E2;29.5.11_protein.degradation.ubiquitin
VIT_05s0077g02210	-0.000347431	-0.00227578	0.103972	0.140286	0.466883	8.39663	8.11615	8.29873	8.23216	8.23775	WD2	DEV2	WD2_DEV2	Calcineurin phosphoesterase	0	26.27_misc.calcineurin-like phosphoesterase family protein;
VIT_05s0102g00480	0.023327	0.0515543	0.0179865	0.198361	0.194487	11.8762	11.7286	12.0633	12.248	12.7669	WD2	DEV2	WD2_DEV2	Pre-mRNA-splicing helicase	vv23040Spliceosome	28.1_DNA.synthesis/chromatin structure;
VIT_05s0102g01160	0.0388585	0.268399	0.0904289	0.141713	0.282599	10.0555	9.72891	10.4188	10.6014	10.5551	WD2	DEV2	WD2_DEV2	FPA (FPA)	vv30009Flower_development	27.4_RNA.RNA binding;
VIT_06s0004g00130	0.0146578	0.098105	0.245137	1.60277	1.82224	6.90067	4.75248	5.06411	7.12177	7.5903	WD2	DEV2	WD2_DEV2	Pyruvate kinase	vv10010Glycolysis_vv10230Purine_metabolism_vv10620Pyruvate_metabolism_vv10710Carbon_fixation	4.1.14_glycolysis.cytosolic branch.pyruvate kinase (PK);
VIT_06s0004g01210	-0.089617	-0.115657	0.0496386	0.129279	0.350949	8.52896	9.05321	9.65567	10.1107	11.0767	WD2	DEV2	WD2_DEV2	PRLI-interacting factor A	0	35.1_not assigned.no ontology;
VIT_06s0004g04240	0.131695	-0.200678	0.293675	0.191965	0.188339	9.82381	10.7048	10.6538	11.1717	11.8056	WD2	DEV2	WD2_DEV2	Histone H2B	0	28.1.3.2.2_DNA.synthesis/chromatin structure.histone.core.H2B;28.1.3.2.1_DNA.synthesis/chromatin structure.histone.core.H2A
VIT_06s0004g05240	0.00574922	-0.197629	0.246563	0.475163	0.404985	6.04519	6.21865	5.98661	6.92245	6.05457	WD2	DEV2	WD2_DEV2	Ethylene receptor (ETR2)	vv30008Ethylene_signaling	17.5.2_hormone metabolism.ethylene.signal transduction;
VIT_06s0004g05560	-0.150594	0.0193433	-0.0891988	0.0121113	0.199724	10.8542	10.3177	10.6295	10.544	10.7577	WD2	DEV2	WD2_DEV2	Invertase/pectin methylesterase inhibitor	vv40006Cell_wall	29.5.11.4.3.1_protein.degradation.ubiquitin.E3.SCF.SKP;
VIT_06s0004g07230	-0.00338298	-0.191217	0.557875	0.907557	1.6142	2.89277	7.59707	7.15548	7.76789	9.31196	WD2	DEV2	WD2_DEV2	Indole-3-acetate beta-glucosyltransferase	vv11002Auxin_biosynthesis	26.2_misc.UDP glucosyl and glucoronyl transferases;
VIT_06s0009g02640	0.0787696	0.116471	0.287373	0.197145	0.394121	10.006	9.26113	9.69709	9.87153	10.1181	WD2	DEV2	WD2_DEV2	Hydroxymethylglutaryl-CoA lyase	vv10072Synthesis_and_degradation_of_ketone_bodies_vv10280Valine_leucine_and_isoleucine_degradation_vv10650Butanoate_metabolism_vv44146Peroxisome	13.2.4.4_amino acid metabolism.degradation.branched chain group.leucine;
VIT_06s0080g00850	0.0613059	0.0424153	0.0944716	0.200679	0.286233	10.9992	10.9624	11.5825	11.8777	12.0669	WD2	DEV2	WD2_DEV2	Cysteine peptidase	0	29.5.3_protein.degradation.cysteine protease;
VIT_06s0080g01270	0.0297169	-0.185257	0.229047	0.270307	0.403216	8.32371	8.99838	8.96326	8.98694	9.98324	WD2	DEV2	WD2_DEV2	HAT dimerisation domain-containing protein	0	35.2_not assigned.unknown;
VIT_07s0005g00180	0.00629455	0.0514079	0.138297	0.219167	0.265346	11.5213	11.5955	11.608	11.6333	11.9025	WD2	DEV2	WD2_DEV2	TOC159 (translocon outer membrane complex 159)	vv50133Primary_active_transporter_cat_A9_to_A18	29.3.3_protein.targeting.chloroplast;
VIT_07s0005g00590	0.0874622	0.0536123	0.236209	0.1814	0.324159	11.7001	11.6376	11.3639	11.3343	12.0206	WD2	DEV2	WD2_DEV2	Deoxyribodipyrimidine photolyase	0	30.11_signalling.light;
VIT_07s0005g00950	0.205028	-0.0925546	0.23725	0.201593	0.425422	9.38864	9.69319	9.47801	9.58318	9.6402	WD2	DEV2	WD2_DEV2	Carrier protein, Mitochondrial	vv44146Peroxisome_vv50123Porters_cat_18_to_29	34.9_transport.metabolite transporters at the mitochondrial membrane;
VIT_07s0005g01600	-0.00335766	-0.0377204	0.0793095	0.153182	0.191542	10.6057	11.0221	10.9482	10.7821	11.3772	WD2	DEV2	WD2_DEV2	DEAD (Asp-Glu-Ala-Asp) box polypeptide 42	vv23040Spliceosome_vv50133Primary_active_transporter_cat_A9_to_A18	28.1_DNA.synthesis/chromatin structure;
VIT_07s0005g02630	-0.0183482	0.11275	0.0784262	0.00935939	0.218306	10.8515	10.6901	11.307	11.6893	11.6369	WD2	DEV2	WD2_DEV2	Protein transport protein SEC23	vv24141Protein_processing_in_endoplasmic_reticulum_vv50110Protein_coat	29.3.4.2_protein.targeting.secretory pathway.golgi;
VIT_07s0005g02730	0.10323	-0.215006	0.356434	0.106995	0.397994	7.47954	8.51955	9.88392	10.1303	11.5759	WD2	DEV2	WD2_DEV2	Myb Radialis	vv30009Flower_development_vv60045MYBrelated	35.2_not assigned.unknown;
VIT_07s0005g02740	-0.22026	0.116924	0.317158	0.0649984	0.275185	7.69614	7.50454	8.42049	8.82803	9.03009	WD2	DEV2	WD2_DEV2	Peptide chain release factor	0	29.2.5_protein.synthesis.release;
VIT_07s0005g03010	0.0145042	-0.00336269	0.16201	0.307877	0.310557	7.6988	7.65953	7.86693	8.30099	8.28388	WD2	DEV2	WD2_DEV2	Triacylglycerol lipase	vv10561Glycerolipid_metabolism	11.9.2.1_lipid metabolism.lipid degradation.lipases.triacylglycerol lipase;
VIT_07s0005g03100	-0.162504	0.115945	0.0882279	0.130298	0.261637	9.61187	9.21547	9.38935	10.0039	10.574	WD2	DEV2	WD2_DEV2	Autophagy 9	vv44140Regulation_of_autophagy	29.5.2_protein.degradation.autophagy;
VIT_07s0005g04120	-0.0754686	0.063873	0.0488776	0.0322758	0.338726	10.1682	10.2986	10.3915	10.4415	10.7236	WD2	DEV2	WD2_DEV2	PHR1 (phosphate starvation response 1)	vv60029G2-like	27.3.25_RNA.regulation of transcription.MYB domain transcription factor family;27.3.20_RNA.regulation of transcription.G2-like transcription factor family, GARP
VIT_07s0005g04420	-0.195147	-0.109104	-0.083202	0.268733	0.243433	9.94833	9.99026	9.86536	9.97057	10.3825	WD2	DEV2	WD2_DEV2	Exostosin (Xyloglucan galactosyltransferase KATAMARI 1)	vv11030Glycan_structures-biosynthesis1	10.3.1.1_cell wall.hemicellulose synthesis.xyloglucan.XXXG galactose Transferase;
VIT_07s0005g05640	-0.115717	0.0562544	0.122338	0.273072	0.270723	9.34551	9.39194	10.0248	10.409	11.0041	WD2	DEV2	WD2_DEV2	Unknown protein	0	35.2_not assigned.unknown;
VIT_07s0031g02130	-0.136609	-0.153577	0.0598634	0.289118	0.251661	10.9676	11.1949	11.7865	12.2938	12.808	WD2	DEV2	WD2_DEV2	Serine/threonine-protein kinase SRPK1	0	29.4_protein.postranslational modification;
VIT_07s0129g00990	-0.0787321	-0.0328636	-0.187259	0.57612	0.394256	7.89965	7.36617	7.37849	6.95411	9.21459	WD2	DEV2	WD2_DEV2	Protein kinase	0	30.2.16_signalling.receptor kinases.Catharanthus roseus-like RLK1;
VIT_07s0151g00760	-0.0531975	0.00109627	-0.0767043	0.465493	0.674827	3.45354	3.42708	3.18774	3.80423	6.17475	WD2	DEV2	WD2_DEV2	Lipid transfer protein	0	26.21_misc.protease inhibitor/seed storage/lipid transfer protein (LTP) family protein;
VIT_07s0255g00010	0.00738995	-0.0454772	0.214274	0.0167195	0.392997	7.75104	7.7097	7.54243	8.11314	8.13768	WD2	DEV2	WD2_DEV2	Hydroxyproline-rich glycoprotein family protein	vv40006Cell_wall	29.3.1_protein.targeting.nucleus;
VIT_08s0007g01790	-0.0457378	0.0961582	0.128484	0.142291	0.223637	11.5038	11.2475	11.4166	11.8234	11.9612	WD2	DEV2	WD2_DEV2	Defective in exine formation protein (DEX1)	0	33.99_development.unspecified;
VIT_08s0007g01810	-0.14712	-0.0305782	0.455874	-0.0457807	0.619178	8.25747	7.63059	7.5331	9.35632	9.58464	WD2	DEV2	WD2_DEV2	ANTR2 (anion transporter 2	vv50121Porters_cat_1_to_6	34.7_transport.phosphate;
VIT_08s0007g03770	-0.0466432	-0.0630294	-0.046976	0.214128	0.276598	10.0167	9.98631	9.76569	10.2015	10.7768	WD2	DEV2	WD2_DEV2	Unknown protein	0	35.2_not assigned.unknown;
VIT_08s0007g04480	-0.231374	0.0370491	0.0949265	0.730629	1.1541	7.3084	3.28804	4.08297	5.11978	8.19987	WD2	DEV2	WD2_DEV2	Pectinesterase family	vv40006Cell_wall	10.8.1_cell wall.pectin*esterases.PME;
VIT_08s0007g08210	-0.119119	-0.0340996	-0.09502	0.143209	0.207986	12.1374	12.5047	13.0611	13.1946	13.6739	WD2	DEV2	WD2_DEV2	Zinc finger (CCCH-type) family protein	vv60018C3H	27.3.12_RNA.regulation of transcription.C3H zinc finger family;
VIT_08s0040g00620	-0.174586	0.0261907	0.0918498	0.233382	0.143635	8.86162	9.36784	9.03666	9.55641	9.83852	WD2	DEV2	WD2_DEV2	Unknown protein	0	35.2_not assigned.unknown;
VIT_08s0040g00990	0.0911444	-0.0535457	0.125525	0.263324	0.236629	10.7114	10.479	11.0022	11.1082	11.3045	WD2	DEV2	WD2_DEV2	Transcription elongation factor S-II	vv23022Basal_transcription_factors	27.3.67_RNA.regulation of transcription.putative transcription regulator;
VIT_08s0040g01250	-0.202711	-0.0738398	-0.129013	0.170484	0.423511	10.0487	10.533	10.9824	10.7798	11.3366	WD2	DEV2	WD2_DEV2	CRK (CDPK-related kinase) CRK1	0	30.3_signalling.calcium;29.4_protein.postranslational modification
VIT_08s0040g02400	-0.216758	0.102649	-0.081833	0.0615758	0.486419	8.77951	7.77991	8.68765	9.20964	9.40653	WD2	DEV2	WD2_DEV2	Myosin heavy chain	vv44810Regulation_of_actin_cytoskeleton	31.1_cell.organisation;
VIT_08s0040g02440	-0.176709	0.362049	0.048131	0.0905935	0.293094	7.16083	6.32354	7.99388	8.95622	9.62166	WD2	DEV2	WD2_DEV2	PWWP domain-containing protein	0	27.3.68_RNA.regulation of transcription.PWWP domain protein;
VIT_08s0040g02800	-0.160209	0.103909	0.0775254	0.295671	0.352599	9.67736	9.21824	9.28114	9.73089	10.2921	WD2	DEV2	WD2_DEV2	Lipin	0	35.2_not assigned.unknown;
VIT_08s0040g03260	-0.0640255	0.0957763	0.175793	0.499417	0.447004	6.29601	6.3819	7.45167	7.87156	8.39406	WD2	DEV2	WD2_DEV2	Nuclear transcription factor Y subunit B-5	vv60021CCAAT	27.3.15_RNA.regulation of transcription.CCAAT box binding factor family, HAP3;
VIT_08s0058g00270	-0.14583	-0.142078	-0.203576	0.0496812	0.253864	10.0373	10.1673	10.1869	10.3231	10.5374	WD2	DEV2	WD2_DEV2	Importin beta-2	vv23013RNA_transport_vv50109Incompletely_characterized_transport_systems_vv50112Nuclear_pore_complex	29.3.1_protein.targeting.nucleus;
VIT_08s0058g00790	-0.137918	-0.0623991	0.0569065	0.348364	0.794334	4.29241	3.26487	3.45584	5.09327	7.11768	WD2	DEV2	WD2_DEV2	Secoisolariciresinol dehydrogenase	vv10940Phenylpropanoid_biosynthesis	26.22_misc.short chain dehydrogenase/reductase (SDR);
VIT_09s0002g00830	0.0230439	0.0502243	0.154549	0.116938	0.187396	10.5467	10.4241	11.2405	11.496	11.7406	WD2	DEV2	WD2_DEV2	Unknown protein	0	35.2_not assigned.unknown;
VIT_09s0002g02570	0.0961073	-0.244096	0.0169218	0.321218	0.505527	3.39027	5.21151	5.46849	6.29158	8.19977	WD2	DEV2	WD2_DEV2	No hit	0	35.2_not assigned.unknown;
VIT_09s0002g04830	-0.0241861	-0.0724602	-0.0493249	0.0622434	0.218534	10.3092	10.4949	10.74	11.0434	11.4065	WD2	DEV2	WD2_DEV2	Ran-binding protein 1 RanBP1 domain containing	vv50109Incompletely_characterized_transport_systems	30.5_signalling.G-proteins;
VIT_09s0002g07340	-0.0826203	-0.0206419	0.0797337	0.264178	0.287205	8.96846	8.30815	8.69731	8.95762	9.28915	WD2	DEV2	WD2_DEV2	Transposon protein	0	28.99_DNA.unspecified;
VIT_09s0002g08070	-0.0613903	-0.0657484	0.248948	0.0596253	0.267362	8.45038	8.38808	8.54379	8.98341	9.1501	WD2	DEV2	WD2_DEV2	Prephenate dehydrogenase	vv10400Phenylalanine_tyrosine_and_tryptophan_biosynthesis	13.1.6.4.2_amino acid metabolism.synthesis.aromatic aa.tyrosine.prephenate dehydrogenase;13.1.6.4.1_amino acid metabolism.synthesis.aromatic aa.tyrosine.arogenate dehydrogenase \& prephenate dehydrogenase
VIT_09s0002g08160	-0.0909358	0.0847489	0.0700165	0.147318	0.237999	9.46971	9.51464	9.50593	9.95869	10.4457	WD2	DEV2	WD2_DEV2	R protein MLA10	vv34627R_proteins_from_Plant-pathogen_interaction	35.1_not assigned.no ontology;
VIT_09s0054g01810	0.0588464	-0.129661	0.132498	0.309536	0.365211	7.85929	8.42145	8.92277	9.18018	9.69088	WD2	DEV2	WD2_DEV2	ATP-dependent RNA helicase DDX23/PRP28	vv23040Spliceosome_vv50133Primary_active_transporter_cat_A9_to_A18	27.1.2_RNA.processing.RNA helicase;
VIT_10s0003g00350	-0.279441	-0.17831	-0.185807	0.295398	0.496168	9.58363	7.01466	7.41107	8.6041	10.8095	WD2	DEV2	WD2_DEV2	NAC domain-containing protein 73	vv60046NAC	33.99_development.unspecified;
VIT_10s0003g05690	-0.024765	-0.194067	0.104502	0.209374	0.735446	6.55777	6.18289	6.97587	7.54856	7.08004	WD2	DEV2	WD2_DEV2	Ribulose bisphosphate carboxylase, large chain	vv10710Carbon_fixation	30.11_signalling.light;
VIT_10s0071g00060	0.000498305	0.100957	0.0431806	0.398502	1.16789	3.45354	3.58188	4.18736	5.21119	6.25149	WD2	DEV2	WD2_DEV2	No hit	0	35.2_not assigned.unknown;
VIT_10s0116g00570	-0.225926	-0.104231	0.0309182	-0.024503	0.334028	10.378	8.81595	12.7412	13.9833	14.3158	WD2	DEV2	WD2_DEV2	Nuclear transport factor 2B	vv50133Primary_active_transporter_cat_A9_to_A18	29.3.1_protein.targeting.nucleus;
VIT_11s0016g00780	-0.0230147	0.106744	-0.0219743	0.160983	0.255088	9.88363	9.75277	10.1772	10.2237	11.1635	WD2	DEV2	WD2_DEV2	Unknown protein	0	35.2_not assigned.unknown;
VIT_11s0016g00930	-0.0984616	0.0123229	0.332408	0.823145	0.933072	3.6574	3.46137	4.87475	3.86814	6.52415	WD2	DEV2	WD2_DEV2	Unknown protein	0	35.2_not assigned.unknown;
VIT_11s0016g01420	-0.158331	-0.0270073	0.230855	0.0974885	0.484643	6.31909	5.7887	5.66565	6.26419	6.80613	WD2	DEV2	WD2_DEV2	Mechanosensitive ion channel	vv50101Channels_and_pores	30.99_signalling.unspecified;
VIT_11s0016g01700	-0.0907202	0.000652313	0.070306	0.0425499	0.267849	10.0224	10.4929	10.6518	10.7871	11.1574	WD2	DEV2	WD2_DEV2	Unknown protein	0	35.2_not assigned.unknown;
VIT_11s0016g03000	-0.0694402	0.136488	0.148492	0.289835	0.239763	10.7494	11.2478	12.1125	12.116	13.2091	WD2	DEV2	WD2_DEV2	Phosphoinositide 3-kinase regulatory subunit 4	vv44140Regulation_of_autophagy	29.4_protein.postranslational modification;
VIT_11s0016g03870	0.0963519	0.0957097	0.18899	0.164419	0.219808	10.2851	10.4441	10.839	11.0122	11.2482	WD2	DEV2	WD2_DEV2	Subtilisin	0	35.2_not assigned.unknown;
VIT_11s0016g03890	-0.110046	0.0170704	0.297677	0.370546	0.380734	9.39455	10.3563	10.4113	10.3684	11.5159	WD2	DEV2	WD2_DEV2	Short-chain dehydrogenase/reductase (SDR)	0	26.22_misc.short chain dehydrogenase/reductase (SDR);
VIT_11s0037g00300	0.100818	-0.0552525	0.151863	0.0956211	0.282814	12.0479	12.5653	12.6075	12.9724	12.9583	WD2	DEV2	WD2_DEV2	Signal recognition particle receptor alpha subunit	vv23060Protein_export_vv50132Primary_active_transporter_cat_A5_to_A8	29.3.4.99_protein.targeting.secretory pathway.unspecified;
VIT_11s0052g00080	0.107284	0.00357013	0.130145	0.0149019	0.23582	8.9419	9.32345	9.66246	9.88677	10.1129	WD2	DEV2	WD2_DEV2	Unknown protein	0	35.2_not assigned.unknown;
VIT_11s0052g00950	-0.145756	-0.0555271	0.0241944	0.0960311	0.282922	9.83443	9.96651	10.1933	10.3212	10.6146	WD2	DEV2	WD2_DEV2	Syntaxin	0	35.2_not assigned.unknown;
VIT_11s0052g00960	-0.183084	0.0384615	-0.0789588	0.046249	0.274576	9.51131	9.53995	9.88467	10.031	10.2693	WD2	DEV2	WD2_DEV2	Syntaxin	0	31.4_cell.vesicle transport;
VIT_11s0078g00250	-0.0162077	-0.0471453	0.198798	0.207113	0.237503	10.855	10.6265	10.9981	11.5464	11.2083	WD2	DEV2	WD2_DEV2	Phosphoethanolamine cytidylyltransferase	vv10564Glycerophospholipid_metabolism	33.99_development.unspecified;31.2_cell.division
VIT_11s0118g00260	-0.0803532	-0.0262915	-0.0593158	0.152402	0.204438	9.05159	9.16059	9.56052	10.0175	10.9354	WD2	DEV2	WD2_DEV2	Multimeric translocon complex in the outer envelope membrane 132 TOC132	vv50133Primary_active_transporter_cat_A9_to_A18	29.3.3_protein.targeting.chloroplast;
VIT_12s0028g00980	-0.00761377	-0.0231418	0.198807	0.0458766	0.854904	3.2624	4.75015	6.23196	6.24165	7.75189	WD2	DEV2	WD2_DEV2	Myb family	vv60029G2-like	27.3.25_RNA.regulation of transcription.MYB domain transcription factor family;27.3.20_RNA.regulation of transcription.G2-like transcription factor family, GARP
VIT_12s0028g02510	0.0291583	0.0897539	0.166026	0.218664	0.270853	9.72709	9.75322	10.2912	10.2732	10.8582	WD2	DEV2	WD2_DEV2	DNA-binding bromodomain-containing protein	0	27.3.52_RNA.regulation of transcription.Global transcription factor group;
VIT_12s0034g00480	-0.134758	0.322062	0.0464971	0.10385	0.260722	8.83093	8.14855	8.66274	9.27359	9.14851	WD2	DEV2	WD2_DEV2	No hit	0	#N/A
VIT_12s0035g01130	0.0263073	0.0138727	0.00888258	0.0871237	0.187066	11.588	11.6501	11.4718	11.8079	11.5538	WD2	DEV2	WD2_DEV2	Elongation factor 1-gamma	0	29.2.4_protein.synthesis.elongation;
VIT_12s0055g00330	-0.259599	-0.045942	-0.00348326	0.0512496	0.291736	8.76358	8.76615	8.85995	9.09292	9.45883	WD2	DEV2	WD2_DEV2	Unknown protein	0	35.2_not assigned.unknown;
VIT_12s0055g00360	-0.0889307	0.0462304	-0.0092689	0.110714	0.255188	10.249	10.4593	10.7424	11.134	11.3078	WD2	DEV2	WD2_DEV2	Pinin/SDK/memA/ protein conserved region containing protein	vv23013RNA_transport_vv23015mRNA_surveillance_pathway_vv50133Primary_active_transporter_cat_A9_to_A18	35.1_not assigned.no ontology;
VIT_12s0057g01290	-0.0226411	0.137751	0.0989037	0.148076	0.241331	10.7585	10.5631	11.4064	11.7238	11.618	WD2	DEV2	WD2_DEV2	Hydroxyproline-rich glycoprotein family protein-like	vv40006Cell_wall	35.2_not assigned.unknown;
VIT_12s0059g00260	0.0337361	-0.0544517	0.113002	0.220849	0.342384	10.9491	11.224	11.3904	11.6101	11.8	WD2	DEV2	WD2_DEV2	Splicing factor STA1 (stabilized1)	vv23040Spliceosome_vv30009Flower_development	27.1.1_RNA.processing.splicing;
VIT_12s0059g01090	0.0321973	0.16134	0.426287	0.733554	0.699182	9.06106	8.14678	8.48906	8.89869	9.22874	WD2	DEV2	WD2_DEV2	Early-responsive to dehydration	0	20.2.3_stress.abiotic.drought/salt;
VIT_12s0059g01120	0.143627	-0.167449	0.390724	0.529747	0.401315	5.36683	5.14222	5.872	7.62207	8.07684	WD2	DEV2	WD2_DEV2	CAF protein	0	27.1.19_RNA.processing.ribonucleases;
VIT_12s0059g01350	-0.160345	-0.0269827	-0.0350479	0.171358	0.327394	7.67945	7.73184	8.02245	8.13345	8.22262	WD2	DEV2	WD2_DEV2	Unknown protein	0	33.99_development.unspecified;
VIT_12s0142g00100	-0.138723	0.0903552	0.068561	0.201564	0.344559	11.2627	11.2194	11.3306	10.9641	11.504	WD2	DEV2	WD2_DEV2	AML5 (arabidopsis mei2-like protein 5)	vv44110Cell_cycle	27.4_RNA.RNA binding;
VIT_13s0019g00510	-0.0554173	-0.0793156	-0.0204593	0.0896526	0.169026	12.314	12.2608	12.6412	12.9372	13.0406	WD2	DEV2	WD2_DEV2	2-oxoglutarate dehydrogenase E1 component	vv10020Citrate_cycle_vv10380Tryptophan_metabolism	8.1.5_TCA / org transformation.TCA.2-oxoglutarate dehydrogenase;
VIT_13s0019g00940	0.125714	-0.0546027	0.120138	0.220428	0.263584	9.41304	9.78379	9.77525	9.89071	10.3181	WD2	DEV2	WD2_DEV2	SLT1 (sodium- and lithium-tolerant 1)	0	20.2_stress.abiotic;
VIT_13s0019g00960	-0.0452592	-0.0946571	0.138249	0.0476103	0.355196	7.42877	7.71176	7.75255	8.13049	8.52671	WD2	DEV2	WD2_DEV2	No hit	0	#N/A
VIT_13s0019g01260	-0.0860898	-0.0115335	-0.0514828	0.1676	0.221271	10.2089	9.26157	10.1048	10.0961	9.98818	WD2	DEV2	WD2_DEV2	Enoyl reductase	vv11040Biosynthesis_of_unsaturated_fatty_acids	11.8.7_lipid metabolism.exotics (steroids, squalene etc).trans-2-enoyl-CoA reductase (NADPH);
VIT_13s0019g01670	-0.172629	0.0129529	0.146327	0.0880779	0.542034	10.5486	10.1997	10.8657	11.393	11.5195	WD2	DEV2	WD2_DEV2	Telomeric DNA binding protein 1	vv60045MYBrelated	28.99_DNA.unspecified;27.3.25_RNA.regulation of transcription.MYB domain transcription factor family
VIT_13s0019g03540	-0.0254038	0.068436	0.221023	0.00995744	0.236758	10.132	9.99751	10.3896	10.7843	11.1174	WD2	DEV2	WD2_DEV2	Regulator of nonsense transcripts 2 UPF2	vv23013RNA_transport_vv23015mRNA_surveillance_pathway	29.2.99_protein.synthesis.misc;
VIT_13s0019g03630	-0.0321939	0.0457918	0.134557	0.138397	0.403194	7.69321	7.3097	7.81302	8.07779	10.0519	WD2	DEV2	WD2_DEV2	Unknown	0	28.1_DNA.synthesis/chromatin structure;
VIT_13s0019g04010	-0.00288248	0.11695	0.127397	0.151098	0.330923	11.3936	11.2898	11.7537	12.0481	12.1011	WD2	DEV2	WD2_DEV2	Myb family transcription factor	vv60044MYB	27.3.25_RNA.regulation of transcription.MYB domain transcription factor family;
VIT_13s0019g05370	-0.0674164	-0.170703	-0.117467	0.111422	0.336119	8.92565	9.63855	8.19105	8.93289	10.6757	WD2	DEV2	WD2_DEV2	Histone H2B	0	28.1.3.2.2_DNA.synthesis/chromatin structure.histone.core.H2B;28.1.3.2.1_DNA.synthesis/chromatin structure.histone.core.H2A
VIT_13s0064g00920	-0.188721	0.01994	0.45545	0.288157	0.428423	10.3804	10.043	10.6877	11.2137	11.8873	WD2	DEV2	WD2_DEV2	Zinc finger (CCCH-type) family protein	vv60018C3H	27.3.12_RNA.regulation of transcription.C3H zinc finger family;
VIT_13s0067g00890	-0.0590606	-0.184327	0.274427	0.0550625	0.587617	6.61752	6.29165	7.53656	8.74153	8.43377	WD2	DEV2	WD2_DEV2	Phosphoinositide-specific phospholipase C	vv10562Inositol_phosphate_metabolism_vv30001ABA_signaling_vv34070Phosphatidylinositol_signaling_system	30.4.4_signalling.phosphinositides.phosphoinositide phospholipase C;
VIT_13s0067g02560	-0.231319	0.0369189	-0.273072	0.484248	0.542418	5.62489	5.64257	6.13823	6.0644	7.61322	WD2	DEV2	WD2_DEV2	Unknown protein	0	35.2_not assigned.unknown;
VIT_13s0067g03660	-0.151945	0.138988	0.23767	0.541589	0.374733	10.1102	9.92289	10.7458	11.9217	13.1129	WD2	DEV2	WD2_DEV2	Unknown protein	0	35.2_not assigned.unknown;
VIT_13s0074g00150	-0.0871694	0.0907489	-0.0166719	0.021012	0.277702	10.2218	9.71261	10.1136	10.4569	10.0407	WD2	DEV2	WD2_DEV2	Dihydrolipoamide S-acetyltransferase precursor	vv10010Glycolysis_vv10252Alanine_and_aspartate_metabolism_vv10620Pyruvate_metabolism	8.1.1.2_TCA / org transformation.TCA.pyruvate DH.E2;
VIT_13s0074g00300	-0.0586259	-0.00559634	0.247768	0.423091	0.491763	10.7795	10.7218	11.0143	11.0048	11.1062	WD2	DEV2	WD2_DEV2	Inositol or phosphatidylinositol phosphatase	vv10562Inositol_phosphate_metabolism_vv34070Phosphatidylinositol_signaling_system	29.4_protein.postranslational modification;
VIT_13s0084g00040	-0.141843	-0.0290417	0.124234	0.231167	0.245389	9.43451	9.82621	9.60265	9.71219	9.99081	WD2	DEV2	WD2_DEV2	Nuclear transcription factor Y subunit B related	vv60021CCAAT	27.3.16_RNA.regulation of transcription.CCAAT box binding factor family, HAP5;
VIT_13s0101g00090	-0.0631582	-0.115115	0.13944	0.158989	0.258786	9.13276	9.32956	9.61192	9.81163	10.0935	WD2	DEV2	WD2_DEV2	Unknown protein	0	35.2_not assigned.unknown;
VIT_13s0156g00270	-0.0715926	0.245392	0.12458	0.0655462	0.435754	6.89084	6.70965	7.17049	7.57838	7.69224	WD2	DEV2	WD2_DEV2	Proline-rich family protein	0	35.1_not assigned.no ontology;
VIT_13s0158g00360	-0.440108	0.165767	0.390558	-0.00222723	0.600594	6.40019	5.53586	6.06832	8.32402	6.9689	WD2	DEV2	WD2_DEV2	Calcium-transporting ATPase 11 ACA11	vv34020Calcium_signaling_pathway_vv50131Primary_active_transporter_cat_A2_to_A4	30.3_signalling.calcium;
VIT_13s0320g00030	0.26213	-0.038149	0.14577	0.72334	1.57024	5.43922	6.45513	4.90059	4.52949	7.06335	WD2	DEV2	WD2_DEV2	Unknown protein	0	35.2_not assigned.unknown;
VIT_14s0006g00660	0.107094	0.5723	0.248998	0.287015	0.445048	9.85189	9.33841	9.7146	10.2018	10.0808	WD2	DEV2	WD2_DEV2	No hit	0	35.2_not assigned.unknown;
VIT_14s0006g01370	-0.0426414	-0.0194957	0.0211764	0.252732	0.616503	3.8163	3.78896	4.28141	5.42813	6.46322	WD2	DEV2	WD2_DEV2	VTC2	vv10053Ascorbate_and_aldarate_metabolism	21.2.1.2_redox.ascorbate and glutathione.ascorbate.GDP-L-galactose-hexose-1-phosphate guanyltransferase;
VIT_14s0030g01660	-0.178481	0.0670008	0.0429289	0.199716	0.211	9.82025	10.2595	11.4044	11.1059	12.3144	WD2	DEV2	WD2_DEV2	Serine/threonine kinase WNK1	vv34710Circadian_rhythm	29.4.1_protein.postranslational modification.kinase;
VIT_14s0060g00040	-0.0303886	0.021119	0.155845	0.271569	0.61961	3.65021	3.63584	4.13495	5.71342	8.41602	WD2	DEV2	WD2_DEV2	Retrotransposon	0	35.2_not assigned.unknown;
VIT_14s0060g01530	0.0379353	-0.0492895	0.399818	0.463663	0.531897	6.44563	6.99286	6.88487	7.53487	9.18134	WD2	DEV2	WD2_DEV2	DNA polymerase III subunit epsilon	vv23030DNA_replication	28.99_DNA.unspecified;
VIT_14s0060g01870	-0.0176793	-0.00205804	0.106332	0.557366	0.511615	7.65436	5.7379	5.55519	7.72563	9.62873	WD2	DEV2	WD2_DEV2	Unknown protein	0	35.2_not assigned.unknown;
VIT_14s0066g00460	-0.179882	0.00266633	-0.0298294	0.265564	0.113788	9.4614	9.57538	9.45142	9.53626	10.5634	WD2	DEV2	WD2_DEV2	Serine/threonine protein kinase	0	29.4_protein.postranslational modification;
VIT_14s0066g01120	-0.0858496	0.0490779	0.145038	0.185789	0.29406	10.9034	11.0634	10.6469	10.8573	11.5852	WD2	DEV2	WD2_DEV2	PWWP domain-containing protein	0	27.3.68_RNA.regulation of transcription.PWWP domain protein;
VIT_14s0066g01630	0.0107273	0.0289521	0.231819	0.0915822	0.380318	9.97818	9.73698	10.1242	10.5112	10.571	WD2	DEV2	WD2_DEV2	UVH3 (ultraviolet hypersensitive 3)	vv23420Nucleotide_excision_repair	28.2_DNA.repair;
VIT_14s0066g01710	-0.176283	0.0921804	0.194331	0.389091	0.800571	6.73071	4.96052	9.76608	10.6522	10.4863	WD2	DEV2	WD2_DEV2	Leaf senescence protein	0	35.2_not assigned.unknown;
VIT_14s0068g02030	0.00326029	-0.0627033	0.00992874	0.179592	0.247771	10.9348	11.2125	11.4924	11.5689	11.9239	WD2	DEV2	WD2_DEV2	Import receptor subunit TOM20-3, Mitochondrial	vv50132Primary_active_transporter_cat_A5_to_A8	29.3.2_protein.targeting.mitochondria;
VIT_14s0068g02150	0.305206	-0.132499	0.027798	0.615427	0.890499	8.35798	8.94856	9.76174	11.1356	11.1194	WD2	DEV2	WD2_DEV2	Kelch repeat-containing F-box family protein	0	29.5.11.4.3.2_protein.degradation.ubiquitin.E3.SCF.FBOX;
VIT_14s0083g00880	-0.104942	-0.0402636	0.159538	0.093864	0.3901	9.05437	9.40983	9.93625	10.7971	11.0832	WD2	DEV2	WD2_DEV2	Phosphatidylinositol 4-kinase type-II	vv10562Inositol_phosphate_metabolism_vv34070Phosphatidylinositol_signaling_system	30.4_signalling.phosphinositides;29.5.11_protein.degradation.ubiquitin
VIT_14s0171g00340	-0.176707	0.0756617	0.149853	0.33463	0.301251	7.90298	7.7903	8.76892	8.88352	9.18926	WD2	DEV2	WD2_DEV2	F-box family protein	0	35.2_not assigned.unknown;
VIT_15s0021g02200	-0.037761	0.145595	0.0476281	0.11785	0.29201	9.6527	9.37636	9.91416	10.0389	10.0151	WD2	DEV2	WD2_DEV2	Nucleoporin 62kDa	vv23013RNA_transport_vv50109Incompletely_characterized_transport_systems_vv50112Nuclear_pore_complex	35.2_not assigned.unknown;
VIT_15s0024g00770	-0.216099	-0.184763	0.0279692	0.197349	0.410877	6.09298	6.09614	6.30934	6.49822	6.95201	WD2	DEV2	WD2_DEV2	No hit	0	35.2_not assigned.unknown;
VIT_15s0024g00800	-0.0498249	-0.100847	0.200449	0.609178	0.633965	9.83223	10.3646	9.99047	10.067	10.6645	WD2	DEV2	WD2_DEV2	No hit	0	35.2_not assigned.unknown;
VIT_15s0045g01590	0.0559466	0.0473951	0.513184	0.680341	0.921307	2.80813	2.94854	3.6935	4.55054	5.16618	WD2	DEV2	WD2_DEV2	Eceriferum 1 (CER1 protein) Sterol desaturase	0	16.7_secondary metabolism.wax;
VIT_15s0048g00480	0.0136963	-0.276561	0.293158	1.81645	2.41786	2.24606	6.53451	4.29774	5.16143	5.6663	WD2	DEV2	WD2_DEV2	Pectinesterase inhibitor	vv40006Cell_wall	10.8.99_cell wall.pectin*esterases.misc;
VIT_15s0048g00830	-0.0805949	-0.147597	0.553664	0.253831	0.464271	6.82285	7.65551	7.60965	10.5357	11.5361	WD2	DEV2	WD2_DEV2	LOB domain-containing 18 (Asymmetric leaves 2-like protein 20)	vv60007AS2	27.3.37_RNA.regulation of transcription.AS2,Lateral Organ Boundaries Gene Family;
VIT_15s0048g01340	0.0425735	-0.0115861	0.100325	0.0968799	0.219297	11.0811	11.2562	12.0313	12.3355	12.9095	WD2	DEV2	WD2_DEV2	Nucleotidyltransferase	0	27.1_RNA.processing;
VIT_16s0050g00480	-0.0575166	0.0174327	0.122655	0.143695	0.801776	4.52932	5.57209	5.84745	6.56934	8.09731	WD2	DEV2	WD2_DEV2	CYP715A1	0	26.1_misc.cytochrome P450;
VIT_16s0050g00790	-0.320531	-0.00414729	-0.0659077	0.484731	0.440249	9.1324	9.15683	8.49257	8.5508	10.0425	WD2	DEV2	WD2_DEV2	Hydroxyproline-rich glycoprotein	vv40006Cell_wall	35.1.41_not assigned.no ontology.hydroxyproline rich proteins;
VIT_16s0050g00840	0.00372873	0.0125833	0.0565853	0.330688	1.26935	2.91942	2.24606	2.24606	2.74847	4.95345	WD2	DEV2	WD2_DEV2	Unknown protein	0	35.1_not assigned.no ontology;
VIT_16s0050g00970	-0.0473793	0.0300954	0.125518	0.245664	0.226675	11.3094	11.275	11.9929	12.32	13.189	WD2	DEV2	WD2_DEV2	Unknown	0	35.2_not assigned.unknown;
VIT_16s0050g01660	-0.0237901	0.0226885	0.316424	1.10697	1.74713	3.48044	4.99673	4.44726	4.64632	7.85237	WD2	DEV2	WD2_DEV2	UDP-glucoronosyl/UDP-glucosyl transferase UGT88A1	0	26.2_misc.UDP glucosyl and glucoronyl transferases;
VIT_16s0098g00230	-0.036218	0.27202	0.234578	0.45768	0.413132	5.80717	5.88683	6.05392	6.50573	7.32444	WD2	DEV2	WD2_DEV2	Receptor kinase homolog LRK10	0	30.2.20_signalling.receptor kinases.wheat LRK10 like;30.2.16_signalling.receptor kinases.Catharanthus roseus-like RLK1;30.2.15_signalling.receptor kinases.thaumatin like;11.9.3.3_lipid metabolism.lipid degradation.lysophospholipases.glycerophosphodiester phosphodiesterase
VIT_16s0100g00340	-0.0839882	0.182384	0.102153	0.254731	0.23863	11.1985	11.0051	11.348	11.1599	11.4525	WD2	DEV2	WD2_DEV2	CDPK	0	4.1.16_glycolysis.cytosolic branch.phospho-enol-pyruvate carboxylase kinase (PPCK);
VIT_17s0000g00320	-0.0567351	0.212571	0.228809	0.410652	0.350239	11.8472	11.737	11.8033	12.0344	12.6016	WD2	DEV2	WD2_DEV2	Auxin response factor 2	vv30003Auxin_signaling_vv60004ARF	27.3.4_RNA.regulation of transcription.ARF, Auxin Response Factor family;
VIT_17s0000g01810	-0.0179799	0.1488	0.149725	0.373799	0.338693	11.4704	11.2045	11.6608	11.734	11.9129	WD2	DEV2	WD2_DEV2	Cyclin-dependent kinase G-2	vv44110Cell_cycle	29.4_protein.postranslational modification;
VIT_17s0000g02870	0.0207045	0.00919806	0.165097	0.446727	1.16159	2.24606	3.02798	4.17949	3.86396	4.478	WD2	DEV2	WD2_DEV2	S-adenosyl-L-methionine:salicylic acid carboxyl methyltransferase	vv10360Phenylalanine_metabolism	26.6_misc.O-methyl transferases;17.8.1_hormone metabolism.salicylic acid.synthesis-degradation
VIT_17s0000g06570	0.0885564	0.0158937	0.0311207	0.141295	0.365178	10.5287	11.2188	11.0486	11.424	11.6391	WD2	DEV2	WD2_DEV2	Timing of CAB expression 1 protein	vv34710Circadian_rhythm_vv60050PseudoARR-B	27.3.66_RNA.regulation of transcription.Psudo ARR transcription factor family;
VIT_17s0000g06820	-0.196541	0.0182865	0.302182	0.289096	0.456282	8.0438	7.25753	8.15548	7.09632	8.45426	WD2	DEV2	WD2_DEV2	Zinc finger (C2H2 type) family	vv60017C2H2	35.2_not assigned.unknown;
VIT_17s0000g06960	-0.115221	0.009338	-0.173002	0.520879	0.877571	9.99933	9.59648	10.7776	11.1449	11.1886	WD2	DEV2	WD2_DEV2	UDP-glucose 6-dehydrogenase	vv10040Pentose_glucuronate_interconversion_vv10500Starch_and_sucrose_metabolism_vv10520Nucleotide_sugars_metabolism_vv40006Cell_wall	10.1.4_cell wall.precursor synthesis.UDP-Glc dehydrogenase (UGD);
VIT_17s0000g09490	-0.0425955	0.0774306	0.0977695	0.251521	0.392117	9.51629	9.96075	11.1686	11.1691	11.6799	WD2	DEV2	WD2_DEV2	Quinolinate synthase	vv10760Nicotinate_and_nicotinamide_metabolism	18.7_Co-factor and vitamine metabolism.iron-sulphur clusters;
VIT_17s0000g09570	-0.0174187	-0.022461	0.606027	0.142559	0.607223	3.48044	3.55433	4.71772	6.63578	6.91295	WD2	DEV2	WD2_DEV2	CYP71A26	vv10902Monoterpenoid_biosynthesis	26.1_misc.cytochrome P450;
VIT_18s0001g00690	0.143943	-0.0348033	0.0642278	0.207958	0.424059	8.51804	8.8845	8.90988	9.00019	9.50185	WD2	DEV2	WD2_DEV2	Glutathione S-transferase 8 GSTF8	vv10480Glutathione_metabolism	26.9_misc.glutathione S transferases;
VIT_18s0001g01700	0.0108317	0.0317726	0.126081	0.0805995	0.215336	9.85103	9.89968	10.0277	10.4582	10.6346	WD2	DEV2	WD2_DEV2	Histone-lysine N-methyltransferase ASHH2 EFS (early flowering in short days)	vv10300Lysine_biosynthesis_vv30009Flower_development_vv60056SET_PCG	27.3.69_RNA.regulation of transcription.SET-domain transcriptional regulator family;
VIT_18s0001g03890	-0.315865	-0.0153674	0.055255	0.32326	0.171354	8.54847	8.28874	8.45351	8.8496	9.45868	WD2	DEV2	WD2_DEV2	No hit	0	35.2_not assigned.unknown;
VIT_18s0001g03900	-0.351996	0.160659	0.187739	0.27046	0.154939	9.37521	8.91189	9.31339	9.77505	10.1803	WD2	DEV2	WD2_DEV2	R protein L6	vv34627R_proteins_from_Plant-pathogen_interaction	20.1.7_stress.biotic.PR-proteins;
VIT_18s0001g04730	-0.132094	-0.151069	0.0475686	0.216709	0.353254	9.09991	8.90235	8.17148	8.88743	9.82936	WD2	DEV2	WD2_DEV2	Kelch repeat-containing F-box protein	0	29.5.11.4.3.2_protein.degradation.ubiquitin.E3.SCF.FBOX;
VIT_18s0001g07200	-0.0497692	-0.0302195	0.00027481	0.0270609	0.252584	10.6972	10.467	10.167	11.2123	12.3898	WD2	DEV2	WD2_DEV2	Suppressor of ACAULIS 51	0	27.3.6_RNA.regulation of transcription.bHLH,Basic Helix-Loop-Helix family;
VIT_18s0001g07280	0.141386	0.0627558	0.109834	0.224823	0.265067	11.4942	12.0358	11.9917	11.8928	12.2301	WD2	DEV2	WD2_DEV2	Glucose-6-phosphate isomerase	vv10010Glycolysis_vv10030Pentose_phosphate_vv10500Starch_and_sucrose_metabolism	4.2.3_glycolysis.plastid branch.glucose-6-phosphate isomerase;
VIT_18s0001g07610	-0.0322148	0.0816319	0.432852	0.821492	0.873473	4.02258	3.35633	5.43296	5.79707	6.22232	WD2	DEV2	WD2_DEV2	EMB1674 (embryo defective 1674) kinase interacting family protein	vv60087Orphans_KIP1_SANTA	29.4_protein.postranslational modification;
VIT_18s0001g09490	-0.0223814	0.0659356	0.287272	0.264566	0.327878	9.55019	9.54415	10.5228	11.4062	11.4296	WD2	DEV2	WD2_DEV2	Metal transporter Nramp2	vv50124Porters_cat_30_to_64	34.12_transport.metal;
VIT_18s0001g09550	0.0682789	-0.184093	0.148516	0.191162	1.26323	10.4009	9.80325	9.4098	9.9678	10.8927	WD2	DEV2	WD2_DEV2	Receptor kinase TRKe	0	30.2.12_signalling.receptor kinases.leucine rich repeat XII;
VIT_18s0001g11630	0.284188	0.0140011	0.175955	0.902606	1.42306	9.27406	10.2824	10.5775	10.0935	11.18	WD2	DEV2	WD2_DEV2	Allene oxide synthase	vv10592alpha-Linolenic_acid_metabolism	17.7.1.3_hormone metabolism.jasmonate.synthesis-degradation.allene oxidase synthase;
VIT_18s0001g12460	0.0145711	0.0760258	0.219225	0.0774509	0.236775	9.61213	9.83463	10.0906	10.3816	10.6639	WD2	DEV2	WD2_DEV2	flavodoxin family protein / radical SAM domain-containing protein	0	35.1_not assigned.no ontology;
VIT_18s0001g13730	-0.00368839	-0.0329554	0.140315	0.165764	0.300266	9.28774	9.6429	9.44557	9.35657	9.60883	WD2	DEV2	WD2_DEV2	BPC6/BBR/BPC6/BPC6	vv60009BBR	27.3.84_RNA.regulation of transcription.BBR/BPC;
VIT_18s0001g14310	0.169797	0.240329	0.181075	0.424034	0.408178	13.1843	13.2544	13.1476	12.9637	13.8981	WD2	DEV2	WD2_DEV2	Flavonone- 3-hydroxylase	vv10941Flavonoid_biosynthesis	16.8.3.2_secondary metabolism.flavonoids.dihydroflavonols.flavanone 3-hydroxylase;
VIT_18s0001g14730	0.0307167	-0.1958	-0.0450112	0.167525	0.332151	9.41008	10.4391	10.5219	10.994	11.4793	WD2	DEV2	WD2_DEV2	Glutaredoxin	0	35.2_not assigned.unknown;
VIT_18s0001g14920	0.0293675	0.00651377	0.322279	0.533927	1.0467	2.49049	2.46779	2.72984	3.08773	4.74929	WD2	DEV2	WD2_DEV2	Unknown protein	0	35.2_not assigned.unknown;
VIT_18s0001g14990	-0.0695245	0.150132	0.0270586	0.147105	0.426143	6.65809	5.59995	6.42789	6.52636	7.5411	WD2	DEV2	WD2_DEV2	Dual-specific kinase DSK1	0	30.2.22_signalling.receptor kinases.proline extensin like;
VIT_18s0072g00100	0.13232	-0.218309	0.124205	0.291203	0.398733	9.41917	10.2914	10.1653	10.4504	10.6558	WD2	DEV2	WD2_DEV2	Unknown protein	0	35.2_not assigned.unknown;
VIT_18s0089g00630	0.101596	0.00918876	0.520231	0.553142	1.02902	4.07479	4.09404	4.90207	5.81819	5.60983	WD2	DEV2	WD2_DEV2	CF4	vv34626Plant-pathogen_interaction	20.1.7_stress.biotic.PR-proteins;20.1.4_stress.biotic.kinases;20.1_stress.biotic;
VIT_19s0014g00410	-0.296242	0.0467758	0.055882	1.06888	1.36218	7.46489	6.16531	5.32386	6.23218	9.28677	WD2	DEV2	WD2_DEV2	PMR5 (powdery mildew resistant 5)	0	35.2_not assigned.unknown;
VIT_19s0014g01650	0.0155386	0.0323687	0.108235	0.00470316	0.305016	7.94509	7.97205	8.19733	8.19967	8.93667	WD2	DEV2	WD2_DEV2	Global transcription factor group E 4	vv60076Other_GTF	27.3.52_RNA.regulation of transcription.Global transcription factor group;
VIT_19s0014g01850	-0.0111977	-0.0101291	-0.051553	0.107373	0.220927	10.0671	10.1301	10.3393	10.5832	11.2525	WD2	DEV2	WD2_DEV2	Zinc finger (C3HC4-type ring finger)	vv60078Other_zf-C3HC4	29.5.11.4.2_protein.degradation.ubiquitin.E3.RING;
VIT_19s0014g02710	-0.103164	0.0335357	0.0990269	0.0752887	0.300346	10.533	9.97405	10.1752	10.5549	10.6614	WD2	DEV2	WD2_DEV2	Unknown protein	0	35.2_not assigned.unknown;
VIT_19s0014g05020	0.189359	-0.196751	0.0886022	0.0630177	0.282325	10.5039	11.257	10.7921	11.0438	11.3852	WD2	DEV2	WD2_DEV2	Histone H2A.6 HTA1	0	28.1.3.2.1_DNA.synthesis/chromatin structure.histone.core.H2A;
VIT_19s0015g01790	-0.11679	-0.0734305	0.0068683	0.0911683	0.220485	10.19	10.0041	10.1322	10.3698	11.0264	WD2	DEV2	WD2_DEV2	Steroid 22-alpha-hydroxylase	vv10905Brassinosteroid_biosynthesis	35.2_not assigned.unknown;
VIT_19s0015g01810	-0.145996	0.0146076	-0.0231884	0.0286225	0.213653	11.0205	10.9613	11.4673	11.8052	12.8905	WD2	DEV2	WD2_DEV2	Unknown protein	0	35.2_not assigned.unknown;
VIT_19s0015g01890	-0.154519	0.113109	0.32666	0.0433534	0.2818	10.1211	9.03931	9.32955	10.4728	11.4661	WD2	DEV2	WD2_DEV2	BRL3 (BRI1-like 3)	vv30005Brassinosteroids_signaling	30.2.11_signalling.receptor kinases.leucine rich repeat XI;30.2.10_signalling.receptor kinases.leucine rich repeat X;17.3.2.1_hormone metabolism.brassinosteroid.signal transduction.BRI;
VIT_19s0085g00600	-0.145615	0.15198	0.136023	0.129011	0.286651	10.9761	10.7578	10.9858	11.9433	12.5933	WD2	DEV2	WD2_DEV2	Glyceraldehyde-3-phosphate dehydrogenase, cytosolic	vv10010Glycolysis	4.2.8_glycolysis.plastid branch.glyceraldehyde 3-phosphate dehydrogenase (GAP-DH);
VIT_19s0090g00120	0.0375763	0.00657127	0.164659	0.200336	0.557361	2.84129	2.81363	5.56448	7.79302	6.91666	WD2	DEV2	WD2_DEV2	Ubiquitin-conjugating enzyme E2 variant	0	35.2_not assigned.unknown;
VIT_19s0090g00850	-0.0339763	0.186702	0.127896	0.184145	0.322575	10.6652	10.4188	10.8607	11.1997	11.6391	WD2	DEV2	WD2_DEV2	SWAP (Suppressor-of-White-APricot)	0	27.1_RNA.processing;
VIT_19s0177g00100	-0.0461984	-0.0172444	0.0896193	-0.0760719	0.176593	12.4199	13.4339	13.3484	13.9282	13.9882	WD2	DEV2	WD2_DEV2	Translation initiation factor eIF-1	vv23013RNA_transport	29.2.3_protein.synthesis.initiation;
VIT_00s0174g00320	0.0120853	-0.00201933	0.192977	0.0476218	0.299659	8.83435	8.81303	9.17775	9.3081	9.03351	WD2	DEV3	WD2_DEV3	Unknown protein	0	35.2_not assigned.unknown;
VIT_00s0214g00090	-0.0727541	0.0195377	0.213069	0.122019	0.631331	6.95321	6.6	8.58222	9.32729	8.51018	WD2	DEV3	WD2_DEV3	F-box protein PP2-B10 (Protein phloem protein 2-like B10)	0	31.1_cell.organisation;29.5.11.4.3.2_protein.degradation.ubiquitin.E3.SCF.FBOX
VIT_00s0216g00030	0.00422081	-0.0849379	0.063067	0.0576451	0.21296	11.0548	11.414	11.2487	11.5415	11.2408	WD2	DEV3	WD2_DEV3	Nuclear transport factor 2 (NTF2)	vv50133Primary_active_transporter_cat_A9_to_A18	29.3.1_protein.targeting.nucleus;
VIT_00s0253g00030	-0.0734008	-0.327618	0.206711	0.00293786	0.432786	3.40156	9.36315	8.6042	6.96561	7.41617	WD2	DEV3	WD2_DEV3	BTI2 (VIRB2- interacting protein 2)	0	35.1_not assigned.no ontology;
VIT_00s0309g00050	0	0.104955	0.279442	0.743838	0.811589	2.24606	3.81253	4.47809	2.62088	4.01857	WD2	DEV3	WD2_DEV3	EXPANSIN-like B1	vv30003Auxin_signaling	10.7_cell wall.modification;
VIT_00s0322g00030	0.0147593	-0.302344	0.162258	0.284125	0.675799	10.2256	11.555	13.0999	12.6081	11.6308	WD2	DEV3	WD2_DEV3	Alpha-6-galactosyltransferase	vv40006Cell_wall	26.2_misc.UDP glucosyl and glucoronyl transferases;
VIT_00s0323g00070	-0.496552	0.0103624	0.946947	0.650937	1.15857	6.42356	10.0218	10.646	9.69585	11.5572	WD2	DEV3	WD2_DEV3	Pectin methylesterase inhibitor	vv40006Cell_wall	26.18_misc.invertase/pectin methylesterase inhibitor family protein;
VIT_00s0361g00080	0.101845	-0.0568952	0.237488	0.324399	0.47769	10.7519	11.2024	11.7883	11.6024	11.4029	WD2	DEV3	WD2_DEV3	Translation initiation factor eIF-4B	vv23013RNA_transport_vv34150mTOR_signaling_pathway	29.2.3_protein.synthesis.initiation;
VIT_00s0477g00070	-0.0111794	0.109574	0.00990793	0.0828607	0.415217	8.3968	7.67464	8.47128	8.23776	8.18439	WD2	DEV3	WD2_DEV3	Mg2+-importing ATPase	vv50131Primary_active_transporter_cat_A2_to_A4	34.1_transport.p- and v-ATPases;
VIT_00s0527g00020	0.0171863	-0.160112	0.173339	0.175327	0.279959	8.93715	9.64	9.90104	9.46053	9.5359	WD2	DEV3	WD2_DEV3	VQ motif-containing protein	0	35.1_not assigned.no ontology;
VIT_00s0705g00010	-0.106609	0.0198147	0.260472	0.288066	0.477395	5.61083	7.13817	8.65359	8.05496	6.91926	WD2	DEV3	WD2_DEV3	CYP81E1 Isoflavone 2'-hydroxylase	vv10943Isoflavonoid_biosynthesis	26.1_misc.cytochrome P450;
VIT_00s0768g00040	-0.179357	-0.00677379	0.247153	0.343099	0.591166	6.33075	7.07547	8.59493	8.1699	8.52329	WD2	DEV3	WD2_DEV3	Receptor protein kinase PERK1	0	29.4.1.56_protein.postranslational modification.kinase.receptor like cytoplasmatic kinase VI;
VIT_00s1967g00010	0.0414272	-0.237694	0.0966341	0.40115	0.563579	8.22497	9.1527	9.45363	9.19331	9.4283	WD2	DEV3	WD2_DEV3	ATP binding	0	35.2_not assigned.unknown;
VIT_01s0010g01680	0.210907	0.184026	0.38058	0.458392	0.502836	10.3152	9.6207	11.9394	11.6396	11.4439	WD2	DEV3	WD2_DEV3	Glutaredoxin	0	21.4_redox.glutaredoxins;
VIT_01s0010g03460	0.0604512	0.0168477	0.459007	1.06693	0.930664	3.64245	3.70658	8.33874	6.36476	5.17338	WD2	DEV3	WD2_DEV3	Caffeoyl-CoA O-methyltransferase	vv10940Phenylpropanoid_biosynthesis	16.2.1.6_secondary metabolism.phenylpropanoids.lignin biosynthesis.CCoAOMT;
VIT_01s0010g03490	0.101486	0.00998065	0.421511	0.958156	0.967391	2.85218	2.93636	7.28642	5.92162	4.23647	WD2	DEV3	WD2_DEV3	Caffeoyl-CoA O-methyltransferase	vv10940Phenylpropanoid_biosynthesis	16.2.1.6_secondary metabolism.phenylpropanoids.lignin biosynthesis.CCoAOMT;
VIT_01s0010g03510	-0.140251	0.121134	0.300997	1.06945	1.38939	4.35492	3.35058	10.0699	8.2451	6.33369	WD2	DEV3	WD2_DEV3	Caffeoyl-CoA O-methyltransferase	vv10940Phenylpropanoid_biosynthesis	16.2.1.6_secondary metabolism.phenylpropanoids.lignin biosynthesis.CCoAOMT;
VIT_01s0011g01420	-0.0283473	0.0695812	0.190843	0.189745	0.426246	8.93812	9.75053	10.7131	10.9415	11.2415	WD2	DEV3	WD2_DEV3	UDP-N-acetylglucosamine pyrophosphorylase	vv10530Aminosugars_metabolism	26.2_misc.UDP glucosyl and glucoronyl transferases;10.1_cell wall.precursor synthesis
VIT_01s0011g02790	-0.14801	-0.107133	0.195884	0.171166	0.56765	6.65043	6.75545	9.25164	9.33268	8.62948	WD2	DEV3	WD2_DEV3	IDA (inflorescence deficient in abscission)	vv30008Ethylene_signaling	35.2_not assigned.unknown;
VIT_01s0011g03910	-0.156875	-0.190529	-0.194199	0.440427	0.435012	9.29307	9.17088	10.6187	10.4734	9.09169	WD2	DEV3	WD2_DEV3	Protein phosphatase 2C	0	29.4_protein.postranslational modification;
VIT_01s0011g04510	0.0292838	0.0111596	0.115478	0.129389	0.259904	10.2417	10.2124	10.7007	10.6656	10.3032	WD2	DEV3	WD2_DEV3	No hit	0	35.2_not assigned.unknown;
VIT_01s0011g04620	-0.102306	0.0076109	-0.133497	0.583339	0.765554	9.8109	9.7546	11.7312	10.6644	10.0879	WD2	DEV3	WD2_DEV3	Unknown protein	0	35.2_not assigned.unknown;
VIT_01s0011g04640	-0.021151	0.0127388	0.0396096	0.236104	0.301113	9.76777	9.7929	10.8122	10.5319	9.87823	WD2	DEV3	WD2_DEV3	Auxin Efflux Carrier	vv50004Auxin_transport_vv50125Porters_cat_66_to_94	34.99_transport.misc;
VIT_01s0026g00620	-0.0780134	-0.672879	0.308351	0.431574	0.413001	3.28302	7.26243	9.51794	7.60807	6.31837	WD2	DEV3	WD2_DEV3	LTCOR11	vv30010Gibberellin_signaling	17.6.3_hormone metabolism.gibberelin.induced-regulated-responsive-activated;
VIT_01s0026g01010	0.103851	0.0858977	0.0897236	0.134249	0.171641	12.1711	12.3038	13.1647	13.3766	13.201	WD2	DEV3	WD2_DEV3	Histone deacetylase complex, SIN3 component	vv44110Cell_cycle_vv60095Orphans_PAH	27.3.67_RNA.regulation of transcription.putative transcription regulator;
VIT_01s0026g02080	-0.0940613	-0.117824	0.13159	0.104835	0.252859	10.2294	10.5955	11.1007	11.0101	10.8843	WD2	DEV3	WD2_DEV3	Kelch repeat-containing F-box protein	0	29.5.11.4.3.2_protein.degradation.ubiquitin.E3.SCF.FBOX;
VIT_01s0127g00260	-0.00435252	0.208141	0.20766	0.0814735	0.534849	11.1991	10.2772	12.1191	13.1172	11.8631	WD2	DEV3	WD2_DEV3	ATP-citrate synthase	vv10020Citrate_cycle	8.2.11_TCA / org transformation.other organic acid transformatons.atp-citrate lyase;
VIT_01s0127g00590	-0.0878878	-0.268382	-0.152895	0.506861	0.850012	7.06055	8.6189	8.93635	8.64998	9.24926	WD2	DEV3	WD2_DEV3	Protein disulfide isomerase	0	35.1.26_not assigned.no ontology.DC1 domain containing protein;
VIT_01s0127g00680	0.081923	-0.0360241	0.194403	0.26865	0.298395	6.68211	9.98501	13.0172	13.1612	12.8576	WD2	DEV3	WD2_DEV3	SRO2 (similar to rcd one 2)	vv10760Nicotinate_and_nicotinamide_metabolism	35.1_not assigned.no ontology;
VIT_01s0150g00170	-0.282283	0.0759123	0.245321	0.323186	0.25316	9.61793	9.25096	9.69267	9.30894	9.613	WD2	DEV3	WD2_DEV3	SEC14 cytosolic factor	vv50122Porters_cat_7_to_17	29.3.4.99_protein.targeting.secretory pathway.unspecified;
VIT_01s0150g00290	-0.0382742	-0.00099133	0.0822945	0.16529	0.184168	10.9249	11.3738	12.0264	12.0535	12.2008	WD2	DEV3	WD2_DEV3	NEF1 (no exine formation 1)	0	35.2_not assigned.unknown;
VIT_02s0012g00500	-0.329976	0.0965355	0.319811	0.259061	0.475616	9.10513	8.23847	11.6197	12.0728	12.2883	WD2	DEV3	WD2_DEV3	Invertase/pectin methylesterase inhibitor	vv40006Cell_wall	35.2_not assigned.unknown;
VIT_02s0012g01090	-0.101669	0.103177	0.140471	0.168056	0.303483	8.16588	8.88156	8.95593	8.73341	8.97803	WD2	DEV3	WD2_DEV3	RNA-binding protein P67	0	28.1_DNA.synthesis/chromatin structure;
VIT_02s0012g02220	0.0547907	0.0176783	0.415961	0.282747	0.348567	8.92109	9.87287	12.7967	12.9528	12.5525	WD2	DEV3	WD2_DEV3	Xyloglucan endotransglucosylase/hydrolase 30	vv40006Cell_wall	10.7_cell wall.modification;
VIT_02s0012g02570	-0.038087	0.0427627	0.0765367	-0.00614352	0.202415	10.8631	10.8007	11.134	11.0868	11.005	WD2	DEV3	WD2_DEV3	Guanine nucleotide-binding protein alpha-1 subunit	0	30.5_signalling.G-proteins;
VIT_02s0025g00240	0.0792512	0.135361	0.430158	0.386933	0.736152	4.91561	6.42899	5.83238	5.35389	6.2124	WD2	DEV3	WD2_DEV3	Beta-carotene hydroxylase	vv10906Carotenoid_biosynthesis	16.1.4.6_secondary metabolism.isoprenoids.carotenoids.carotenoid beta ring hydroxylase;
VIT_02s0025g00900	-0.00846898	-0.135885	0.0678014	0.21108	0.579043	10.7157	11.5685	12.1033	12.1145	12.3301	WD2	DEV3	WD2_DEV3	6-phosphogluconate dehydrogenase	vv10030Pentose_phosphate	7.1.3_OPP.oxidative PP.6-phosphogluconate dehydrogenase;
VIT_02s0025g03410	-0.00639882	0.0155036	0.0677209	0.128397	0.400187	8.27276	8.26871	8.47123	8.67841	8.35113	WD2	DEV3	WD2_DEV3	MurE pigment defective embryo (PDE316)	0	33.99_development.unspecified;
VIT_02s0025g04330	0.0428679	-0.00218881	0.706288	0.7017	0.941163	5.85559	11.687	17.4787	16.4116	15.7489	WD2	DEV3	WD2_DEV3	Thaumatin VVTL1 [Vitis vinifera]	0	20.2_stress.abiotic;
VIT_02s0025g04860	0.00354208	-0.265733	0.261547	0.548318	0.747434	6.58361	8.59954	9.10961	8.06299	8.52533	WD2	DEV3	WD2_DEV3	CYP76B1	0	35.2_not assigned.unknown;
VIT_02s0025g04870	0.0812737	0.155679	0.0118814	0.535208	0.589743	5.49784	6.24158	6.83795	7.85839	6.81983	WD2	DEV3	WD2_DEV3	No hit	0	35.2_not assigned.unknown;
VIT_02s0025g04880	0.169781	-0.207032	0.228078	0.485582	0.639511	8.20712	12.2705	12.9776	11.8761	11.5812	WD2	DEV3	WD2_DEV3	Geraniol 10-hydroxylase	vv10902Monoterpenoid_biosynthesis	26.1_misc.cytochrome P450;
VIT_02s0025g04890	0.0645839	-0.175653	0.231543	0.561049	0.548364	4.99374	8.82729	9.6006	8.4435	8.30708	WD2	DEV3	WD2_DEV3	CYP76B1	0	26.1_misc.cytochrome P450;
VIT_02s0033g00380	0	0.0102028	0.494558	0.938319	0.772236	2.24606	2.87128	7.39012	6.87936	5.58038	WD2	DEV3	WD2_DEV3	Myb VvMYBA1	vv60044MYB	35.2_not assigned.unknown;
VIT_02s0033g00450	-0.021331	0.0339123	0.436431	1.26971	0.957137	2.661	3.28228	8.75013	7.72664	6.21519	WD2	DEV3	WD2_DEV3	Myb VvMYBA3 [Vitis vinifera]	vv60044MYB	27.3.25_RNA.regulation of transcription.MYB domain transcription factor family;16.8.1_secondary metabolism.flavonoids.anthocyanins
VIT_02s0087g00330	0.19087	0.0244823	0.101463	0.333327	0.580576	5.45386	6.5943	8.64085	9.34633	7.48794	WD2	DEV3	WD2_DEV3	Glycosyl transferase family 1 protein	0	35.1_not assigned.no ontology;
VIT_02s0087g00930	-0.0958413	-0.250625	0.242816	0.263743	0.523615	3.59255	9.19791	11.3986	10.978	10.4017	WD2	DEV3	WD2_DEV3	9-cis-epoxycarotenoid dioxygenase	vv10906Carotenoid_biosynthesis_vv11013ABA_biosynthesis_vv30001ABA_signaling	17.1.1.1.10_hormone metabolism.abscisic acid.synthesis-degradation.synthesis.9-cis-epoxycarotenoid dioxygenase;
VIT_02s0154g00620	0.0869227	0.0264403	0.153022	0.126105	0.253516	9.50433	10.0612	10.2515	9.85849	10.1965	WD2	DEV3	WD2_DEV3	Unknown	0	35.2_not assigned.unknown;
VIT_02s0241g00110	0.0894101	-0.14202	0.00205834	0.199284	0.319045	8.27061	8.33483	9.12037	9.19971	8.75718	WD2	DEV3	WD2_DEV3	Aminomethyltransferase	vv10260Glycine_serine_and_threonine_metabolism_vv10670One_carbon_pool_by_folate_vv10910Nitrogen_metabolism	35.1_not assigned.no ontology;
VIT_03s0017g00870	-0.0795461	0.0444973	0.203998	0.968267	1.41314	5.7058	4.77533	10.6758	9.03018	7.46017	WD2	DEV3	WD2_DEV3	Transferase family	0	35.1_not assigned.no ontology;
VIT_03s0017g01290	-0.0269739	-0.158143	0.165138	0.575758	1.02897	6.64134	6.55797	7.7338	7.86095	7.13644	WD2	DEV3	WD2_DEV3	ABC transporter G member 7	vv52010ABC_transporters	34.16_transport.ABC transporters and multidrug resistance systems;
VIT_03s0038g00860	0.0540167	-0.0309287	0.0892476	0.222006	0.20317	11.2263	11.5589	12.7543	12.3367	11.7137	WD2	DEV3	WD2_DEV3	BZIP transcription factor	vv60012BZIP	27.3.35_RNA.regulation of transcription.bZIP transcription factor family;
VIT_03s0038g01380	0.162711	0.0603315	0.27637	0.467158	0.820336	10.1739	10.5997	12.3268	12.3586	12.4146	WD2	DEV3	WD2_DEV3	Calcium-binding EF hand	0	30.3_signalling.calcium;
VIT_03s0038g03630	0.060404	-0.075733	0.089415	0.172754	0.351164	8.98923	9.43282	9.96134	10.058	10.084	WD2	DEV3	WD2_DEV3	F-box domain containing protein	0	29.5.11.4.3.2_protein.degradation.ubiquitin.E3.SCF.FBOX;
VIT_03s0063g00280	0.0177585	0.0364099	0.0938082	0.0430003	0.275454	9.13644	8.76599	9.28711	9.38028	9.01116	WD2	DEV3	WD2_DEV3	Thioredoxin M-type 3	0	21.1_redox.thioredoxin;
VIT_03s0063g00310	-0.0736636	-0.0240506	0.0321957	0.229784	0.37182	9.67406	10.1758	10.5233	10.2588	10.5698	WD2	DEV3	WD2_DEV3	ABA-responsive element-binding protein ABF4	vv30001ABA_signaling_vv60012BZIP	17.1.3_hormone metabolism.abscisic acid.induced-regulated-responsive-activated;17.1.2_hormone metabolism.abscisic acid.signal transduction
VIT_03s0063g00580	-0.210547	-0.0773697	0.242878	0.463216	0.356606	6.96247	7.57651	7.42042	7.37154	7.38676	WD2	DEV3	WD2_DEV3	Rad54	vv23440Homologous_recombination_vv60058SNF2	28.2_DNA.repair;
VIT_03s0063g01290	0.00573204	-0.162661	0.386648	0.318899	0.772467	5.7905	9.1024	14.8305	13.8328	11.959	WD2	DEV3	WD2_DEV3	Gibberellin 20 oxidase 2	vv10904Diterpenoid_biosynthesis	21.2_redox.ascorbate and glutathione;
VIT_03s0063g01330	0.0991225	-0.0697575	0.418901	0.376872	0.911493	3.8514	5.45927	10.8955	9.45602	7.4777	WD2	DEV3	WD2_DEV3	Nodulin 1A, senescence-associated	0	21.2_redox.ascorbate and glutathione;
VIT_03s0088g01000	0.173297	-0.0405254	0.153533	0.133632	0.279986	8.00844	8.37764	8.70866	8.7233	8.8701	WD2	DEV3	WD2_DEV3	Unknown protein	0	35.2_not assigned.unknown;
VIT_03s0091g00670	0.282229	-0.161791	0.676419	0.596141	0.461266	5.3226	7.15712	6.9054	6.79148	7.2252	WD2	DEV3	WD2_DEV3	Lateral organ boundaries protein 38	vv60007AS2	27.3.37_RNA.regulation of transcription.AS2,Lateral Organ Boundaries Gene Family;
VIT_03s0097g00460	-0.203962	0.10718	0.770758	1.14689	1.00851	4.59345	6.10041	6.75184	6.7986	6.04881	WD2	DEV3	WD2_DEV3	Geraniol 10-hydroxylase	vv10902Monoterpenoid_biosynthesis	26.1_misc.cytochrome P450;
VIT_04s0008g00540	-0.0383383	-0.178337	0.515046	1.03077	1.24698	3.11799	5.83224	6.76645	6.27872	6.90554	WD2	DEV3	WD2_DEV3	Oleosin OLE-3	0	11.4_lipid metabolism.TAG synthesis;
VIT_04s0008g01130	0.237642	-0.00603293	0.139407	0.301815	0.450111	6.15249	6.86922	8.57406	8.70707	7.73928	WD2	DEV3	WD2_DEV3	Solute carrier family 25	vv50123Porters_cat_18_to_29	34.9_transport.metabolite transporters at the mitochondrial membrane;
VIT_04s0008g01610	-0.00475144	-0.567879	0.268758	0.10378	0.206293	3.23893	12.8166	13.1559	11.3541	10.2943	WD2	DEV3	WD2_DEV3	Heat shock protein 17.6 kDa class II	vv24141Protein_processing_in_endoplasmic_reticulum	20.2.1_stress.abiotic.heat;
VIT_04s0008g05300	-0.0389489	-0.138864	0.204732	0.0461141	0.598875	9.30576	9.57663	9.477	9.30445	9.12822	WD2	DEV3	WD2_DEV3	Phosphate translocator	vv50122Porters_cat_7_to_17	34.8_transport.metabolite transporters at the envelope membrane;
VIT_04s0008g05330	-0.099581	-0.00319893	-0.00290236	0.0837251	0.184688	10.6479	10.7675	11.3374	11.5581	11.436	WD2	DEV3	WD2_DEV3	DEAD box RNA helicase RH15	vv23013RNA_transport_vv23015mRNA_surveillance_pathway_vv23040Spliceosome_vv50133Primary_active_transporter_cat_A9_to_A18	28.1_DNA.synthesis/chromatin structure;
VIT_04s0023g00130	-0.665183	-0.0834996	0.549187	0.57803	0.422293	7.53253	10.4717	10.8376	10.1906	10.4495	WD2	DEV3	WD2_DEV3	Unknown protein	0	35.2_not assigned.unknown;
VIT_04s0023g01670	0.265663	-0.342423	0.255259	0.0669244	0.488268	5.19064	8.72653	8.89177	7.6188	7.21559	WD2	DEV3	WD2_DEV3	Unknown protein	0	35.2_not assigned.unknown;
VIT_04s0023g01890	-0.0677088	-0.135291	0.378107	0.569014	1.14392	6.1209	9.70094	9.0042	8.18954	8.67822	WD2	DEV3	WD2_DEV3	Unknown protein	0	35.2_not assigned.unknown;
VIT_04s0023g02420	-0.031988	0.101965	0.125557	0.42521	0.330523	9.32039	9.58687	9.89775	9.50866	9.61799	WD2	DEV3	WD2_DEV3	Mitogen-activated protein kinase 4	0	30.6_signalling.MAP kinases;
VIT_04s0023g02480	-0.270102	-0.448188	0.480307	0.252861	0.574409	6.40586	12.0807	14.0497	13.1428	13.282	WD2	DEV3	WD2_DEV3	Dehydrin 1b	0	35.2_not assigned.unknown;
VIT_04s0023g02820	0.135314	0.0212797	0.194948	0.223534	0.250597	10.9745	12.2095	12.9806	12.534	12.2462	WD2	DEV3	WD2_DEV3	MADS box transcription factor TM6 (TM6) APETALA3	vv30008Ethylene_signaling_vv30009Flower_development_vv60042MADS	33.99_development.unspecified;
VIT_04s0023g03630	-0.032653	-0.0834015	-0.00996003	0.033869	0.3007	9.63257	9.92505	10.3926	10.1372	10.4986	WD2	DEV3	WD2_DEV3	WD repeat domain 60	0	35.2_not assigned.unknown;
VIT_05s0020g00840	0.0682555	-0.44721	0.2841	0.048142	0.479383	4.59947	11.5953	11.4492	9.89241	9.29519	WD2	DEV3	WD2_DEV3	No hit	0	35.2_not assigned.unknown;
VIT_05s0020g02170	0.452347	-0.00586515	0.489322	0.522715	0.72393	7.14742	4.74246	9.34395	10.6349	7.76919	WD2	DEV3	WD2_DEV3	Sugar transporter ERD6-like 16	vv50121Porters_cat_1_to_6	34.2_transport.sugars;
VIT_05s0020g02960	-0.0272273	0.027375	0.0798918	0.127863	0.284468	10.2445	10.3293	11.2705	10.8002	11.1163	WD2	DEV3	WD2_DEV3	Homeotic gene regulator	vv60058SNF2	27.3.44_RNA.regulation of transcription.Chromatin Remodeling Factors;
VIT_05s0020g03160	-0.119965	0.0541324	0.165938	0.246297	0.290176	10.5594	10.8153	11.6602	11.9218	11.5344	WD2	DEV3	WD2_DEV3	Transmembrane protein 49	0	35.2_not assigned.unknown;
VIT_05s0020g03530	0.0347361	-0.435285	0.277012	0.112093	0.501838	3.41843	9.57325	10.1085	8.65952	9.07138	WD2	DEV3	WD2_DEV3	Late embryogenesis abundant protein D-34 (LEA D-34)	0	33.2_development.late embryogenesis abundant;
VIT_05s0049g01780	-0.128554	-0.311041	0.492663	1.55951	1.2038	3.88989	12.1805	10.3253	9.54318	8.37031	WD2	DEV3	WD2_DEV3	Caleosin	vv30001ABA_signaling	33.99_development.unspecified;30.3_signalling.calcium
VIT_05s0051g00420	-0.0609133	-0.110466	0.0734132	0.143463	0.457234	9.10205	7.80944	9.02881	9.37515	8.57488	WD2	DEV3	WD2_DEV3	Glycosyltransferase family 14 Beta-1-3-galactosyl-O-glycosyl-glycoprotein	0	26.2_misc.UDP glucosyl and glucoronyl transferases;
VIT_05s0062g00890	0.000249335	0.183807	0.23344	0.237122	0.235422	11.0333	10.9554	12.821	12.6529	12.2339	WD2	DEV3	WD2_DEV3	Alpha-glucan water dikinase isoform 3, Chloroplast	vv50108Accessory_factors_involved_in_transport	2.2.2.3_major CHO metabolism.degradation.starch.glucan water dikinase;
VIT_05s0062g00900	0.0104918	0.215214	0.256624	0.284425	0.324258	9.48577	9.59686	11.5405	11.2387	10.7614	WD2	DEV3	WD2_DEV3	Alpha-glucan water dikinase isoform 3, Chloroplast	vv50108Accessory_factors_involved_in_transport	2.2.2.3_major CHO metabolism.degradation.starch.glucan water dikinase;
VIT_05s0062g01190	-0.161973	-0.0527953	-0.118419	-0.0359529	0.262687	8.62611	8.63531	11.8002	12.1088	10.4875	WD2	DEV3	WD2_DEV3	Pirin	0	35.1_not assigned.no ontology;
VIT_05s0077g00710	0.175505	-0.00303343	0.169248	0.150836	0.252505	10.1212	10.6975	11.1223	11.1354	10.8372	WD2	DEV3	WD2_DEV3	flowering time control protein FCA	vv30009Flower_development	33.99_development.unspecified;
VIT_05s0077g01150	0.0300649	0.0429685	1.03579	1.1142	1.4672	4.67277	7.31642	7.91831	10.2039	7.68091	WD2	DEV3	WD2_DEV3	Beta-1,3-glucanase	0	26.4.1_misc.beta 1,3 glucan hydrolases.glucan endo-1,3-beta-glucosidase;
VIT_06s0004g02160	-0.274243	0.0129909	0.381573	0.353481	0.393106	9.90213	9.77985	9.98564	9.65109	9.78468	WD2	DEV3	WD2_DEV3	Zinc finger (CCCH-type) family protein	vv60018C3H	27.3.12_RNA.regulation of transcription.C3H zinc finger family;
VIT_06s0004g02560	-0.0190945	-0.00560394	0.880342	1.57227	1.70339	3.43222	7.53479	13.2629	10.9017	9.39955	WD2	DEV3	WD2_DEV3	Kiwellin Ripening-related protein grip22	0	35.2_not assigned.unknown;
VIT_06s0004g03840	-0.102654	0.0397883	0.11522	0.169992	0.361385	8.07084	7.8867	8.93116	8.53123	8.59744	WD2	DEV3	WD2_DEV3	Chitinase 2	vv10530Aminosugars_metabolism	35.2_not assigned.unknown;
VIT_06s0004g04340	0.0380236	-0.100034	0.0833502	0.189835	0.2358	10.7773	11.2753	11.3699	11.6232	11.4734	WD2	DEV3	WD2_DEV3	ALY protein	vv23013RNA_transport_vv23015mRNA_surveillance_pathway_vv23040Spliceosome_vv50133Primary_active_transporter_cat_A9_to_A18	27.4_RNA.RNA binding;
VIT_06s0004g04350	-0.0845351	0.0886129	0.29288	0.679834	0.518107	8.84427	8.91736	9.55671	9.10053	9.01207	WD2	DEV3	WD2_DEV3	Unknown protein	0	35.2_not assigned.unknown;
VIT_06s0004g04390	-0.05418	-0.135052	-0.168194	0.381539	0.570647	11.009	10.6689	12.0642	11.7899	11.0788	WD2	DEV3	WD2_DEV3	UDP-glucuronic acid decarboxylase 1	vv10500Starch_and_sucrose_metabolism_vv10520Nucleotide_sugars_metabolism	10.1.5_cell wall.precursor synthesis.UXS;
VIT_06s0004g05490	-0.0561555	0.0595086	0.14655	0.0453721	0.214731	9.92948	9.99086	10.646	10.8019	10.6923	WD2	DEV3	WD2_DEV3	Myosin heavy chain	vv44810Regulation_of_actin_cytoskeleton	31.1.1.3_cell.organisation.cytoskeleton.Myosin;
VIT_06s0004g05660	0.0298295	-0.0349558	0.117469	0.623713	0.593317	6.02545	5.31605	6.61454	8.07557	6.14193	WD2	DEV3	WD2_DEV3	Glycosyl transferase family 1 protein	0	26.2_misc.UDP glucosyl and glucoronyl transferases;
VIT_06s0004g06000	0.113773	-0.0851289	0.0811213	0.20955	0.341386	9.20718	10.0281	10.3037	10.2624	10.3786	WD2	DEV3	WD2_DEV3	Rename pre-mRNA-splicing factor RBM22/SLT11	vv23040Spliceosome_vv60018C3H	27.3.99_RNA.regulation of transcription.unclassified;
VIT_06s0004g06580	-0.0228427	-0.315087	-0.0755466	0.246413	0.436228	9.20112	10.1783	10.5161	10.4564	10.5674	WD2	DEV3	WD2_DEV3	PfkB-type carbohydrate kinase	0	3.5_minor CHO metabolism.others;
VIT_06s0004g06770	-0.169889	0.0668572	0.737847	0.517743	0.616337	4.52338	5.44678	7.85766	8.12753	6.78489	WD2	DEV3	WD2_DEV3	No hit	0	35.2_not assigned.unknown;
VIT_06s0004g06850	0.274971	-0.208502	0.62267	0.58882	0.697875	8.24948	9.48088	11.1097	10.4399	9.24201	WD2	DEV3	WD2_DEV3	MAPKKK14	0	30.6_signalling.MAP kinases;29.4_protein.postranslational modification
VIT_06s0004g08310	0.0589404	-0.0335686	0.043954	0.16743	0.223936	8.61545	9.23922	9.71947	9.61494	9.74433	WD2	DEV3	WD2_DEV3	Unknown protein	0	35.2_not assigned.unknown;
VIT_06s0009g02810	-0.122104	0.00353799	0.512056	1.18831	1.45672	3.9927	3.37486	6.32711	4.7567	4.24878	WD2	DEV3	WD2_DEV3	Flavonoid 3',5'-hydroxylase	vv10941Flavonoid_biosynthesis	16.8.3.3_secondary metabolism.flavonoids.dihydroflavonols.flavonoid 3-monooxygenase;
VIT_06s0009g02830	-0.167625	-0.0246681	0.695913	1.65397	1.47249	4.65429	3.54159	8.35497	6.64809	6.18505	WD2	DEV3	WD2_DEV3	Flavonoid 3',5'-hydroxylase	vv10941Flavonoid_biosynthesis	16.8.3.3_secondary metabolism.flavonoids.dihydroflavonols.flavonoid 3-monooxygenase;
VIT_06s0009g02840	-0.0337646	0.132087	0.456256	1.83698	1.5947	4.83939	4.16014	8.32979	6.36724	6.42583	WD2	DEV3	WD2_DEV3	Flavonoid 3',5'-hydroxylase	vv10941Flavonoid_biosynthesis	16.8.3.3_secondary metabolism.flavonoids.dihydroflavonols.flavonoid 3-monooxygenase;
VIT_06s0009g03000	0.0560581	0.106191	0.613043	1.12674	0.94273	3.86581	4.52763	7.07771	6.15528	5.53172	WD2	DEV3	WD2_DEV3	Flavonoid 3',5'-hydroxylase	vv10941Flavonoid_biosynthesis	16.8.3.3_secondary metabolism.flavonoids.dihydroflavonols.flavonoid 3-monooxygenase;
VIT_06s0009g03190	-0.0101971	-0.04921	0.252983	0.420799	0.810751	8.02573	8.67165	9.64598	9.54116	8.89763	WD2	DEV3	WD2_DEV3	Unknown protein	0	35.2_not assigned.unknown;
VIT_06s0009g03670	0.329469	-0.0660579	0.14554	0.590928	1.33109	6.33576	5.96862	7.66836	8.04892	7.03403	WD2	DEV3	WD2_DEV3	F-box family protein	0	29.5.11.4.3.2_protein.degradation.ubiquitin.E3.SCF.FBOX;
VIT_06s0061g00280	-0.0152555	-0.0472604	0.269984	-0.0369332	0.419299	9.74051	10.1606	10.925	10.81	10.1273	WD2	DEV3	WD2_DEV3	2-phosphoglycerate kinase	vv10010Glycolysis	35.1_not assigned.no ontology;
VIT_06s0061g00410	-0.0189068	0.107342	0.0879542	0.217969	0.173361	12.7074	13.9561	14.5065	14.2615	14.3795	WD2	DEV3	WD2_DEV3	ABC transporter F member 2	vv52010ABC_transporters	29.2.2.1_protein.synthesis.ribosome biogenesis.export from nucleus;
VIT_06s0061g00560	0.00345546	-0.0025087	0.281365	0.550591	0.527026	9.73219	7.84947	11.4492	10.6986	10.1227	WD2	DEV3	WD2_DEV3	Exostosin FRA8 (Fragile fiber8)	vv11030Glycan_structures-biosynthesis1	10.3.2_cell wall.hemicellulose synthesis.glucuronoxylan;
VIT_07s0005g00140	0.0164268	-0.346254	0.344695	0.318472	0.472588	3.61892	8.83996	9.39077	7.99643	8.47264	WD2	DEV3	WD2_DEV3	Peripheral-type benzodiazepine receptor	vv50109Incompletely_characterized_transport_systems	20.2_stress.abiotic;17.1.3_hormone metabolism.abscisic acid.induced-regulated-responsive-activated
VIT_07s0005g00490	0.169818	-0.129808	0.285117	0.0228403	0.640214	11.8581	12.5083	12.4145	13.0235	12.0116	WD2	DEV3	WD2_DEV3	UDP-glucuronic acid decarboxylase 1	vv10500Starch_and_sucrose_metabolism_vv10520Nucleotide_sugars_metabolism	10.1.5_cell wall.precursor synthesis.UXS;
VIT_07s0005g00660	0.313843	-0.145534	0.62583	0.668695	0.875832	11.5202	13.4756	15.4831	15.4866	14.2596	WD2	DEV3	WD2_DEV3	Late embryogenis abundant protein 5	0	35.2_not assigned.unknown;
VIT_07s0005g01710	0.14	-0.136352	0.259642	0.22022	0.394522	8.71408	11.2795	12.9632	12.3056	11.091	WD2	DEV3	WD2_DEV3	WRKY DNA-binding protein 23	vv60066WRKY	27.3.32_RNA.regulation of transcription.WRKY domain transcription factor family;
VIT_07s0005g03310	-0.0985659	-0.0615829	-0.0147504	0.00214897	0.172046	12.0134	12.5773	14.0887	14.3107	13.9461	WD2	DEV3	WD2_DEV3	Cofilin	vv44810Regulation_of_actin_cytoskeleton	31.1.1.1.2_cell.organisation.cytoskeleton.actin.actin depolymerizing factors;
VIT_07s0005g04630	-0.109464	0.0283286	0.162561	0.0882476	0.23753	10.2658	10.5654	10.9315	11.0435	11.2455	WD2	DEV3	WD2_DEV3	Transducin family protein / WD-40 repeat	0	33.99_development.unspecified;
VIT_07s0031g00090	0.115785	-0.108698	0.278567	0.301811	0.34726	8.6854	9.11764	9.27887	9.56138	9.43635	WD2	DEV3	WD2_DEV3	TRNA-dihydrouridine synthase B	vv10240Pyrimidine_metabolism	12.4_N-metabolism.misc;
VIT_07s0031g02040	0.104483	-0.263984	0.385639	0.332252	0.147401	9.41176	10.7749	9.65518	9.89323	10.3345	WD2	DEV3	WD2_DEV3	Nucleic acid binding	0	27.3.67_RNA.regulation of transcription.putative transcription regulator;
VIT_07s0130g00400	-0.0687372	0.0898985	0.0477339	0.251908	0.267205	10.4447	11.3113	11.7865	11.456	11.8546	WD2	DEV3	WD2_DEV3	Chloride channel protein (CLC-c)	vv50124Porters_cat_30_to_64	34.18_transport.unspecified anions;
VIT_07s0141g00830	-0.114561	0.0768626	0.111481	0.0522447	0.452688	7.83008	8.08795	8.35255	8.71667	8.53287	WD2	DEV3	WD2_DEV3	2-keto-3-deoxygluconokinase pfkB-type carbohydrate kinase	vv10030Pentose_phosphate	3.5_minor CHO metabolism.others;
VIT_07s0151g00840	0.0405977	-0.43669	0.302528	0.448901	0.610255	3.43351	6.72331	8.45746	6.73834	7.30809	WD2	DEV3	WD2_DEV3	Late embryogenesis abundant protein D-34 (LEA D-34)	0	33.2_development.late embryogenesis abundant;
VIT_08s0007g00180	0.103191	-0.167074	0.194752	0.312729	0.288802	5.74664	7.28458	9.59397	9.15948	9.63168	WD2	DEV3	WD2_DEV3	OBP3 (OBF-binding protein 3)	vv30011Jasmonate_signaling_vv60015C2C2-DOF	27.3.8_RNA.regulation of transcription.C2C2(Zn) DOF zinc finger family;
VIT_08s0007g00200	0.0500151	-0.252346	0.00566724	0.12514	0.254245	10.8001	12.1063	13.2457	13.0024	12.8991	WD2	DEV3	WD2_DEV3	Ankyrin repeat	vv50108Accessory_factors_involved_in_transport	31.1_cell.organisation;
VIT_08s0007g00830	0.139886	0.160769	0.213809	0.459805	0.375207	6.84816	6.59878	8.75976	8.62823	7.61995	WD2	DEV3	WD2_DEV3	Lectin protein kinase	0	30.2.19_signalling.receptor kinases.legume-lectin;
VIT_08s0007g04710	0.116861	-0.0267954	0.229807	0.310912	0.315815	10.1538	10.9026	11.1452	11.1427	11.0007	WD2	DEV3	WD2_DEV3	Splicing factor 3A subunit 2	vv23040Spliceosome	35.1.41_not assigned.no ontology.hydroxyproline rich proteins;
VIT_08s0007g05580	0.202541	-0.138884	0.48011	0.352916	0.623222	5.03622	6.99774	8.23417	9.3299	8.98487	WD2	DEV3	WD2_DEV3	Embryo-abundant protein	0	33.99_development.unspecified;
VIT_08s0007g06400	0.113027	-0.126544	0.201483	0.198625	0.264537	10.0634	11.5453	11.1386	10.9359	10.7106	WD2	DEV3	WD2_DEV3	KH domain and CCCH containing protein	vv60018C3H	27.3.12_RNA.regulation of transcription.C3H zinc finger family;
VIT_08s0007g06420	-0.0878351	-0.570401	0.200436	-0.105658	0.299384	3.50458	10.3165	9.18956	7.31276	7.53446	WD2	DEV3	WD2_DEV3	No hit	0	35.2_not assigned.unknown;
VIT_08s0007g06440	-0.00434507	-0.552937	0.276019	0.0576082	0.415978	2.92259	9.62366	11.4091	9.77631	9.70711	WD2	DEV3	WD2_DEV3	No hit	0	35.2_not assigned.unknown;
VIT_08s0007g06790	0.126431	-0.140015	0.182801	0.301312	0.347749	9.05873	9.74456	9.7521	9.94608	9.75673	WD2	DEV3	WD2_DEV3	fb27	0	35.1_not assigned.no ontology;
VIT_08s0007g06910	-0.00511436	-0.0438733	0.145721	0.713626	0.907063	5.17379	4.82637	5.45074	5.5749	4.78326	WD2	DEV3	WD2_DEV3	Dirigent pDIR3	0	20.1_stress.biotic;
VIT_08s0007g07730	0.151941	-0.0881877	0.585406	0.659936	0.814702	7.40871	8.9929	10.0683	9.75769	9.63341	WD2	DEV3	WD2_DEV3	CYP93A1 2-hydroxyisoflavanone synthase	vv10943Isoflavonoid_biosynthesis	26.1_misc.cytochrome P450;
VIT_08s0007g08280	-0.328149	0.086655	0.0704247	0.344039	0.180096	9.79649	12.3732	13.5471	12.7989	13.2488	WD2	DEV3	WD2_DEV3	Remorin	0	27.3.67_RNA.regulation of transcription.putative transcription regulator;
VIT_08s0040g02810	0.0741586	0.135569	0.147452	0.233398	0.349455	9.09965	9.05865	9.84308	9.93149	9.91271	WD2	DEV3	WD2_DEV3	Lung seven transmembrane receptor 1	0	35.2_not assigned.unknown;
VIT_08s0056g01600	-0.0403264	-0.0126789	0.435652	0.59059	0.726689	12.0557	12.5899	15.928	15.9789	15.7561	WD2	DEV3	WD2_DEV3	No hit	0	35.2_not assigned.unknown;
VIT_08s0056g01610	0.111508	-0.0236705	0.379447	0.364076	0.666955	9.56293	10.3103	13.9542	14.0232	13.414	WD2	DEV3	WD2_DEV3	No hit	0	35.2_not assigned.unknown;
VIT_08s0058g01360	0.00960222	0.0813817	0.23694	0.121731	0.230091	12.9103	13.1705	13.6917	13.8015	13.807	WD2	DEV3	WD2_DEV3	Vacuolar sorting receptor 1	vv50110Protein_coat	29.3.4.3_protein.targeting.secretory pathway.vacuole;
VIT_08s0058g01480	-0.0285355	-0.0388889	-0.0921075	0.309963	0.295491	7.47284	8.77352	10.0457	9.07837	8.53754	WD2	DEV3	WD2_DEV3	1,4-beta-mannan endohydrolase	vv10051Fructose_and_mannose_metabolism	10.6.2_cell wall.degradation.mannan-xylose-arabinose-fucose;
VIT_08s0105g00230	0.05541	0.200807	0.123636	0.24044	0.271957	12.935	13.2602	14.2437	13.8684	14.1834	WD2	DEV3	WD2_DEV3	BLH1 (embryo sac development arrest 29)	vv60034HB	27.3.22_RNA.regulation of transcription.HB,Homeobox transcription factor family;
VIT_09s0002g00390	0.222869	0.0191791	0.15548	0.196831	0.336637	9.1396	9.41239	9.81353	9.87863	9.74985	WD2	DEV3	WD2_DEV3	Translation initiation factor eIF-2B alpha subunit	vv23013RNA_transport	29.2.3_protein.synthesis.initiation;
VIT_09s0002g00590	0.0544213	0.0671956	0.0318123	0.239493	0.291542	10.3675	10.8223	11.4364	11.372	11.6054	WD2	DEV3	WD2_DEV3	Phosphoinositide phosphatase	vv10562Inositol_phosphate_metabolism_vv34070Phosphatidylinositol_signaling_system	30.4_signalling.phosphinositides;11.9.3_lipid metabolism.lipid degradation.lysophospholipases
VIT_09s0002g00880	0.038096	0.00871347	0.0959758	0.128789	0.283599	11.2242	11.4443	12.0991	12.3406	12.171	WD2	DEV3	WD2_DEV3	Oligouridylate binding protein 1B UBP1B	0	27.4_RNA.RNA binding;27.1.1_RNA.processing.splicing
VIT_09s0002g01420	0.0199102	0.0481112	0.141633	0.0191447	0.219175	10.341	10.5554	10.6187	10.7373	10.585	WD2	DEV3	WD2_DEV3	Transcription initiation factor TFIID subunit D10	vv23022Basal_transcription_factors	27.2_RNA.transcription;
VIT_09s0002g01850	-0.186669	0.0460798	0.136106	0.361674	0.401619	10.5797	10.8609	11.5502	11.3203	11.3447	WD2	DEV3	WD2_DEV3	HAB1 (homology toABI1)	vv30001ABA_signaling	29.4_protein.postranslational modification;
VIT_09s0002g02610	0.0110976	0.115462	0.286301	0.698372	0.64554	2.97393	4.39706	3.84878	3.60084	4.37349	WD2	DEV3	WD2_DEV3	Lectin jacalin	0	26.16_misc.myrosinases-lectin-jacalin;
VIT_09s0002g05710	-0.0528986	0.0662262	0.305333	0.396342	0.75626	11.363	11.8339	12.3853	12.7691	12.192	WD2	DEV3	WD2_DEV3	ATP:ADP antiporter	vv50122Porters_cat_7_to_17	34.99_transport.misc;34.9_transport.metabolite transporters at the mitochondrial membrane
VIT_09s0002g06420	-0.19214	0.193633	0.542781	0.6135	0.591706	8.07911	9.33826	11.4981	10.6175	11.1256	WD2	DEV3	WD2_DEV3	Lactoylglutathione lyase	vv10620Pyruvate_metabolism	24.2_Biodegradation of Xenobiotics.lactoylglutathione lyase;
VIT_09s0002g07010	-0.119061	-0.181555	0.333623	-0.0135513	0.457318	5.61172	8.59924	8.39091	9.53755	7.7842	WD2	DEV3	WD2_DEV3	SNF4	0	35.1_not assigned.no ontology;
VIT_09s0002g07110	-0.221075	0.171021	0.10331	0.280088	0.287107	10.9465	11.6591	13.1545	13.2289	13.6325	WD2	DEV3	WD2_DEV3	KEG (keep on going)	vv30001ABA_signaling	29.4_protein.postranslational modification;
VIT_10s0003g00080	-0.0297191	-0.000118161	0.300832	0.119843	0.322754	9.6727	9.48343	9.56148	9.90838	9.3619	WD2	DEV3	WD2_DEV3	Ribosomal protein L11 methyltransferase	vv23010Ribosome	29.5.11.4.2_protein.degradation.ubiquitin.E3.RING;
VIT_10s0003g00140	0.562461	-0.085646	0.597171	0.395801	0.504484	8.88286	9.81201	10.3032	10.6623	10.0362	WD2	DEV3	WD2_DEV3	Ethylene-responsive transcription factor 9	vv30008Ethylene_signaling_vv60003AP2_EREBP	17.5.2_hormone metabolism.ethylene.signal transduction;
VIT_10s0003g00900	-0.019777	-0.00173972	0.566572	0.45249	0.644539	6.79986	6.85987	7.01539	7.02092	6.7313	WD2	DEV3	WD2_DEV3	Anthranilate N-hydroxycinnamoyl/benzoyltransferase	vv10400Phenylalanine_tyrosine_and_tryptophan_biosynthesis	16.2_secondary metabolism.phenylpropanoids;
VIT_10s0003g01030	-0.00711936	0.00857164	1.38159	1.65546	1.8662	3.53188	4.27585	6.39225	7.65281	5.26406	WD2	DEV3	WD2_DEV3	Unknown protein	0	35.2_not assigned.unknown;
VIT_10s0003g01440	-0.0973846	0.0120013	0.0880151	0.0652655	0.241289	9.0753	9.24725	9.77333	9.98306	9.85436	WD2	DEV3	WD2_DEV3	Transcriptional regulator family	0	27.3.67_RNA.regulation of transcription.putative transcription regulator;
VIT_10s0003g01790	0.186025	0.105622	0.506437	0.818971	0.884865	6.67864	7.29926	8.38971	8.54236	8.3824	WD2	DEV3	WD2_DEV3	BES1/BZR1 homolog protein 4	vv30005Brassinosteroids_signaling_vv60010BES1	17.3.2.2_hormone metabolism.brassinosteroid.signal transduction.BZR;
VIT_10s0003g02610	-0.165382	0.0181815	0.12244	0.348218	0.262193	12.6379	12.0746	13.1945	12.9633	13.0899	WD2	DEV3	WD2_DEV3	Unknown protein	0	35.2_not assigned.unknown;
VIT_10s0071g00890	-0.137061	-0.168162	-0.207658	0.265829	0.380188	8.68665	10.8397	11.4668	11.1113	11.3861	WD2	DEV3	WD2_DEV3	Unknown protein	0	35.2_not assigned.unknown;
VIT_10s0071g01080	-0.118035	0.132572	0.0214428	0.163969	0.617237	4.77346	5.64465	6.76715	6.00407	5.64879	WD2	DEV3	WD2_DEV3	Unknown protein	0	35.2_not assigned.unknown;
VIT_11s0016g02200	-0.229212	-0.210987	-0.0959333	0.0905496	0.411611	12.092	11.1513	12.909	12.3201	12.7335	WD2	DEV3	WD2_DEV3	Beta-galactosidase	vv10052Galactose_metabolism_vv10511N-Glycan_degradation_vv10600Sphingolipid_metabolism	26.3.2_misc.gluco-, galacto- and mannosidases.beta-galactosidase;
VIT_11s0016g03230	-0.024228	0.0708449	0.0511477	0.13495	0.387173	10.4295	10.3696	10.6001	10.5599	10.3916	WD2	DEV3	WD2_DEV3	Unknown protein	0	35.2_not assigned.unknown;
VIT_11s0016g03560	-0.154254	-0.148244	0.134503	0.605123	0.810513	9.29515	10.3229	10.8625	10.9866	11.0119	WD2	DEV3	WD2_DEV3	Ethylene-responsive protein	vv30008Ethylene_signaling_vv60011BHLH	17.5.3_hormone metabolism.ethylene.induced-regulated-responsive-activated;
VIT_11s0016g03570	-0.246287	-0.112059	0.255789	0.281432	0.539586	5.27614	5.91342	5.90324	6.17553	6.42024	WD2	DEV3	WD2_DEV3	No hit	0	#N/A
VIT_11s0016g03720	0.183496	-0.0330538	0.208675	0.277898	0.223113	13.0185	12.9953	13.9683	13.8528	13.0734	WD2	DEV3	WD2_DEV3	Aspartate aminotransferase, cytoplasmic (Transaminase A)	vv10252Alanine_and_aspartate_metabolism_vv10272Cysteine_metabolism_vv10330Arginine_and_proline_metabolism_vv10350Tyrosine_metabolism_vv10360Phenylalanine_metabolism_vv10400Phenylalanine_tyrosine_and_tryptophan_biosynthesis_vv10710Carbon_fixation_vv10950Alkaloid_biosynthesis_I	13.1.1.2.1_amino acid metabolism.synthesis.central amino acid metabolism.aspartate.aspartate aminotransferase;
VIT_11s0016g04160	0.38488	-0.318968	0.868173	1.13951	0.889756	7.52842	12.3924	12.4274	11.4859	10.4149	WD2	DEV3	WD2_DEV3	Sulfate transporter 3.5	vv50124Porters_cat_30_to_64	34.6_transport.sulphate;
VIT_11s0016g04800	-0.0711729	0.24921	0.126421	0.811829	0.572638	6.484	6.3326	7.90385	7.79421	8.02033	WD2	DEV3	WD2_DEV3	No hit	0	35.2_not assigned.unknown;
VIT_11s0016g05780	0.193594	0.0114115	0.486947	0.305639	0.517161	6.01639	6.67222	9.11624	8.95942	8.814	WD2	DEV3	WD2_DEV3	No hit	0	35.2_not assigned.unknown;
VIT_11s0037g00210	-0.0628772	0.0321389	0.0970534	0.176779	0.222539	12.626	12.4831	12.7917	12.9963	12.7266	WD2	DEV3	WD2_DEV3	Endomembrane protein 70, TM4 ;	0	28.99_DNA.unspecified;
VIT_11s0052g01370	0.117631	0.00690976	0.2724	0.0798749	0.269784	10.4674	11.2577	11.469	11.6632	11.7627	WD2	DEV3	WD2_DEV3	Micro-fibrillar-associated 1, C-terminal	0	31.1_cell.organisation;
VIT_11s0118g00220	-0.163212	0.152183	-0.0613846	0.190528	0.259744	9.68557	10.8145	11.3634	10.991	11.3976	WD2	DEV3	WD2_DEV3	Chloride channel protein CLC	vv50124Porters_cat_30_to_64	34.18_transport.unspecified anions;
VIT_11s0118g00370	-0.130837	-0.00205626	0.325774	0.394726	0.712945	5.49397	4.93541	5.52533	5.10282	5.01511	WD2	DEV3	WD2_DEV3	Oxidoreductase, 2OG-Fe(II) oxygenase	0	17.5.1_hormone metabolism.ethylene.synthesis-degradation;16.8.4_secondary metabolism.flavonoids.flavonols
VIT_12s0028g00920	0.193171	-0.269379	0.379846	0.509646	1.01463	7.35553	9.40321	10.291	10.516	10.2896	WD2	DEV3	WD2_DEV3	Glutathione S-transferase 9 GSTF9	vv10480Glutathione_metabolism	26.9_misc.glutathione S transferases;
VIT_12s0028g00930	0.132691	-0.149208	0.227132	0.606919	0.69614	11.1102	12.2352	12.639	11.9739	12.2724	WD2	DEV3	WD2_DEV3	Glutathione S-transferase 9 GSTF9	vv10480Glutathione_metabolism	26.9_misc.glutathione S transferases;
VIT_12s0028g00960	0.0130341	0.20303	0.243644	0.346175	0.436353	7.28317	7.80425	8.68929	8.35775	8.07892	WD2	DEV3	WD2_DEV3	Phytoene synthase, chloroplast precursor	vv10100Biosynthesis_of_steroids_vv10900Terpenoid_biosynthesis	16.1.4.1_secondary metabolism.isoprenoids.carotenoids.phytoene synthase;
VIT_12s0028g01600	-0.030773	0.0967341	0.138923	0.232114	0.180714	11.4618	12.0156	12.2767	11.9842	12.5924	WD2	DEV3	WD2_DEV3	FtsH protease (VAR2)	vv50133Primary_active_transporter_cat_A9_to_A18	29.5.7_protein.degradation.metalloprotease;
VIT_12s0028g01820	-0.085563	-0.0791571	0.159394	0.259766	0.327659	9.30806	9.87933	10.6878	10.9077	10.8675	WD2	DEV3	WD2_DEV3	Aspartate transaminase, mitochondrial	vv10252Alanine_and_aspartate_metabolism_vv10272Cysteine_metabolism_vv10330Arginine_and_proline_metabolism_vv10350Tyrosine_metabolism_vv10360Phenylalanine_metabolism_vv10400Phenylalanine_tyrosine_and_tryptophan_biosynthesis_vv10710Carbon_fixation_vv10950Alkaloid_biosynthesis_I	13.1.1.2.1_amino acid metabolism.synthesis.central amino acid metabolism.aspartate.aspartate aminotransferase;
VIT_12s0028g03310	-0.0551624	-0.0296796	0.0488782	0.267886	0.368446	11.3895	11.961	12.5596	12.6313	12.483	WD2	DEV3	WD2_DEV3	Protein phosphatase 2C	0	29.4_protein.postranslational modification;
VIT_12s0028g03730	0.264577	-0.0451916	0.27189	0.317896	0.443489	9.94165	10.6644	11.3398	11.1473	10.9304	WD2	DEV3	WD2_DEV3	Hydroxyproline-rich glycoprotein	vv40006Cell_wall	35.2_not assigned.unknown;
VIT_12s0028g03740	0.139012	-0.0284363	0.134648	0.109803	0.314321	8.7771	9.20225	10.0945	10.1137	9.83282	WD2	DEV3	WD2_DEV3	Hydroxyproline-rich glycoprotein	vv40006Cell_wall	10.5.4_cell wall.cell wall proteins.HRGP;
VIT_12s0034g01330	0.0345467	0.0945629	0.126574	0.238397	0.393086	7.13015	7.98921	7.77841	7.61684	7.49921	WD2	DEV3	WD2_DEV3	Unknown protein	0	35.2_not assigned.unknown;
VIT_12s0034g01370	0.116204	0.0288686	0.144705	0.196439	0.233308	10.3154	11.3502	11.0866	11.0434	10.8513	WD2	DEV3	WD2_DEV3	Unknown protein	0	35.2_not assigned.unknown;
VIT_12s0034g01420	-0.0950789	-0.0360462	-0.174636	0.297822	0.313819	7.9415	8.17149	8.86451	8.55873	8.90503	WD2	DEV3	WD2_DEV3	Hydroxyproline-rich glycoprotein	vv40006Cell_wall	35.1.41_not assigned.no ontology.hydroxyproline rich proteins;
VIT_12s0034g01950	-0.00643538	-0.00976999	0.688995	1.23311	1.28147	3.01045	4.78507	10.4482	10.751	10.7203	WD2	DEV3	WD2_DEV3	Legumin	0	33.1_development.storage proteins;
VIT_12s0034g01970	-0.040768	-0.160141	0.35696	0.248046	0.438777	4.65722	9.2586	15.9585	15.8679	15.4359	WD2	DEV3	WD2_DEV3	Cupin	0	33.1_development.storage proteins;
VIT_12s0034g02390	-0.0143695	-0.0199322	-0.0651637	0.244138	0.233104	11.8988	11.9232	13.7671	13.5227	13.7459	WD2	DEV3	WD2_DEV3	T-complex protein 11	0	35.1_not assigned.no ontology;
VIT_12s0035g02100	-0.00110302	-0.174154	0.475738	0.576409	0.793106	3.89157	7.45147	8.11122	7.84721	7.36192	WD2	DEV3	WD2_DEV3	Glutathione S-transferase Z1 GSTZ1	vv10480Glutathione_metabolism	26.9_misc.glutathione S transferases;
VIT_12s0057g00260	0.0534783	0.153594	0.134069	0.209397	0.203922	10.8571	11.215	12.4617	11.9308	11.6482	WD2	DEV3	WD2_DEV3	External rotenone-insensitive NADPH dehydrogenase	vv10190Oxidative_phosphorylation_vv50134Primary_active_transporter_cat_D1	9.2.1.2_mitochondrial electron transport / ATP synthesis.NADH-DH.type II.external;
VIT_12s0059g01060	0.309039	0.0515933	0.424733	0.434819	0.365914	11.9252	13.6729	14.1259	13.4505	13.0035	WD2	DEV3	WD2_DEV3	Hydroperoxide lyase (HPL1)	vv10592alpha-Linolenic_acid_metabolism	26.1_misc.cytochrome P450;
VIT_12s0059g02510	0.0752599	0.316133	0.254881	0.464196	0.758657	4.58256	5.35002	7.59171	8.33642	8.24711	WD2	DEV3	WD2_DEV3	Zinc finger (B-box type)	vv60073Orphans_zf-b_box	28.99_DNA.unspecified;27.3.7_RNA.regulation of transcription.C2C2(Zn) CO-like, Constans-like zinc finger family
VIT_13s0019g04190	-0.010445	0.0292419	0.211312	0.0607864	0.257642	11.9383	11.7494	12.3031	12.2616	12.0132	WD2	DEV3	WD2_DEV3	Chorismate synthase 1, chloroplast precursor	vv10400Phenylalanine_tyrosine_and_tryptophan_biosynthesis	13.1.6.1.7_amino acid metabolism.synthesis.aromatic aa.chorismate.chorismate synthase;
VIT_13s0019g04460	-0.066761	0.328647	0.631988	0.600032	1.07026	12.5612	9.33223	12.9854	12.6993	11.3447	WD2	DEV3	WD2_DEV3	Phenylalanine ammonia-lyase 2 (PAL2)	vv10350Tyrosine_metabolism_vv10360Phenylalanine_metabolism_vv10910Nitrogen_metabolism_vv10940Phenylpropanoid_biosynthesis	16.2.1.1_secondary metabolism.phenylpropanoids.lignin biosynthesis.PAL;
VIT_13s0064g00910	0.0561	-0.204538	0.374155	0.544412	0.589396	3.83766	7.69036	9.28051	7.95408	8.10227	WD2	DEV3	WD2_DEV3	Unknown	0	35.2_not assigned.unknown;
VIT_13s0067g00160	-0.040793	-0.0852515	0.120746	0.0629405	0.297079	10.2537	10.2379	10.7583	10.8058	10.7294	WD2	DEV3	WD2_DEV3	NADPH2:quinone reductase	vv10740Riboflavin_metabolism	26.1_misc.misc2;
VIT_13s0067g01250	0.0123773	-0.388699	0.455948	0.120879	0.733152	2.24606	8.96014	8.54323	7.44839	6.56969	WD2	DEV3	WD2_DEV3	Em protein GEA6 (EM6)	0	35.2_not assigned.unknown;
VIT_13s0067g01780	-0.02794	-0.050237	0.0921855	0.115295	0.211926	10.3137	10.4248	11.2827	11.5474	11.4442	WD2	DEV3	WD2_DEV3	Histidine acid phosphatase	vv10740Riboflavin_metabolism	26.13_misc.acid and other phosphatases;
VIT_13s0067g02030	0.235371	-0.16215	0.252383	0.265381	0.403696	8.70684	9.72873	10.1631	10.2815	9.52703	WD2	DEV3	WD2_DEV3	IMK2 (inflorescence meristem receptor-like kinase 2)	0	17.3.2.1_hormone metabolism.brassinosteroid.signal transduction.BRI;
VIT_13s0067g02050	-0.202416	-0.191666	0.799477	0.542401	1.09653	4.2889	8.30324	7.88378	6.40821	7.5253	WD2	DEV3	WD2_DEV3	Unknown protein	0	35.2_not assigned.unknown;
VIT_13s0074g00400	0.0457922	-0.0221857	0.183585	0.433077	0.486106	7.29786	7.118	8.27034	7.51488	7.72817	WD2	DEV3	WD2_DEV3	PTL (PETAL LOSS)	vv60062Trihelix	27.3.30_RNA.regulation of transcription.Trihelix, Triple-Helix transcription factor family;
VIT_13s0084g00050	0.0468308	-0.145805	0.122857	0.283516	0.294932	11.1709	11.7202	12.4534	11.9886	11.7835	WD2	DEV3	WD2_DEV3	Cysteine proteinase inhibitor	0	29.5.3_protein.degradation.cysteine protease;
VIT_13s0084g00240	-0.110441	-0.153663	0.0699194	0.361656	0.411359	7.78695	7.59305	10.0837	8.98293	7.78183	WD2	DEV3	WD2_DEV3	Steroid sulfotransferase	vv11000Single_reactions	11.8_lipid metabolism.exotics(steroids, squalene etc);
VIT_13s0084g00680	0.105056	0.252963	0.193901	0.171296	0.200062	11.4525	11.5093	12.5572	12.341	12.4025	WD2	DEV3	WD2_DEV3	Ring E3 ligase (keep on going)	vv30001ABA_signaling	29.4_protein.postranslational modification;
VIT_13s0139g00170	0.0923557	-0.0760765	0.139826	0.337455	0.389192	11.0418	11.2102	12.0624	12.0589	12.2368	WD2	DEV3	WD2_DEV3	Orotidine-5'-phosphate decarboxylase.	vv10240Pyrimidine_metabolism	23.1.1.5_nucleotide metabolism.synthesis.pyrimidine.orotate phosphoribosyltransferase;
VIT_13s0156g00260	0.303632	-0.153444	0.587209	0.295436	0.367444	8.32562	9.19093	10.8142	11.0341	9.76599	WD2	DEV3	WD2_DEV3	Homeobox-leucine zipper protein HAT14	vv60034HB	33.99_development.unspecified;
VIT_13s0156g00300	0.095199	0.0728342	0.230736	0.288973	0.655244	5.76685	6.5829	6.71218	6.72677	6.53391	WD2	DEV3	WD2_DEV3	No hit	0	35.2_not assigned.unknown;
VIT_13s0156g00340	-0.0230897	-0.0773251	0.295808	0.239707	0.307816	8.85014	9.79467	10.1447	10.1242	10.1892	WD2	DEV3	WD2_DEV3	DNA-binding bromodomain-containing protein	vv60045MYBrelated	27.3.42_RNA.regulation of transcription.Bromodomain proteins;
VIT_13s0175g00210	0.0740833	0.106166	0.189656	0.180393	0.292455	8.48563	8.83958	9.90735	9.78457	9.72636	WD2	DEV3	WD2_DEV3	NLI interacting factor (NIF)	vv50132Primary_active_transporter_cat_A5_to_A8	26.13_misc.acid and other phosphatases;
VIT_13s0175g00230	-0.0295811	0.0920206	0.358983	0.171016	0.348353	6.65398	6.8715	7.92439	7.99889	7.74717	WD2	DEV3	WD2_DEV3	No hit	0	35.2_not assigned.unknown;
VIT_14s0006g01030	0.166537	-0.00293569	0.238245	0.386171	0.452502	8.42439	9.29789	10.875	10.7021	10.0158	WD2	DEV3	WD2_DEV3	Calmodulin-binding heat-shock protein	0	30.3_signalling.calcium;
VIT_14s0006g01530	-0.219334	0.0571933	0.0932949	0.194664	0.533004	9.61247	9.05645	10.6709	10.4331	10.5478	WD2	DEV3	WD2_DEV3	Armadillo/beta-catenin repeat	0	35.1.3_not assigned.no ontology.armadillo/beta-catenin repeat family protein;
VIT_14s0006g01580	-0.030339	0.262892	0.451296	1.20275	0.78076	4.65785	8.3062	10.7309	8.93481	8.51001	WD2	DEV3	WD2_DEV3	Unknown protein	0	35.2_not assigned.unknown;
VIT_14s0030g02230	-0.0281797	0.0965516	0.068236	0.362899	0.363194	10.194	10.7554	11.3086	11.0122	11.2386	WD2	DEV3	WD2_DEV3	Unfertilized embryo sac 12 UNE12	vv60011BHLH	27.3.6_RNA.regulation of transcription.bHLH,Basic Helix-Loop-Helix family;
VIT_14s0030g02300	0.0850023	0.0698884	0.221358	-0.00135478	0.244637	10.7418	10.9112	11.1069	11.3105	10.9942	WD2	DEV3	WD2_DEV3	CRSP complex subunit 2	0	27.3_RNA.regulation of transcription;
VIT_14s0060g00090	-0.0930211	0.297015	0.428155	0.867998	0.61358	5.38694	6.52794	6.78632	6.19933	6.53261	WD2	DEV3	WD2_DEV3	SNARE YKT6 1	vv24130SNARE_interactions_in_vesicular_transport	31.4_cell.vesicle transport;
VIT_14s0060g01560	0.272814	0.149876	0.242271	0.314624	0.418787	9.15159	9.45819	10.5997	10.5795	10.1602	WD2	DEV3	WD2_DEV3	PHD finger transcription factor	vv60048PHD	29.5.11.4.2_protein.degradation.ubiquitin.E3.RING;
VIT_14s0060g01660	0.119928	-0.139925	0.156858	0.105818	0.333921	9.80014	10.277	10.8872	10.7237	10.2629	WD2	DEV3	WD2_DEV3	Pre-mRNA-splicing factor 38A	vv23040Spliceosome	27.1_RNA.processing;
VIT_14s0066g00800	0.0245383	0.02628	0.198362	0.22082	0.32399	10.5514	10.7422	12.0288	12.0442	12.1057	WD2	DEV3	WD2_DEV3	Proline-rich family protein	0	27.3.30_RNA.regulation of transcription.Trihelix, Triple-Helix transcription factor family;
VIT_14s0066g01190	0.0546812	-0.0375021	0.222438	0.30654	0.488852	6.18979	7.59597	10.7245	11.1109	11.5029	WD2	DEV3	WD2_DEV3	Unknown protein	0	35.2_not assigned.unknown;
VIT_14s0066g01440	-0.0725948	-0.352985	-0.004916	0.193474	0.620265	9.45423	10.0237	10.4954	10.5046	10.2773	WD2	DEV3	WD2_DEV3	Homeodomain leucine zipper protein HB-1	vv60034HB	27.3.22_RNA.regulation of transcription.HB,Homeobox transcription factor family;
VIT_14s0066g02340	-0.0161493	0.0283848	0.0880592	0.0457776	0.30764	8.79575	9.03457	9.45279	9.62016	9.11821	WD2	DEV3	WD2_DEV3	Zinc finger (C3HC4-type ring finger)	vv60078Other_zf-C3HC4	29.5.11.4.2_protein.degradation.ubiquitin.E3.RING;
VIT_14s0068g00300	-0.23063	0.123756	0.732818	1.23751	0.982281	8.63752	9.4303	9.34002	8.86296	9.502	WD2	DEV3	WD2_DEV3	ABRC5	0	35.2_not assigned.unknown;
VIT_14s0068g00920	-0.00953026	0.302838	0.182275	0.913353	0.999701	12.2976	11.9891	12.8896	12.5482	11.9552	WD2	DEV3	WD2_DEV3	Chalcone synthase (CHS)	vv10941Flavonoid_biosynthesis	16.8.2.1_secondary metabolism.flavonoids.chalcones.naringenin-chalcone synthase;
VIT_14s0068g01830	-0.19387	-0.245219	-0.00187057	0.408995	0.932781	5.84317	5.95644	6.04605	5.54864	5.36589	WD2	DEV3	WD2_DEV3	Unknown protein	0	35.2_not assigned.unknown;
VIT_14s0068g02190	-0.0575211	0.532003	0.654111	1.68079	1.29997	8.04257	7.12225	10.4462	9.34165	8.8294	WD2	DEV3	WD2_DEV3	Chloride channel protein B	vv50124Porters_cat_30_to_64	34.18_transport.unspecified anions;
VIT_14s0083g00750	-0.00187438	0.0992866	0.207634	0.14297	0.237271	10.1492	10.3527	10.793	10.8339	11.0714	WD2	DEV3	WD2_DEV3	Unknown protein	0	35.2_not assigned.unknown;
VIT_14s0108g00060	-0.0499788	0.109073	0.151828	0.188406	0.320358	9.71057	9.60065	9.90371	10.0198	9.71875	WD2	DEV3	WD2_DEV3	Unknown protein	0	27.3.67_RNA.regulation of transcription.putative transcription regulator;
VIT_14s0108g00490	-0.0245989	0.0600681	0.042066	0.264936	0.23914	10.8819	11.6656	12.4034	11.6615	12.0052	WD2	DEV3	WD2_DEV3	Cullin 3a	vv24120Ubiquitin_mediated_proteolysis	29.5.11.4.5.1_protein.degradation.ubiquitin.E3.BTB/POZ Cullin3.Cullin3;
VIT_14s0108g00520	-0.0706936	-0.832052	0.274345	0.230956	0.173904	3.3448	13.7104	12.7781	11.6089	10.9525	WD2	DEV3	WD2_DEV3	Protease inhibitor/seed storage/lipid transfer protein (LTP)	0	26.21_misc.protease inhibitor/seed storage/lipid transfer protein (LTP) family protein;
VIT_14s0108g01060	-0.143055	-0.14057	0.00561605	0.426983	0.392857	6.41919	7.25834	8.65736	8.22874	7.66077	WD2	DEV3	WD2_DEV3	Pentatricopeptide (PPR) repeat-containing protein	0	35.1.5_not assigned.no ontology.pentatricopeptide (PPR) repeat-containing protein;
VIT_14s0108g01370	0.121068	0.0762064	0.217747	0.173746	0.269885	9.02328	9.46563	10.1151	10.1436	10.2776	WD2	DEV3	WD2_DEV3	Saccharopine dehydrogenase	vv10300Lysine_biosynthesis	35.2_not assigned.unknown;
VIT_14s0128g00340	-0.0309021	-0.624589	0.206349	-0.0163323	0.311161	2.98258	10.0322	10.7326	8.86503	8.69908	WD2	DEV3	WD2_DEV3	Seed maturation protein PM34	0	26.22_misc.short chain dehydrogenase/reductase (SDR);
VIT_14s0171g00360	-0.207657	0.469131	0.330733	0.639537	0.49701	6.84425	7.13689	11.4712	10.6366	10.3661	WD2	DEV3	WD2_DEV3	Unknown protein	0	35.2_not assigned.unknown;
VIT_15s0021g02460	0.0355954	-0.0822812	0.15923	0.192076	0.360367	8.95238	9.32212	9.433	9.67993	9.29822	WD2	DEV3	WD2_DEV3	Unknown protein	0	35.1_not assigned.no ontology;
VIT_15s0021g02730	-0.027919	0.0577783	0.124145	0.135216	0.295515	10.0972	9.79934	11.0476	11.2783	11.0485	WD2	DEV3	WD2_DEV3	SEC16 homolog B	vv50110Protein_coat	35.2_not assigned.unknown;
VIT_15s0046g01440	-0.0460768	0.0893051	0.209308	0.352675	0.394113	10.5748	10.3477	11.0026	10.6644	10.5674	WD2	DEV3	WD2_DEV3	BZip transcription factor G- box binding factor 3	vv60012BZIP	27.3.35_RNA.regulation of transcription.bZIP transcription factor family;
VIT_15s0048g01150	0.182227	-0.123516	0.437886	0.497032	0.633973	6.19885	8.55807	9.34215	9.20652	9.34633	WD2	DEV3	WD2_DEV3	TCP family transcription factor TCP9	vv60061TCP	27.3.29_RNA.regulation of transcription.TCP transcription factor family;
VIT_15s0048g01230	0.138623	0.169723	0.107344	0.309909	0.450953	9.80368	10.0618	11.2679	11.026	10.3062	WD2	DEV3	WD2_DEV3	1-acylglycerol-3-phosphate O-acyltransferase	vv10561Glycerolipid_metabolism_vv10564Glycerophospholipid_metabolism_vv10565Ether_lipid_metabolism	30.3_signalling.calcium;
VIT_16s0022g02230	0.312533	-0.0967283	0.387124	0.385321	0.305856	9.03772	11.1223	12.4976	12.1599	11.8116	WD2	DEV3	WD2_DEV3	Leucine-rich repeat receptor protein kinase EXS	0	29.4.1.61_protein.postranslational modification.kinase.receptor like cytoplasmatic kinase X;
VIT_16s0039g00720	-0.222377	-0.0398461	0.0390163	0.546377	0.375044	8.20317	8.98996	10.7631	10.3255	9.91191	WD2	DEV3	WD2_DEV3	Folate-biopterin transporter	vv50125Porters_cat_66_to_94	34.99_transport.misc;
VIT_16s0039g02230	0.0143258	0.0209258	0.555254	1.14458	1.09473	2.69597	4.23604	12.7378	11.4607	9.85197	WD2	DEV3	WD2_DEV3	UDP-glucose:flavonoid 3-O-glucosyltransferase	vv10941Flavonoid_biosynthesis	16.8.4.3_secondary metabolism.flavonoids.flavonols.flavonol-3-O-rhamnosyltransferase;
VIT_16s0050g00120	-0.164863	-0.0309831	0.404092	0.153639	0.493961	3.73874	8.07035	9.58407	7.82074	8.50649	WD2	DEV3	WD2_DEV3	B57	0	20.2.2_stress.abiotic.cold;
VIT_16s0050g00950	0.116071	-0.231448	0.273435	0.462265	0.343564	10.6382	11.6092	12.5635	12.4522	13.1626	WD2	DEV3	WD2_DEV3	Scarecrow-like transcription factor 8 (SCL8)	vv60032GRAS	33.99_development.unspecified;27.3.21_RNA.regulation of transcription.GRAS transcription factor family
VIT_16s0050g01880	-0.0830161	0.0980852	0.923764	1.79107	1.74846	4.26317	5.15952	8.61189	7.18996	5.45706	WD2	DEV3	WD2_DEV3	Receptor kinase homolog LRK10	0	30.2.24_signalling.receptor kinases.S-locus glycoprotein like;
VIT_16s0098g01150	-0.289717	-0.0228584	0.533461	0.320706	0.680729	7.24993	7.6267	10.203	10.4032	10.8305	WD2	DEV3	WD2_DEV3	Auxin-responsive SAUR29	vv30003Auxin_signaling	17.2.3_hormone metabolism.auxin.induced-regulated-responsive-activated;
VIT_16s0100g00320	-0.0615438	0.00285411	0.0431372	0.136404	0.226809	9.88179	10.2173	10.6549	10.6051	10.7524	WD2	DEV3	WD2_DEV3	Zfwd2 protein (ZFWD2)	vv60018C3H	27.3.12_RNA.regulation of transcription.C3H zinc finger family;
VIT_16s0115g00170	-0.00361521	-0.364363	0.214877	0.765368	1.23484	2.82347	11.0755	9.80803	7.61922	9.14252	WD2	DEV3	WD2_DEV3	Seed maturation protein PM28	0	35.2_not assigned.unknown;
VIT_17s0000g00400	0.13829	-0.177507	0.168923	0.242327	0.23741	11.5955	12.7451	13.5015	13.7714	13.4873	WD2	DEV3	WD2_DEV3	Phosphate carrier protein	vv50123Porters_cat_18_to_29	34.9_transport.metabolite transporters at the mitochondrial membrane;
VIT_17s0000g01050	-0.18835	-0.0711167	0.249481	0.19886	0.404827	6.19348	8.72977	10.1353	9.03012	8.9828	WD2	DEV3	WD2_DEV3	Corticosteroid 11-beta-dehydrogenase isozyme 1	vv10140C21-Steroid_hormone_metabolism	26.22_misc.short chain dehydrogenase/reductase (SDR);
VIT_17s0000g01070	0.168775	0.138385	0.461635	1.16803	1.38118	8.42257	7.95048	8.70358	8.46235	7.39415	WD2	DEV3	WD2_DEV3	Monoglyceride lipase	vv10561Glycerolipid_metabolism	35.1_not assigned.no ontology;
VIT_17s0000g02880	-0.0652832	-0.151329	0.00198489	0.00680794	0.407079	7.21835	7.54182	8.07447	7.88653	7.28232	WD2	DEV3	WD2_DEV3	S-adenosyl-L-methionine:salicylic acid carboxyl methyltransferase	vv10360Phenylalanine_metabolism	26.6_misc.O-methyl transferases;17.8.1_hormone metabolism.salicylic acid.synthesis-degradation
VIT_17s0000g03930	-0.117603	0.000900416	0.346674	0.967391	0.933822	4.18322	3.24896	3.72593	3.69824	2.87798	WD2	DEV3	WD2_DEV3	ferulate 5-hydroxylase	vv10940Phenylpropanoid_biosynthesis	26.1_misc.cytochrome P450;
VIT_17s0000g05450	0.123479	0.0980611	0.158866	0.203636	0.2635	10.0748	10.1158	11.0483	10.9377	11.1506	WD2	DEV3	WD2_DEV3	ELF5 (early flowering 5)	vv30009Flower_development	35.1.42_not assigned.no ontology.proline rich family;
VIT_17s0000g06190	0.011211	-0.0112144	-0.0418995	0.310395	0.559837	8.32704	8.57513	10.0343	10.0091	9.86809	WD2	DEV3	WD2_DEV3	Myb domain protein 94	vv60044MYB	27.3.25_RNA.regulation of transcription.MYB domain transcription factor family;
VIT_17s0000g07070	-0.0324161	-0.0184405	-0.130961	0.286869	0.415206	4.61785	7.72769	8.30967	8.36078	7.50852	WD2	DEV3	WD2_DEV3	UDP-glucoronosyl and UDP-glucosyl transferase	0	26.2_misc.UDP glucosyl and glucoronyl transferases;
VIT_17s0000g09000	-0.00997992	-0.422725	0.258214	0.142725	0.379656	3.5819	13.1777	11.2509	9.44202	8.70983	WD2	DEV3	WD2_DEV3	Oleosin OLE-2	0	11.4_lipid metabolism.TAG synthesis;
VIT_17s0000g09480	-0.0447388	-0.232797	-0.0137812	0.389184	0.632536	7.75085	7.52216	8.8217	8.65501	8.43909	WD2	DEV3	WD2_DEV3	Calcineurin phosphoesterase	0	29.4_protein.postranslational modification;
VIT_17s0000g09870	0.11143	0.0655238	0.319361	0.301569	0.44604	11.9267	12.7397	13.8408	13.5903	12.6965	WD2	DEV3	WD2_DEV3	MA3 domain-containing protein	0	28.99_DNA.unspecified;
VIT_18s0001g00140	0.00789134	-0.534288	0.415896	1.12601	0.783689	2.5637	7.68823	7.53204	5.87377	5.94254	WD2	DEV3	WD2_DEV3	Unknown protein	0	35.2_not assigned.unknown;
VIT_18s0001g00190	0.148829	0.247977	0.120236	0.262207	0.365139	11.4279	11.7916	12.6805	12.3236	11.9455	WD2	DEV3	WD2_DEV3	Cell division protease FtsH	vv50133Primary_active_transporter_cat_A9_to_A18	29.5.7_protein.degradation.metalloprotease;
VIT_18s0001g01380	-0.0146992	-0.376174	0.631981	0.18674	0.494187	4.63284	9.87282	9.74609	9.30462	8.80919	WD2	DEV3	WD2_DEV3	Oxidoreductase N-terminal domain-containing	0	35.1_not assigned.no ontology;
VIT_18s0001g01640	-0.187133	-0.0923482	0.276866	0.599401	0.530819	11.6546	12.7869	13.6866	13.2116	13.6891	WD2	DEV3	WD2_DEV3	UDP-sugar pyrophospharylase	vv10530Aminosugars_metabolism	10.1.1.20_cell wall.precursor synthesis.NDP sugar pyrophosphorylase.multiple NDP-Sugars;
VIT_18s0001g06070	0.000571136	-0.267545	0.159049	0.175161	0.348329	10.0512	11.2783	12.7339	13.1672	13.0854	WD2	DEV3	WD2_DEV3	Unknown protein	0	35.2_not assigned.unknown;
VIT_18s0001g06080	-0.0393841	-0.211711	0.405333	0.357294	0.557379	3.19421	5.31709	7.54254	6.24817	8.20869	WD2	DEV3	WD2_DEV3	UDP-glycosyltransferase 85A1	0	26.2_misc.UDP glucosyl and glucoronyl transferases;17.4.1_hormone metabolism.cytokinin.synthesis-degradation
VIT_18s0001g08200	-0.194526	0.125062	0.371001	0.836727	1.42845	4.94976	5.67871	8.0767	7.3113	7.77216	WD2	DEV3	WD2_DEV3	MATE efflux family protein ZF14	vv50125Porters_cat_66_to_94	34.99_transport.misc;
VIT_18s0001g09290	-0.150649	0.0539528	0.302964	0.575399	0.611761	11.2626	10.7204	12.6794	11.849	11.0341	WD2	DEV3	WD2_DEV3	Unknown protein	0	35.2_not assigned.unknown;
VIT_18s0001g10150	-0.131069	-0.223001	0.191477	0.492398	0.69433	7.63973	10.8745	11.1933	10.5765	10.1301	WD2	DEV3	WD2_DEV3	Ethylene-responsive transcription factor ERF011	vv30008Ethylene_signaling_vv60017C2H2	27.3.3_RNA.regulation of transcription.AP2/EREBP, APETALA2/Ethylene-responsive element binding protein family;17.5.2_hormone metabolism.ethylene.signal transduction
VIT_18s0001g11950	0.0733465	-0.0596275	0.20702	0.111255	0.770977	3.3762	6.55985	6.5318	5.65557	7.86201	WD2	DEV3	WD2_DEV3	Unknown protein	0	35.2_not assigned.unknown;
VIT_18s0001g12750	0.0794505	-0.197006	0.135003	0.395246	0.336849	11.6194	11.8577	12.1142	12.134	11.6241	WD2	DEV3	WD2_DEV3	Carbohydrate kinase	vv10030Pentose_phosphate	3.5_minor CHO metabolism.others;
VIT_18s0001g12990	-0.0654251	0.0175865	0.250377	0.694797	0.701695	4.26848	4.27108	5.54873	4.65516	5.65265	WD2	DEV3	WD2_DEV3	Anthranilate N-benzoyltransferase protein 1	vv10400Phenylalanine_tyrosine_and_tryptophan_biosynthesis	20.1_stress.biotic;
VIT_18s0001g13250	0.198536	-0.0947686	0.448886	0.41359	0.512551	12.6828	13.1641	14.6937	15.0702	14.6172	WD2	DEV3	WD2_DEV3	Thioredoxin H-type 1	0	21.1_redox.thioredoxin;
VIT_18s0001g14640	-0.00422369	-0.202826	-0.220816	0.23483	1.01823	7.15846	7.8189	8.06636	7.58053	7.2291	WD2	DEV3	WD2_DEV3	No hit	0	35.2_not assigned.unknown;
VIT_18s0001g14800	0.0259866	-0.0152827	0.214887	0.992616	0.978529	2.87668	3.07912	7.66232	6.32897	3.58752	WD2	DEV3	WD2_DEV3	Lipase 3 (EXL3) family II extracellular	0	33.99_development.unspecified;26.28_misc.GDSL-motif lipase
VIT_18s0041g00740	-0.0678951	-0.26171	-0.00178574	0.180855	0.517666	6.01897	9.18537	11.3681	10.9211	10.1549	WD2	DEV3	WD2_DEV3	UDP-glucose: anthocyanidin 5,3-O-glucosyltransferase	vv10942Anthocyanin_biosynthesis	26.2_misc.UDP glucosyl and glucoronyl transferases;
VIT_18s0089g00220	-0.119698	0.0624637	0.186772	0.218505	0.291344	8.3568	8.40681	9.0805	9.21514	8.95904	WD2	DEV3	WD2_DEV3	RNA recognition motif (RRM)-containing protein	0	27.4_RNA.RNA binding;
VIT_18s0122g00090	-0.161088	-0.0337429	0.0803084	0.182382	0.204562	10.3905	10.6025	10.8473	10.7276	10.5016	WD2	DEV3	WD2_DEV3	Transporter-related	vv50109Incompletely_characterized_transport_systems	34.2_transport.sugars;
VIT_18s0122g00320	0.0808389	-0.0986511	0.296299	0.261841	0.366826	9.50179	10.8541	11.0435	10.4915	10.2105	WD2	DEV3	WD2_DEV3	PLATZ transcription factor	vv60049PLATZ	27.3.99_RNA.regulation of transcription.unclassified;
VIT_18s0122g00560	-0.103149	0.19834	0.149924	0.041073	0.296284	9.17134	8.69135	9.161	9.20503	9.00044	WD2	DEV3	WD2_DEV3	High mobility group (HMG1/2) family protein	vv60005ARID	27.3.38_RNA.regulation of transcription.AT-rich interaction domain containing transcription factor family;
VIT_18s0122g01410	-0.137229	0.06812	0.227318	0.184138	0.223007	9.24416	9.57201	10.1863	10.315	10.68	WD2	DEV3	WD2_DEV3	Zinc carboxypeptidase A	0	29.5.7_protein.degradation.metalloprotease;
VIT_19s0014g00850	0.053559	0.0127818	0.0694334	0.0972833	0.232873	9.19547	9.47573	10.0315	10.0003	10.2194	WD2	DEV3	WD2_DEV3	Unknown protein	0	35.2_not assigned.unknown;
VIT_19s0014g04810	0	-0.0332718	0.121985	0.783376	0.628537	2.24606	3.15947	3.5247	3.87747	3.66229	WD2	DEV3	WD2_DEV3	Vetispiradiene synthase	vv10900Terpenoid_biosynthesis	16.1.5_secondary metabolism.isoprenoids.terpenoids;
VIT_19s0015g00770	-0.0790548	-0.0323327	0.0391507	0.0758854	0.271744	10.0338	10.6156	10.7655	10.6146	10.8848	WD2	DEV3	WD2_DEV3	Protein kinase G11A	0	29.4_protein.postranslational modification;
VIT_19s0015g00920	-0.0167233	0.147267	0.228433	0.147188	0.21578	11.0071	11.1016	11.4005	11.6045	11.421	WD2	DEV3	WD2_DEV3	Heterogeneous nuclear ribonucleoprotein A1/A3	vv23040Spliceosome	27.4_RNA.RNA binding;
VIT_19s0027g00210	-0.0773011	-0.152824	-0.0832648	0.179024	0.431421	6.46041	6.3603	6.84271	6.9677	6.73867	WD2	DEV3	WD2_DEV3	DNA repair protein recA, chloroplast precursor	0	28.2_DNA.repair;
VIT_00s0179g00300	0.0352477	0.0491101	0.0737563	0.123453	0.342279	11.6246	11.4226	11.5821	11.1059	10.8704	WD2	DEV4	WD2_DEV4	MPBQ/MSBQ methyltransferase 2	vv10100Biosynthesis_of_steroids	16.1.3.3_secondary metabolism.isoprenoids.tocopherol biosynthesis.MPBQ/MSBQ methyltransferase;
VIT_00s0286g00130	-0.150394	0.253484	0.273218	0.619886	0.455713	8.54008	8.02645	8.62627	7.44138	6.88098	WD2	DEV4	WD2_DEV4	S-locus lectin protein kinase	0	30.2.24_signalling.receptor kinases.S-locus glycoprotein like;29.4_protein.postranslational modification
VIT_01s0011g04290	-0.0643156	0.145515	-0.118368	0.487724	0.508191	10.5411	10.7196	10.5867	7.67939	5.46432	WD2	DEV4	WD2_DEV4	Receptor serine/threonine kinase PR5K	0	30.2.20_signalling.receptor kinases.wheat LRK10 like;30.2.16_signalling.receptor kinases.Catharanthus roseus-like RLK1;30.2.15_signalling.receptor kinases.thaumatin like;11.9.3.3_lipid metabolism.lipid degradation.lysophospholipases.glycerophosphodiester phosphodiesterase
VIT_01s0137g00630	-0.103416	-0.0901569	0.0477345	0.229703	0.377102	10.6074	10.078	10.3469	10.1835	9.25315	WD2	DEV4	WD2_DEV4	Alpha-galactosidase/ hydrolase, hydrolyzing O-glycosyl compounds	vv10052Galactose_metabolism_vv10561Glycerolipid_metabolism	3.8.2_minor CHO metabolism.galactose.alpha-galactosidases;
VIT_02s0012g01630	0.168714	-0.0880669	0.234235	0.196409	0.38592	11.267	11.1273	11.3477	11.0677	10.3727	WD2	DEV4	WD2_DEV4	Transmembrane protein 41B	vv50109Incompletely_characterized_transport_systems	35.2_not assigned.unknown;
VIT_02s0154g00050	0.0142355	0.0718423	0.314487	0.533646	0.546221	8.44654	8.48622	8.65067	7.87463	6.69055	WD2	DEV4	WD2_DEV4	Glycosyl hydrolase family 5	0	35.2_not assigned.unknown;
VIT_03s0063g00850	0.0638382	-0.0637566	0.11744	0.131245	0.286951	12.3884	13.2233	12.7055	12.3774	11.6273	WD2	DEV4	WD2_DEV4	RNA-binding protein 47B (ATRBP47B)	0	28.99_DNA.unspecified;27.3.99_RNA.regulation of transcription.unclassified
VIT_04s0008g00180	0.323837	-0.117323	0.325815	0.945596	1.1256	11.7067	10.3547	12.6302	11.8105	8.23019	WD2	DEV4	WD2_DEV4	NADP-dependent malic enzyme	vv10620Pyruvate_metabolism_vv10710Carbon_fixation	8.2.10_TCA / org transformation.other organic acid transformatons.malic;
VIT_04s0008g03930	-0.131278	0.473309	0.423833	0.771901	0.577398	14.21	13.8962	14.2079	13.5393	13.1071	WD2	DEV4	WD2_DEV4	RD22	0	20.2.3_stress.abiotic.drought/salt;
VIT_04s0023g00730	-0.102463	0.0213339	-0.125235	0.357958	0.37972	11.4794	11.2012	11.8864	10.9998	9.82263	WD2	DEV4	WD2_DEV4	Aspartyl protease family	0	29.5.4_protein.degradation.aspartate protease;
VIT_04s0044g01120	0.263299	-0.293255	0.233032	0.12551	0.822939	10.4092	9.58067	11.5169	11.4259	7.44448	WD2	DEV4	WD2_DEV4	Alcohol dehydrogenase 2 [Vitis vinifera]	vv10010Glycolysis_vv10071Fatty_acid_metabolism_vv10350Tyrosine_metabolism	5.3_fermentation.ADH;
VIT_06s0004g06390	-0.0380253	-0.228835	0.0682456	0.194292	0.591339	8.80321	8.64706	8.65647	8.41427	7.35153	WD2	DEV4	WD2_DEV4	UDP-glucose glucosyltransferase	vv10500Starch_and_sucrose_metabolism	26.2_misc.UDP glucosyl and glucoronyl transferases;16.8.3_secondary metabolism.flavonoids.dihydroflavonols
VIT_06s0004g07070	0.052694	0.0835395	0.0659016	0.775294	0.626166	7.81635	8.05396	8.39293	6.25248	4.11882	WD2	DEV4	WD2_DEV4	Protein kinase	0	29.4_protein.postranslational modification;
VIT_06s0061g01250	0.182293	-0.214553	0.274995	0.338602	0.664342	10.5628	11.4606	10.8673	10.6052	9.97236	WD2	DEV4	WD2_DEV4	Unknown protein	0	35.2_not assigned.unknown;
VIT_07s0005g03630	-0.058343	0.0408662	-0.120263	0.31544	0.296552	9.33696	9.14752	9.01767	8.09534	7.25888	WD2	DEV4	WD2_DEV4	Ankyrin	0	20.2.3_stress.abiotic.drought/salt;
VIT_07s0104g01800	0.0853308	0.0889162	0.481397	1.49773	1.51264	10.8771	9.13914	9.41557	7.12173	4.79615	WD2	DEV4	WD2_DEV4	Glutathione S-transferase 13 GSTF13	vv10480Glutathione_metabolism	26.9_misc.glutathione S transferases;
VIT_07s0197g00060	0.434817	-0.0432975	0.750783	1.07591	1.17292	11.017	10.9155	10.3708	9.79447	8.18133	WD2	DEV4	WD2_DEV4	Myb family	vv60029G2-like	27.3.20_RNA.regulation of transcription.G2-like transcription factor family, GARP;
VIT_08s0007g00530	-0.055326	-0.00223816	-0.172247	0.144949	0.28399	11.9369	11.2939	11.7843	11.2276	10.6846	WD2	DEV4	WD2_DEV4	3-beta hydroxysteroid dehydrogenase/isomerase protein	vv10140C21-Steroid_hormone_metabolism	29.5_protein.degradation;
VIT_08s0007g06450	0.0788788	-0.0347025	0.0470082	0.759153	0.721228	13.2265	12.5278	12.9831	11.027	9.71696	WD2	DEV4	WD2_DEV4	Omega-6 fatty acid desaturase, endoplasmic reticulum (FAD2)	vv11040Biosynthesis_of_unsaturated_fatty_acids	11.2.4_lipid metabolism.FA desaturation.omega 6 desaturase;
VIT_08s0007g07290	-0.0506624	-0.0620251	-0.0208643	0.215265	0.145688	11.6395	12.3283	12.0191	11.3168	10.9213	WD2	DEV4	WD2_DEV4	Translation initiation factor eIF-4E	vv23013RNA_transport_vv34150mTOR_signaling_pathway	29.2.3_protein.synthesis.initiation;
VIT_08s0007g07560	0.0213011	-0.0819952	-0.0102302	0.293762	0.500346	9.87044	9.82141	10.3631	9.74407	8.84691	WD2	DEV4	WD2_DEV4	Glucan endo-1,3-beta-glucosidase 5 precursor	vv10500Starch_and_sucrose_metabolism	26.4.1_misc.beta 1,3 glucan hydrolases.glucan endo-1,3-beta-glucosidase;
VIT_08s0007g08200	-0.0154603	0.0392885	-0.0133546	0.39715	0.455722	10.4475	10.5705	10.6523	9.45846	8.76698	WD2	DEV4	WD2_DEV4	MATE efflux family protein	vv50125Porters_cat_66_to_94	34.99_transport.misc;
VIT_09s0002g00610	0.117959	-0.0761417	0.0748489	0.189205	0.296511	13.1817	13.5075	13.1128	12.9418	12.3046	WD2	DEV4	WD2_DEV4	Ribosomal protein SA (RPSaB) 40S	vv23010Ribosome	29.2.1.2.1.31_protein.synthesis.ribosomal protein.eukaryotic.40S subunit.SA;
VIT_09s0070g00160	0.310268	-0.152987	0.38597	0.663202	0.624785	12.0832	12.6841	13.0441	12.4808	10.3243	WD2	DEV4	WD2_DEV4	CBL-interacting protein kinase 6 (CIPK6)	0	29.4_protein.postranslational modification;
VIT_11s0037g01210	-0.214861	-0.00111805	-0.0398954	0.498366	0.502139	11.8204	10.4834	12.007	11.5141	9.7157	WD2	DEV4	WD2_DEV4	Eceriferum 1 (CER1 protein) Sterol desaturase	0	16.7_secondary metabolism.wax;
VIT_11s0118g00350	0.0029523	0.300647	0.249509	1.13052	0.93795	12.4447	12.0517	13.3137	12.0521	9.96713	WD2	DEV4	WD2_DEV4	Vacuolar pyrophosphatase	vv10190Oxidative_phosphorylation_vv50133Primary_active_transporter_cat_A9_to_A18	34.3_transport.H+ transporting pyrophosphatase;
VIT_11s0149g00030	-0.152943	-0.0218911	0.00936727	0.0995982	0.32141	12.4068	12.1103	12.3023	12.3777	11.3337	WD2	DEV4	WD2_DEV4	Endomembrane protein 70	0	35.2_not assigned.unknown;
VIT_12s0028g00510	-0.0245367	0.0639079	0.147381	0.229173	0.66101	7.67063	7.93251	7.8788	7.48941	6.29106	WD2	DEV4	WD2_DEV4	Lipase class 3	0	35.2_not assigned.unknown;
VIT_12s0035g01760	0.120245	0.32446	0.289177	0.308446	0.565236	7.80874	7.75979	7.86431	7.95638	6.27791	WD2	DEV4	WD2_DEV4	DNA (cytosine-5)-methyltransferase AthI	vv10271Methionine_metabolism	35.2_not assigned.unknown;
VIT_13s0019g04540	0.100064	-0.0533028	0.263796	0.353484	0.442076	11.4075	11.3819	11.6583	11.0111	10.3579	WD2	DEV4	WD2_DEV4	GCN5 N-acetyltransferase (GNAT)	vv60082GNAT	26.24_misc.GCN5-related N-acetyltransferase;
VIT_14s0006g02990	0.0620375	0.266677	0.182524	0.69441	1.1928	10.5865	9.79284	10.4073	9.1894	7.57793	WD2	DEV4	WD2_DEV4	3-ketoacyl-CoA synthase	0	16.7_secondary metabolism.wax;
VIT_14s0030g01950	0.0918178	-0.124152	0.198319	0.397866	0.703331	8.70567	7.87946	9.34569	8.90508	6.48885	WD2	DEV4	WD2_DEV4	Transferase	0	35.1_not assigned.no ontology;
VIT_14s0060g01320	0.325583	0.11081	0.249053	0.489122	0.989986	10.7166	10.5453	12.0156	11.0591	5.82957	WD2	DEV4	WD2_DEV4	Universal stress protein (USP) family protein	0	17.5.3_hormone metabolism.ethylene.induced-regulated-responsive-activated;
VIT_14s0066g00250	-0.191861	0.115336	0.158615	0.751534	0.723704	9.7612	11.2528	11.8109	10.0577	5.87182	WD2	DEV4	WD2_DEV4	Lipase GDSL	0	26.28_misc.GDSL-motif lipase;
VIT_15s0021g00940	0.141411	0.166134	0.256577	0.251497	0.477149	12.0291	11.9399	12.1218	10.7262	7.28917	WD2	DEV4	WD2_DEV4	Senescence-associated protein	0	33.99_development.unspecified;
VIT_16s0039g01670	-0.0528139	0.154009	0.031213	0.351225	0.468308	9.48746	9.61084	9.34359	8.84044	8.15787	WD2	DEV4	WD2_DEV4	Cinnamoyl-CoA reductase	vv10940Phenylpropanoid_biosynthesis	16.2.1.7_secondary metabolism.phenylpropanoids.lignin biosynthesis.CCR1;16.2_secondary metabolism.phenylpropanoids
VIT_17s0000g01540	0.0164704	-0.144322	-0.0124219	0.0236663	0.206504	12.8278	13.1579	12.8924	13.0079	12.453	WD2	DEV4	WD2_DEV4	Elongation factor 1-beta	0	29.2.4_protein.synthesis.elongation;
VIT_17s0000g02550	0.0568693	-0.117439	0.230967	0.183945	0.300358	9.95139	10.6147	10.252	9.78033	9.26468	WD2	DEV4	WD2_DEV4	HMR1 protein	0	35.2_not assigned.unknown;
VIT_18s0001g00810	0.179963	-0.0388565	0.287857	0.457687	0.532181	10.3957	11.1448	11.1506	10.3612	8.75565	WD2	DEV4	WD2_DEV4	24-methylenesterol C-methyltransferase 2	vv10100Biosynthesis_of_steroids	17.3.1.2.2_hormone metabolism.brassinosteroid.synthesis-degradation.sterols.SMT2;
VIT_18s0001g07150	0.0755672	-0.150167	-0.0305089	0.107527	0.488962	10.3146	10.5808	10.1565	8.86624	7.21921	WD2	DEV4	WD2_DEV4	Serine/threonine-protein kinase	0	30.2.26_signalling.receptor kinases.crinkly like;
VIT_18s0001g09500	0.269011	-0.103036	0.341424	0.0655779	0.43747	8.33042	7.68774	9.66834	8.87483	6.52808	WD2	DEV4	WD2_DEV4	CYP81B2v1	0	26.1_misc.cytochrome P450;16.5.1.1.3.4_secondary metabolism.sulfur-containing.glucosinolates.synthesis.indole.cytochrome P450 monooxygenase
VIT_19s0014g03130	0.271526	-0.199696	0.225379	0.527555	0.816309	12.5865	13.0283	13.6608	13.0294	10.5793	WD2	DEV4	WD2_DEV4	Stem-specific protein TSJT1	0	17.2.3_hormone metabolism.auxin.induced-regulated-responsive-activated;
VIT_19s0015g01070	-0.0250324	0.160223	0.0700508	0.106563	0.267091	11.1172	11.04	11.0086	10.4893	9.84779	WD2	DEV4	WD2_DEV4	Calcineurin B	0	30.3_signalling.calcium;
VIT_00s0283g00020	0.0571897	0.054077	0.0750228	0.125691	0.168742	12.3015	12.7316	12.8455	12.9076	12.1054	WD2	DEV5	WD2_DEV5	Tudor domain protein 4SNc	0	27.3.73_RNA.regulation of transcription.Zn-finger(CCHC);
VIT_00s2397g00010	0.123331	0.0656585	0.382966	0.841075	0.71387	4.98932	4.40887	4.81707	3.96767	3.51008	WD2	DEV5	WD2_DEV5	EMB2261	0	35.1.5_not assigned.no ontology.pentatricopeptide (PPR) repeat-containing protein;
VIT_01s0010g03990	-0.256889	-0.252902	0.383913	-0.00348157	0.637876	4.88439	9.20095	7.16755	5.4208	5.90376	WD2	DEV5	WD2_DEV5	Unknown protein	0	35.2_not assigned.unknown;
VIT_01s0011g04810	0.106912	0.07146	0.313725	0.242554	0.308361	9.61939	10.2535	10.6985	9.99067	9.32071	WD2	DEV5	WD2_DEV5	Unknown protein	0	35.2_not assigned.unknown;
VIT_01s0011g05280	0.0146139	-0.087384	0.106922	0.183057	0.316589	11.0362	11.2763	11.4631	11.5814	10.9493	WD2	DEV5	WD2_DEV5	Unknown protein	0	35.2_not assigned.unknown;
VIT_01s0026g02580	-0.119823	0.345609	0.230276	0.547247	0.477347	7.44072	7.17673	7.87988	6.75922	6.87016	WD2	DEV5	WD2_DEV5	Cycling DOF factor 2	vv60015C2C2-DOF	27.3.8_RNA.regulation of transcription.C2C2(Zn) DOF zinc finger family;
VIT_01s0127g00050	0.121463	-0.113458	0.187536	0.303252	1.34873	6.0471	5.31962	6.02117	7.263	3.51008	WD2	DEV5	WD2_DEV5	SOUL heme-binding	0	19.99_tetrapyrrole synthesis.unspecified;
VIT_02s0012g01330	-0.0367358	0.139063	0.0700008	0.000814195	0.21843	11.8357	11.7579	12.0156	12.2381	11.7189	WD2	DEV5	WD2_DEV5	ARF GTPase activator, ARF-GAP Domain 9	vv50110Protein_coat	33.99_development.unspecified;29.5.11.5_protein.degradation.ubiquitin.ubiquitin protease
VIT_02s0025g02080	-0.140945	0.58816	0.453998	0.354127	0.41673	6.18942	5.96298	7.34485	5.79246	6.08109	WD2	DEV5	WD2_DEV5	Nodulin MtN3 family protein	0	33.99_development.unspecified;
VIT_02s0025g04720	0.090057	0.298755	0.399628	0.971182	0.927279	13.4742	11.4998	14.2078	12.9578	11.999	WD2	DEV5	WD2_DEV5	Leucoanthocyanidin dioxgenase	vv10941Flavonoid_biosynthesis	16.8.1.1_secondary metabolism.flavonoids.anthocyanins.leucocyanidin dioxygenase;
VIT_03s0017g00650	0.369747	0.0676421	0.469619	0.661821	0.646094	11.7271	12.3121	13.3532	13.0506	11.7897	WD2	DEV5	WD2_DEV5	GTP cyclohydrolase II	vv10740Riboflavin_metabolism	18.3.1_Co-factor and vitamine metabolism.riboflavin.GTP cyclohydrolase II;
VIT_03s0180g00030	0.134616	0.00850321	0.161699	0.146314	0.451338	9.74627	9.91837	9.94461	9.88531	9.63523	WD2	DEV5	WD2_DEV5	Calcium-binding protein	0	30.3_signalling.calcium;
VIT_04s0008g03410	-0.0675984	0.127914	0.0292749	-0.0223202	0.352571	10.0341	10.1687	10.4245	10.3965	9.68073	WD2	DEV5	WD2_DEV5	Unknown protein	0	35.2_not assigned.unknown;
VIT_04s0023g02130	-0.0956071	0.00625943	0.014294	0.4729	0.48585	10.5911	9.03577	10.4013	9.29805	8.62104	WD2	DEV5	WD2_DEV5	1,4-beta-mannan endohydrolase	vv10051Fructose_and_mannose_metabolism	10.6.2_cell wall.degradation.mannan-xylose-arabinose-fucose;
VIT_04s0023g02280	-0.0515124	0.232104	0.490957	0.65358	0.71668	5.65139	6.50674	10.3833	8.51649	4.11666	WD2	DEV5	WD2_DEV5	S-adenosyl-L-methionine:salicylic acid carboxyl methyltransferase	vv10360Phenylalanine_metabolism	17.8.1.1.7_hormone metabolism.salicylic acid.synthesis-degradation.synthesis.methyl-SA methylesterase;17.8.1_hormone metabolism.salicylic acid.synthesis-degradation;17.7.1.10_hormone metabolism.jasmonate.synthesis-degradation.jasmonate-O-methyltransferase;
VIT_04s0023g03170	0.0903428	-0.11536	0.172227	0.28286	0.356416	10.4136	11.2982	12.0439	11.8312	10.9372	WD2	DEV5	WD2_DEV5	GDP-D-mannose-4,6-dehydratase (MUR1)	vv10051Fructose_and_mannose_metabolism	10.1.7_cell wall.precursor synthesis.GMD;
VIT_04s0044g01160	0.202876	-0.395688	-0.164498	0.451366	1.51002	5.96217	8.56782	8.7578	9.04458	2.48443	WD2	DEV5	WD2_DEV5	Aminotransferase, class V	0	35.2_not assigned.unknown;
VIT_04s0044g01700	0.0456574	-0.0695761	-0.0238752	0.0485394	0.311718	11.8718	12.5657	12.5251	12.0397	11.7076	WD2	DEV5	WD2_DEV5	RNA polymerase I specific transcription initiation factor RRN3	0	27.1_RNA.processing;
VIT_05s0062g00480	0.105699	0.0399477	0.806089	1.25413	1.40379	5.26517	5.26252	6.43468	5.93268	4.39987	WD2	DEV5	WD2_DEV5	Xyloglucan endo-transglycosylase, C-terminal	vv40006Cell_wall	10.7_cell wall.modification;
VIT_05s0094g00020	0.122321	-0.184362	0.316355	0.331986	0.293205	9.81285	10.9984	10.7955	10.0807	9.88319	WD2	DEV5	WD2_DEV5	RWP-RK domain-containing protein	vv60052RWP-RK	33.99_development.unspecified;27.3.60_RNA.regulation of transcription.NIN-like bZIP-related family
VIT_06s0004g05550	-0.00246159	-0.0741975	0.112446	0.308859	0.29919	10.5942	10.9003	10.997	10.7405	10.2163	WD2	DEV5	WD2_DEV5	RAB GTPase RABA2B	0	30.5_signalling.G-proteins;
VIT_06s0004g05810	0.120846	0.240559	0.362571	0.701047	0.596724	10.307	9.79288	11.1076	10.1255	9.11375	WD2	DEV5	WD2_DEV5	TPR-containing protein kinase	0	29.4.1.52_protein.postranslational modification.kinase.receptor like cytoplasmatic kinase II;29.4_protein.postranslational modification
VIT_07s0005g03140	-0.161196	-0.130543	0.559756	1.03768	0.937679	5.86962	5.74422	6.10746	5.44196	4.62252	WD2	DEV5	WD2_DEV5	Aspartyl protease	0	29.5.4_protein.degradation.aspartate protease;
VIT_07s0005g05610	0.161419	-0.120253	0.418324	0.481139	0.226021	9.89464	10.2671	11.1688	10.2472	9.30263	WD2	DEV5	WD2_DEV5	3-ketoacyl-CoA thiolase PED1	vv10062Fatty_acid_elongation_in_mitochondria_vv10071Fatty_acid_metabolism_vv10280Valine_leucine_and_isoleucine_degradation_vv10592Alpha-linolenic_acid_metabolism_vv11012Iba_metabolism_vv44146Peroxisome	13.2.4.5_amino acid metabolism.degradation.branched chain group.isoleucine;13.2.4.1_amino acid metabolism.degradation.branched chain group.shared
VIT_08s0007g02160	0.164372	-0.280544	0.275071	0.0873818	0.486647	5.97306	8.3685	8.08579	7.7975	6.51571	WD2	DEV5	WD2_DEV5	Transposon protein, CACTA, En/Spm sub-class	0	35.2_not assigned.unknown;
VIT_08s0007g06760	0.184782	0.0896526	0.144727	0.216046	0.434229	7.74029	8.76217	10.1547	9.68376	6.96237	WD2	DEV5	WD2_DEV5	Cation efflux family protein MTPc3	vv50121Porters_cat_1_to_6	34.12_transport.metal;
VIT_08s0040g01200	0.269777	-0.178677	0.0870425	0.359825	0.702325	7.28319	9.37302	12.682	12.5343	9.08127	WD2	DEV5	WD2_DEV5	Short-chain type alcohol dehydrogenase	0	26.22_misc.short chain dehydrogenase/reductase (SDR);
VIT_08s0040g01860	0.259344	-0.00215686	0.449706	0.371178	0.486594	10.0665	10.6969	11.2972	10.8685	8.6952	WD2	DEV5	WD2_DEV5	Unknown protein	0	35.2_not assigned.unknown;
VIT_08s0056g01070	0.0527232	0.240843	-0.107175	0.855021	1.12425	7.57565	7.28027	8.38775	7.05076	7.22898	WD2	DEV5	WD2_DEV5	MATE efflux family protein	vv50125Porters_cat_66_to_94	34.99_transport.misc;
VIT_08s0105g00300	-0.0424507	0.350865	0.229622	0.434262	0.452557	10.2724	9.27337	11.2482	10.1757	10.0517	WD2	DEV5	WD2_DEV5	Phospholipase C	vv10260Glycine_serine_and_threonine_metabolism_vv10562Inositol_phosphate_metabolism_vv10564Glycerophospholipid_metabolism_vv10565Ether_lipid_metabolism_vv34020Calcium_signaling_pathway	30.4.4_signalling.phosphinositides.phosphoinositide phospholipase C;
VIT_09s0002g02300	-0.132451	0.0740533	-0.192281	0.398775	0.542452	7.81294	8.86543	10.2907	8.8799	8.19408	WD2	DEV5	WD2_DEV5	Indeterminate(ID)-domain 7	vv60017C2H2	27.3.11_RNA.regulation of transcription.C2H2 zinc finger family;
VIT_09s0002g06970	0.1303	-0.0287874	0.119776	0.549241	0.776095	8.58633	9.16031	9.60689	8.92769	8.07135	WD2	DEV5	WD2_DEV5	Palmitoyl-monogalactosyldiacylglycerol delta-7 desaturase, chloroplast	vv10071Fatty_acid_metabolism	11.2.1_lipid metabolism.FA desaturation.desaturase;
VIT_09s0002g08430	0.0684594	0.139207	-0.00764755	0.192286	0.292797	10.3746	10.8546	11.8205	11.2279	10.0286	WD2	DEV5	WD2_DEV5	Nodulin	0	33.99_development.unspecified;
VIT_10s0003g01580	-0.182392	-0.268456	0.428453	0.487211	1.44517	6.07462	7.03465	6.85598	6.86311	4.96936	WD2	DEV5	WD2_DEV5	Unknown protein	0	35.2_not assigned.unknown;
VIT_10s0003g03750	0.0263608	-9.55e-05	0.304536	0.53643	0.823386	8.68294	6.94453	9.48336	7.09829	6.98356	WD2	DEV5	WD2_DEV5	9-cis-epoxycarotenoid dioxygenase 2	vv10906Carotenoid_biosynthesis_vv11013ABA_biosynthesis_vv30001ABA_signaling	17.1.1.1.10_hormone metabolism.abscisic acid.synthesis-degradation.synthesis.9-cis-epoxycarotenoid dioxygenase;
VIT_11s0016g01760	0.0173544	-0.0393678	0.0910769	0.123103	0.350758	8.56741	8.74051	8.8052	8.47111	8.36392	WD2	DEV5	WD2_DEV5	Cleavage and polyadenylation specificity factor 5	vv23015mRNA_surveillance_pathway	27.1.3.13_RNA.processing.3 end processing.CFIm25;
VIT_11s0016g01900	0.111353	-0.114699	0.0759777	-0.0151583	0.283539	9.05472	9.41928	9.20742	9.35112	9.0375	WD2	DEV5	WD2_DEV5	N-MYRISTOYLtransferase	vv10062Fatty_acid_elongation_in_mitochondria	29.4_protein.postranslational modification;
VIT_11s0016g02570	-0.0192246	-0.0898178	0.252879	0.147617	0.350192	9.0343	9.05315	10.0865	9.94776	8.74042	WD2	DEV5	WD2_DEV5	Phospholipase A2 precursor	vv10564Glycerophospholipid_metabolism_vv10565Ether_lipid_metabolism_vv10592Alpha-linolenic_acid_metabolism	11.9.3.4_lipid metabolism.lipid degradation.lysophospholipases.phospholipase A2;
VIT_11s0065g01210	0.342578	-0.311605	0.399357	0.312917	0.585806	7.6975	9.38076	8.95167	9.22765	8.15061	WD2	DEV5	WD2_DEV5	Zinc finger (C3HC4-type ring finger)	vv60078Other_zf-C3HC4	29.5.11.4.2_protein.degradation.ubiquitin.E3.RING;
VIT_12s0035g00340	0.320701	-0.154411	0.356822	0.469146	0.53243	8.17763	8.40874	10.3801	9.74443	6.52522	WD2	DEV5	WD2_DEV5	AAA-type ATPase	0	29.5.9_protein.degradation.AAA type;
VIT_13s0019g02180	0.210771	0.139783	0.49967	0.903541	1.27783	11.2497	11.7462	13.3522	11.9727	9.45843	WD2	DEV5	WD2_DEV5	Tropinone reductase	vv10220Urea_cycle_and_metabolism_of_amino_groups	26.8_misc.nitrilases, *nitrile lyases, berberine bridge enzymes, reticuline oxidases, troponine reductases;16.4.1_secondary metabolism.N misc.alkaloid-like
VIT_13s0019g02910	-0.0106509	-0.204029	0.199444	0.558379	0.518927	5.80138	7.0334	7.57335	6.56084	5.78901	WD2	DEV5	WD2_DEV5	Cis-zeatin O-beta-D-glucosyltransferase	vv10908Zeatin_biosynthesis	26.2_misc.UDP glucosyl and glucoronyl transferases;17.4.1_hormone metabolism.cytokinin.synthesis-degradation
VIT_13s0019g03650	-0.147435	0.198059	0.0904397	0.856662	0.577078	8.64894	9.07853	10.0451	8.7068	7.82729	WD2	DEV5	WD2_DEV5	RARE-cold-inducible 2A	vv50109Incompletely_characterized_transport_systems	35.2_not assigned.unknown;
VIT_13s0019g04200	0.0783944	-0.266026	0.373052	0.372975	0.18544	10.7549	11.6762	11.5069	10.5041	10.4734	WD2	DEV5	WD2_DEV5	Patatin	0	33.1_development.storage proteins;
VIT_13s0019g04630	0.0176477	0.211896	0.389808	0.143644	0.580093	6.13197	6.16319	6.28314	6.17891	5.78516	WD2	DEV5	WD2_DEV5	Unknown protein	0	35.2_not assigned.unknown;
VIT_14s0030g00190	0.00900965	0.0507684	0.557872	0.962381	0.983859	5.10075	6.43565	6.00186	4.36593	3.84063	WD2	DEV5	WD2_DEV5	Unknown protein	0	35.2_not assigned.unknown;
VIT_14s0060g01490	0.212597	-0.228955	0.249015	0.444515	0.326286	10.3621	12.577	13.6368	12.7498	10.9303	WD2	DEV5	WD2_DEV5	DnaJ homolog, subfamily A, member 5	vv50132Primary_active_transporter_cat_A5_to_A8_vv60017C2H2	20.2.1_stress.abiotic.heat;
VIT_14s0060g01990	0.334961	0.00581249	0.349084	0.1519	0.539513	7.11997	8.17133	10.8434	9.38316	6.66336	WD2	DEV5	WD2_DEV5	ATPP2-B15 (Phloem protein 2-B15)	0	31.1_cell.organisation;
VIT_14s0066g00700	-0.227411	-0.356954	0.302626	1.18485	1.06314	7.62315	13.531	10.9065	9.58494	8.24812	WD2	DEV5	WD2_DEV5	Oleosin H-isoform	0	11.4_lipid metabolism.TAG synthesis;
VIT_14s0083g01140	0.388695	0.157445	0.301012	0.43904	1.51788	9.65907	10.6968	13.0059	12.5819	8.36246	WD2	DEV5	WD2_DEV5	B12D	0	33.99_development.unspecified;
VIT_14s0108g00630	0.241711	0.151133	1.24133	1.17856	1.34447	7.61492	9.81621	8.59635	6.29043	5.53813	WD2	DEV5	WD2_DEV5	Amino acid permease	vv50123Porters_cat_18_to_29	34.3_transport.amino acids;
VIT_15s0024g00910	-0.180549	0.225916	0.456003	0.510811	0.496743	8.14538	6.92971	8.39862	7.7551	7.02265	WD2	DEV5	WD2_DEV5	NFD4 (nuclear fusion defective 4)	0	33.99_development.unspecified;
VIT_15s0046g00480	0.115595	0.0741964	0.0111128	0.791691	0.730936	7.40852	9.22266	10.3452	8.84278	7.5546	WD2	DEV5	WD2_DEV5	Wax synthase	vv11000Single_reactions	35.1_not assigned.no ontology;
VIT_15s0048g02870	-0.0920642	0.172321	0.105597	1.18447	1.0046	8.50472	8.27675	11.3572	8.81845	6.30394	WD2	DEV5	WD2_DEV5	Homeobox-leucine zipper protein HB-7	vv60034HB	27.3.22_RNA.regulation of transcription.HB,Homeobox transcription factor family;
VIT_16s0013g00880	-0.134379	-0.462221	0.153901	0.0889355	0.483768	6.86123	13.8019	11.0663	8.72177	8.58769	WD2	DEV5	WD2_DEV5	Oleosin OLE-4	0	11.4_lipid metabolism.TAG synthesis;
VIT_16s0039g02290	-0.00795762	0.00941969	-0.0590286	0.340147	0.289473	10.0014	10.2656	10.5919	10.1705	9.77526	WD2	DEV5	WD2_DEV5	Unknown	0	35.2_not assigned.unknown;
VIT_17s0000g03860	0.0521312	-0.140636	0.112944	0.0924813	0.285992	9.02167	9.42035	9.79973	9.55339	9.21799	WD2	DEV5	WD2_DEV5	Kin17 DNA-binding protein	0	27.3.99_RNA.regulation of transcription.unclassified;
VIT_17s0000g04790	-0.104992	-0.0675582	0.262788	0.127654	0.306849	9.69397	10.183	10.7545	9.83129	8.88064	WD2	DEV5	WD2_DEV5	BIM1 (BES1-interacting Myc-like protein 1)	vv30005Brassinosteroids_signaling_vv60011BHLH	17.3.2.99_hormone metabolism.brassinosteroid.signal transduction.other;
VIT_17s0000g05880	-0.0817732	0.127405	0.345713	0.353602	0.370799	9.74005	10.5633	10.582	9.82841	9.3073	WD2	DEV5	WD2_DEV5	Calcineurin phosphoesterase	0	26.27_misc.calcineurin-like phosphoesterase family protein;
VIT_17s0000g06200	-0.0435079	-0.0415526	-0.222108	0.264686	0.450323	7.58023	8.03077	9.08287	8.16686	7.60582	WD2	DEV5	WD2_DEV5	Mini zinc finger 1 MIF1	vv60068Zf-HD	35.2_not assigned.unknown;
VIT_17s0000g09500	-0.0255968	-0.0349	0.107842	0.279105	0.239332	11.4476	11.5737	11.5488	11.3145	11.2714	WD2	DEV5	WD2_DEV5	Serine/threonine-protein kinase AFC2	0	29.4_protein.postranslational modification;
VIT_18s0001g05250	0.0301477	-0.125088	0.128858	0.218941	0.517667	11.4761	11.1377	11.835	11.6818	10.5951	WD2	DEV5	WD2_DEV5	DREB sub A-6 of ERF/AP2 transcription factor (RAP2.4)	vv30008Ethylene_signaling_vv60003AP2_EREBP	27.3.3_RNA.regulation of transcription.AP2/EREBP, APETALA2/Ethylene-responsive element binding protein family;
VIT_18s0001g09650	0.183324	-0.0561237	0.230851	0.268364	0.195897	9.3683	10.2408	10.4397	9.66846	9.07988	WD2	DEV5	WD2_DEV5	CYP81E1	vv10943Isoflavonoid_biosynthesis	26.1_misc.cytochrome P450;
VIT_18s0001g09940	0.213857	0.00660255	0.180852	0.185214	0.32198	10.2893	10.5251	10.7154	10.7802	10.3194	WD2	DEV5	WD2_DEV5	VFB1 (VIER F- box proteinE 1)	0	29.5.11.4.3.2_protein.degradation.ubiquitin.E3.SCF.FBOX;
VIT_18s0001g13320	-0.105026	-0.384813	0.413185	0.0819645	0.700989	4.69342	9.47756	8.31515	6.4764	5.58204	WD2	DEV5	WD2_DEV5	Dehydration-responsive element-binding protein 2D	vv30008Ethylene_signaling_vv60003AP2_EREBP	27.3.3_RNA.regulation of transcription.AP2/EREBP, APETALA2/Ethylene-responsive element binding protein family;
VIT_18s0001g13920	-0.0265372	-0.227595	-0.0109642	-0.0332345	0.369961	9.26473	9.72664	10.0634	9.74168	8.33989	WD2	DEV5	WD2_DEV5	Unknown protein	0	35.2_not assigned.unknown;
VIT_18s0072g01170	0.138701	-0.0143638	-0.0292947	0.42575	0.85344	10.4965	9.4179	10.7855	9.37458	8.82468	WD2	DEV5	WD2_DEV5	Phosphoribosylanthranilate transferase	vv10400Phenylalanine_tyrosine_and_tryptophan_biosynthesis	35.1.19_not assigned.no ontology.C2 domain-containing protein;
VIT_19s0014g02300	0.237411	-0.0574841	0.305512	0.391023	0.532724	6.33898	7.25217	7.09002	6.65004	6.1785	WD2	DEV5	WD2_DEV5	Prenylated rab acceptor (PRA1)	0	30.5_signalling.G-proteins;
VIT_19s0014g02630	-0.18154	0.0503056	-0.0758374	0.203345	0.289717	10.0168	10.2495	10.1896	10.0366	9.6764	WD2	DEV5	WD2_DEV5	No hit	0	35.2_not assigned.unknown;
VIT_19s0014g02640	0.00340202	0.0448912	0.0136549	0.166858	0.268184	12.0268	12.4588	12.4207	12.3333	11.9057	WD2	DEV5	WD2_DEV5	PPI1 (proton pump interactor 1)	0	35.2_not assigned.unknown;
VIT_00s0333g00040	-0.012581	0.126288	0.843213	1.73761	1.4729	9.05567	7.29849	6.32582	6.90995	8.28337	WD2	DEV6	WD2_DEV6	Early tobacco anther 1, putative	0	35.2_not assigned.unknown;
VIT_01s0010g02220	-0.22523	-0.16959	-0.0280899	0.130783	0.937928	6.62315	6.03815	5.53369	5.76201	5.57783	WD2	DEV6	WD2_DEV6	Zinc finger (C3HC4-type ring finger)	vv60078Other_zf-C3HC4	29.5.11.4.2_protein.degradation.ubiquitin.E3.RING;
VIT_01s0011g02520	-0.0377652	0.304404	0.546091	0.464889	0.792068	3.53454	4.52856	2.71916	2.24606	4.07487	WD2	DEV6	WD2_DEV6	EXS family protein / ERD1/XPR1/SYG1	vv50125Porters_cat_66_to_94	34.7_transport.phosphate;
VIT_01s0011g03540	0.0351967	-0.217156	0.853197	0.938434	1.65059	10.6886	10.8896	7.50108	7.77212	9.03966	WD2	DEV6	WD2_DEV6	Lateral organ boundaries protein 41	vv60007AS2	27.3.37_RNA.regulation of transcription.AS2,Lateral Organ Boundaries Gene Family;
VIT_01s0150g00190	-0.0156873	0.0296056	-0.0378969	0.159467	0.268007	13.4383	12.6625	12.7017	12.7907	13.3706	WD2	DEV6	WD2_DEV6	Transaldolase	vv10030Pentose_phosphate	7.2.2_OPP.non-reductive PP.transaldolase;
VIT_03s0038g01330	-0.0833113	-0.132809	0.103371	0.462068	0.613604	6.22786	5.92151	4.57698	3.80973	4.74525	WD2	DEV6	WD2_DEV6	Anthranilate N-benzoyltransferase protein 1	vv10400Phenylalanine_tyrosine_and_tryptophan_biosynthesis	35.1_not assigned.no ontology;
VIT_03s0038g02130	0.172206	-0.125235	0.0782175	0.190666	0.501057	10.8499	10.6494	9.31337	9.67925	9.9422	WD2	DEV6	WD2_DEV6	Cold shock protein-1	vv60023CSD	27.3.75_RNA.regulation of transcription.GRP;
VIT_04s0008g04230	-0.189721	0.140735	0.120663	0.720954	0.742466	7.37422	6.00927	4.71404	6.04924	7.94745	WD2	DEV6	WD2_DEV6	ABC transporter G member 22	vv52010ABC_transporters	34.16_transport.ABC transporters and multidrug resistance systems;
VIT_04s0008g04490	-0.454289	-0.0229951	-0.245754	-0.139879	-0.0544057	10.2113	9.15647	8.68316	8.47756	10.4442	WD2	DEV6	WD2_DEV6	MARD1 (mediator of ABA-regulated dormancy 1)	vv30001ABA_signaling	33.99_development.unspecified;
VIT_05s0020g00450	-0.141973	0.0808395	0.0740739	-0.0378042	0.261635	9.68157	9.27059	8.81597	9.17608	9.61817	WD2	DEV6	WD2_DEV6	DNA methyltransferase	0	27.3.46_RNA.regulation of transcription.DNA methyltransferases;
VIT_05s0020g01900	-0.219943	0.405918	0.350779	0.19084	0.725929	6.58789	5.93542	5.7661	4.71131	5.98794	WD2	DEV6	WD2_DEV6	No hit	0	35.2_not assigned.unknown;
VIT_05s0020g03010	0.0730048	-0.161252	0.272334	0.0845505	0.587846	7.17184	8.35242	5.91139	5.49391	6.82375	WD2	DEV6	WD2_DEV6	Carboxylesterase CXE	0	11.9.3.2_lipid metabolism.lipid degradation.lysophospholipases.carboxylesterase;
VIT_05s0051g00830	0.161779	0.0594117	0.394724	0.316006	0.381314	10.7204	10.6801	10.2866	10.403	10.6058	WD2	DEV6	WD2_DEV6	Dihydroxy-acid dehydratase	vv10290Valine_leucine_and_isoleucine_biosynthesis_vv10770Pantothenate_and_CoA_biosynthesis	35.1_not assigned.no ontology;
VIT_05s0062g00240	-0.023073	-0.457005	-0.241679	0.691656	2.05546	6.10214	6.68307	4.70198	4.21073	4.89833	WD2	DEV6	WD2_DEV6	Xyloglucan endotransglucosylase/hydrolase 23	vv40006Cell_wall	10.7_cell wall.modification;
VIT_05s0094g00420	-0.0547615	0.0934259	0.00177361	0.370894	0.599982	7.50984	6.78091	6.48755	6.16847	6.42461	WD2	DEV6	WD2_DEV6	Endosperm defective 1 EDE1	0	35.2_not assigned.unknown;
VIT_06s0004g02510	-0.191737	0.123267	-0.129692	0.211308	0.453741	8.48417	5.82171	4.81114	4.58817	6.94042	WD2	DEV6	WD2_DEV6	Unknown protein	0	35.2_not assigned.unknown;
VIT_06s0009g02390	-0.109988	-0.0433078	0.177447	0.0613772	0.378917	6.63537	7.395	5.93899	6.14736	7.53289	WD2	DEV6	WD2_DEV6	Scarecrow transcription factor 3 (SCL3)	vv60032GRAS	33.99_development.unspecified;
VIT_06s0061g01540	-0.24717	0.122742	0.189365	0.0178593	0.576058	7.35289	6.4403	5.77757	6.00328	5.9394	WD2	DEV6	WD2_DEV6	KCBP- interacting protein kinase	0	29.4_protein.postranslational modification;
VIT_07s0005g00510	-0.121387	0.129142	0.20413	0.488021	0.462327	8.98135	7.0333	5.16707	4.59992	6.90701	WD2	DEV6	WD2_DEV6	Monoglyceride lipase	vv10561Glycerolipid_metabolism	35.1_not assigned.no ontology;
VIT_07s0005g00780	-0.209201	-0.0599903	0.119265	0.124355	0.597917	7.1498	4.03633	3.33114	3.67633	5.10533	WD2	DEV6	WD2_DEV6	No hit	0	35.2_not assigned.unknown;
VIT_07s0031g01300	0.0430542	0.155289	-0.0864512	0.235204	0.393355	11.4241	11.3455	10.4933	10.9013	11.0965	WD2	DEV6	WD2_DEV6	No hit	0	35.2_not assigned.unknown;
VIT_07s0104g00960	0.00699521	-0.0184871	-0.0363146	0.530518	0.881795	6.65988	3.91814	3.51437	3.27023	5.19195	WD2	DEV6	WD2_DEV6	Histone H2AXb HTA3	0	28.1.3.2.1_DNA.synthesis/chromatin structure.histone.core.H2A;
VIT_07s0185g00050	-0.304738	-0.0513884	0.0291948	0.168377	0.956251	6.91453	3.37318	3.05982	3.19683	5.55791	WD2	DEV6	WD2_DEV6	Xyloglucan:xyloglucosyl transferase	vv40006Cell_wall	10.7_cell wall.modification;
VIT_08s0007g05570	0.364135	-0.115693	0.35165	0.419126	0.783629	7.69551	8.59388	6.68818	6.92352	7.60028	WD2	DEV6	WD2_DEV6	Embryo-abundant protein	0	33.99_development.unspecified;
VIT_08s0040g00060	0.00356965	0.0721295	-0.0651181	0.835185	1.07602	7.59133	6.36871	6.23182	6.56309	6.69508	WD2	DEV6	WD2_DEV6	Receptor protein kinase	0	30.2.3_signalling.receptor kinases.leucine rich repeat III;
VIT_08s0040g03390	0.139314	-0.0614684	0.116628	0.285854	0.606295	5.69024	5.34419	5.06835	5.11481	5.18751	WD2	DEV6	WD2_DEV6	Unknown	0	35.2_not assigned.unknown;
VIT_09s0002g00760	-0.28589	0.0628993	0.376375	0.191995	0.564998	8.12259	5.63668	5.44082	6.34741	6.95219	WD2	DEV6	WD2_DEV6	Unknown protein	0	35.2_not assigned.unknown;
VIT_10s0003g03490	-0.281577	0.121953	0.103888	1.26111	2.32099	10.1149	6.31924	5.30437	5.23018	6.40657	WD2	DEV6	WD2_DEV6	GA 2-oxidase	vv10904Diterpenoid_biosynthesis	17.6.1.13_hormone metabolism.gibberelin.synthesis-degradation.GA2 oxidase;
VIT_10s0003g05420	-0.289066	-0.189883	-0.0249515	-0.238936	0.732875	9.75639	6.52006	6.96811	8.40012	8.39849	WD2	DEV6	WD2_DEV6	S-2-hydroxy-acid oxidase, peroxisomal	vv10630Glyoxylate_and_dicarboxylate_metabolism	26.8_misc.nitrilases, *nitrile lyases, berberine bridge enzymes, reticuline oxidases, troponine reductases;
VIT_10s0116g00680	-0.0980583	0.125384	0.191757	0.321661	0.402447	8.04576	8.19049	7.19625	7.21465	7.58804	WD2	DEV6	WD2_DEV6	PDF2 (protodermal factor2)	vv60034HB	27.3.22_RNA.regulation of transcription.HB,Homeobox transcription factor family;
VIT_11s0016g00260	-0.0844889	-0.0921681	0.194312	-0.0656736	0.287007	9.29517	9.26151	8.98262	8.94697	9.04209	WD2	DEV6	WD2_DEV6	Tac7077	0	35.2_not assigned.unknown;
VIT_11s0016g02700	-0.0397055	0.0704752	0.229246	0.316234	0.544491	8.80467	8.2084	7.56375	8.16078	8.66318	WD2	DEV6	WD2_DEV6	IAA-amino acid hydrolase 2 (ILL2)	vv11002Auxin_biosynthesis	17.2.1_hormone metabolism.auxin.synthesis-degradation;
VIT_11s0016g03710	-0.117066	0.64381	0.733826	1.01222	0.731853	9.76559	6.30282	8.02208	7.14034	7.91659	WD2	DEV6	WD2_DEV6	Abl interactor protein 1 (ABIL1)	0	31.1_cell.organisation;
VIT_11s0037g00850	0.00663822	0.283935	0.244929	0.0716582	0.339344	9.66818	8.80004	7.7989	7.57016	8.19116	WD2	DEV6	WD2_DEV6	Tetratricopeptide repeat (TPR)-containing	0	35.2_not assigned.unknown;
VIT_12s0057g00560	-0.0712866	0.0232093	0.337941	0.149678	0.349277	9.2672	8.72656	8.07506	8.73858	9.43039	WD2	DEV6	WD2_DEV6	PAT1 (Phytochrome a signal transduction 1)	vv60032GRAS	27.3.21_RNA.regulation of transcription.GRAS transcription factor family;
VIT_13s0019g00780	-0.128677	-0.19935	0.00184433	0.45014	0.453459	7.38811	6.26962	4.31804	4.5432	7.03968	WD2	DEV6	WD2_DEV6	Histone H4	0	28.1.3.2.4_DNA.synthesis/chromatin structure.histone.core.H4;
VIT_13s0320g00020	-0.349938	0.0542708	0.176975	0.160415	0.566769	7.07329	4.19975	2.72984	3.17331	6.07849	WD2	DEV6	WD2_DEV6	Unknown	0	35.2_not assigned.unknown;
VIT_14s0006g02960	-0.0331439	-0.0145459	0.0135886	0.117947	0.202004	10.6679	10.7598	10.3302	10.2077	10.6536	WD2	DEV6	WD2_DEV6	KH domain containing protein	0	27.4_RNA.RNA binding;
VIT_14s0066g01800	-0.138429	0.0931005	0.298368	0.363798	0.373259	8.84307	8.40747	7.90642	8.15472	8.50323	WD2	DEV6	WD2_DEV6	Phosphatidylinositolglycan class N (PIG-N)	vv10563Glycosylphosphatidylinositol-anchor_biosynthesis	35.1_not assigned.no ontology;
VIT_14s0068g00930	0.120105	0.349675	0.227363	0.60819	0.483413	10.9995	10.3008	9.71919	10.2147	10.0925	WD2	DEV6	WD2_DEV6	Chalcone synthase	vv10941Flavonoid_biosynthesis	16.8.2.1_secondary metabolism.flavonoids.chalcones.naringenin-chalcone synthase;
VIT_14s0128g00460	-0.642699	0.11867	0.00108836	0.0203991	-0.284347	6.89691	3.42984	2.48476	3.24417	4.48476	WD2	DEV6	WD2_DEV6	Kinesin motor protein	vv44810Regulation_of_actin_cytoskeleton	31.1_cell.organisation;
VIT_16s0039g00010	-0.0779511	0.371072	0.116248	1.06088	0.831071	11.6666	9.70012	10.5196	9.7955	10.3543	WD2	DEV6	WD2_DEV6	ABC transporter G member 7	vv52010ABC_transporters	34.16_transport.ABC transporters and multidrug resistance systems;
VIT_17s0000g04470	0.0182251	0.284022	0.125611	0.302983	0.376584	8.28985	7.70592	7.74508	7.79741	8.00598	WD2	DEV6	WD2_DEV6	No hit	0	35.2_not assigned.unknown;
VIT_17s0000g08380	-0.108332	-0.147259	0.127813	0.069123	0.383214	8.73156	8.57086	7.86057	8.11407	8.21035	WD2	DEV6	WD2_DEV6	Unknown protein	0	35.2_not assigned.unknown;
VIT_17s0000g08450	0.120236	-0.13182	0.264823	0.741559	0.953221	5.30966	5.48959	3.69244	3.888	4.43692	WD2	DEV6	WD2_DEV6	Carbonic anhydrase chloroplast	vv10910Nitrogen_metabolism_vv50124Porters_cat_30_to_64	8.3_TCA / org transformation.carbonic anhydrases;
VIT_17s0000g09770	-0.360467	-0.258928	-0.225585	-0.0737165	0.733826	10.9948	8.10016	6.69885	7.87226	12.2066	WD2	DEV6	WD2_DEV6	Cysteine proteinase	0	29.5.3_protein.degradation.cysteine protease;
VIT_18s0001g15390	0.0004505	0.221361	-0.0221887	0.557364	0.487903	6.55606	7.3709	6.14646	6.06877	6.95187	WD2	DEV6	WD2_DEV6	Gaiacol peroxidase	vv10360Phenylalanine_metabolism_vv10680Methane_metabolism	26.12_misc.peroxidases;
VIT_18s0122g00550	-0.39412	-0.0171905	0.117816	0.206669	0.497807	7.85613	4.65806	5.0986	6.02126	6.57449	WD2	DEV6	WD2_DEV6	Cyclin-dependent kinase B2;1	vv44110Cell_cycle	31.2_cell.division;
VIT_18s0122g00670	-0.227766	-0.0214852	0.139767	0.194466	0.33004	8.75708	8.317	8.14332	8.05992	8.13924	WD2	DEV6	WD2_DEV6	Switching protein 3B ATSWI3B	vv30001ABA_signaling_vv60045MYBrelated	27.3.44_RNA.regulation of transcription.Chromatin Remodeling Factors;
VIT_19s0014g02490	-0.0279381	0.0473209	0.0040788	0.576402	0.522385	7.594	6.67539	6.08568	5.94725	7.50767	WD2	DEV6	WD2_DEV6	VQ motif-containing protein	0	35.1_not assigned.no ontology;
VIT_19s0015g01200	-0.212228	-0.0381117	0.018639	0.518301	0.501576	8.73589	9.10664	7.73699	7.32416	8.34629	WD2	DEV6	WD2_DEV6	Calcium-binding protein CML	vv34626Plant-pathogen_interaction	29.4_protein.postranslational modification;
VIT_19s0085g00030	-0.140969	-0.212654	0.398453	-0.0046834	0.432471	8.02486	7.10981	6.28133	6.72427	6.91316	WD2	DEV6	WD2_DEV6	Unknown protein	0	35.2_not assigned.unknown;
VIT_19s0090g01600	-0.50488	0.0360026	-0.0537796	-0.0903776	-0.224391	7.67614	4.26858	3.05821	3.65253	4.39199	WD2	DEV6	WD2_DEV6	Kinesin motor protein	vv44810Regulation_of_actin_cytoskeleton	31.1_cell.organisation;
VIT_00s0262g00090	0.0984166	-0.186274	-0.14176	-1.09824	-0.823785	4.39417	4.22227	4.18982	5.91418	4.87356	WD3	DEV0	WD3_DEV0	Receptor kinase RK20-1	0	30.2.99_signalling.receptor kinases.misc;30.2.17_signalling.receptor kinases.DUF 26
VIT_00s0388g00010	0.119483	0.0230868	-0.394302	-0.978885	-0.313328	4.77482	4.54575	4.24494	5.7504	4.46788	WD3	DEV0	WD3_DEV0	Serine/threonine kinase	0	35.2_not assigned.unknown;
VIT_00s0388g00020	-0.144452	-0.0994563	-0.168687	-1.08665	-0.0882002	4.54423	3.7954	3.8644	5.39415	3.58095	WD3	DEV0	WD3_DEV0	Receptor serine/threonine kinase PR5K	0	30.2.20_signalling.receptor kinases.wheat LRK10 like;30.2.15_signalling.receptor kinases.thaumatin like;11.9.3.3_lipid metabolism.lipid degradation.lysophospholipases.glycerophosphodiester phosphodiesterase;
VIT_00s0388g00050	0.038799	-0.0762248	-0.0816059	-0.789329	0.0386215	3.71685	3.17486	3.06221	5.04293	2.46729	WD3	DEV0	WD3_DEV0	Receptor kinase homolog LRK14	0	30.2.20_signalling.receptor kinases.wheat LRK10 like;30.2.16_signalling.receptor kinases.Catharanthus roseus-like RLK1;30.2.15_signalling.receptor kinases.thaumatin like;11.9.3.3_lipid metabolism.lipid degradation.lysophospholipases.glycerophosphodiester phosphodiesterase
VIT_00s0388g00060	0.127529	-0.109902	-0.157382	-0.957608	-0.0205395	3.81702	3.45433	3.19343	5.42668	2.93375	WD3	DEV0	WD3_DEV0	Receptor serine/threonine kinase	0	29.5.11.4.2_protein.degradation.ubiquitin.E3.RING;
VIT_01s0011g03430	0.498007	-0.470981	-0.551627	-1.82991	0.0300202	6.47486	6.75055	6.80845	9.28967	6.10952	WD3	DEV0	WD3_DEV0	No hit	0	35.2_not assigned.unknown;
VIT_01s0011g03990	0.0352387	-0.0551352	-0.357817	-1.01977	-0.236442	2.76919	3.93758	3.82337	4.90285	3.65415	WD3	DEV0	WD3_DEV0	Receptor serine/threonine kinase PR5K-l	0	30.2.20_signalling.receptor kinases.wheat LRK10 like;30.2.16_signalling.receptor kinases.Catharanthus roseus-like RLK1;30.2.15_signalling.receptor kinases.thaumatin like;11.9.3.3_lipid metabolism.lipid degradation.lysophospholipases.glycerophosphodiester phosphodiesterase
VIT_01s0011g06020	-0.0459978	-0.12435	-0.299956	-0.258516	0.0431885	10.7457	10.927	10.6879	11.2226	10.5664	WD3	DEV0	WD3_DEV0	Small nuclear ribonucleoprotein D2	vv23040Spliceosome	27.1_RNA.processing;
VIT_02s0025g04230	0.783372	-0.129347	-0.286902	-1.63663	-0.18389	3.42896	4.27617	3.7271	5.89493	4.99764	WD3	DEV0	WD3_DEV0	Thaumatin [Vitis vinifera]	0	20.2_stress.abiotic;
VIT_03s0063g00400	0.200764	-0.0889265	-0.33295	-1.17224	-0.525204	6.75001	6.86788	7.70153	9.4667	7.08657	WD3	DEV0	WD3_DEV0	Alpha-amylase / 1,4-alpha-D-glucan glucanohydrolase	vv10500Starch_and_sucrose_metabolism	2.2.2.1.1_major CHO metabolism.degradation.starch.starch cleavage.alpha amylase;
VIT_04s0008g00300	0.147921	-0.230157	-0.391072	-1.29772	-0.46194	3.92527	4.18187	4.54472	6.31563	4.26528	WD3	DEV0	WD3_DEV0	Clavata1 receptor kinase (CLV1)	0	30.2.11_signalling.receptor kinases.leucine rich repeat XI;
VIT_04s0008g00370	0.292672	-0.0639531	-0.214343	-1.00224	-0.379986	3.43609	3.52569	4.44458	5.70264	4.11071	WD3	DEV0	WD3_DEV0	Clavata1 receptor kinase (CLV1)	0	30.2.11_signalling.receptor kinases.leucine rich repeat XI;
VIT_04s0044g01460	0.0287359	-0.0133308	-0.0727638	-0.738745	0.02309	3.70796	2.96122	2.82351	4.75002	2.83099	WD3	DEV0	WD3_DEV0	PUB26 (plant U- box 26)	0	27.3.64_RNA.regulation of transcription.PHOR1;
VIT_05s0062g00710	-0.00253122	0.0335585	-0.132874	-0.891361	-0.0426721	2.7171	2.46158	3.05617	4.68745	2.57988	WD3	DEV0	WD3_DEV0	UDP-glucose:flavonoid 7-O-glucosyltransferase	vv10941Flavonoid_biosynthesis	26.2_misc.UDP glucosyl and glucoronyl transferases;17.2.1_hormone metabolism.auxin.synthesis-degradation
VIT_06s0004g01000	0.0362969	-0.109381	-0.578832	-1.25226	-0.14137	4.83683	4.50483	4.71266	7.00499	3.74403	WD3	DEV0	WD3_DEV0	Dirigent protein	0	20.1_stress.biotic;
VIT_06s0004g03620	0.133416	-0.102643	-0.30254	-0.327716	0.0549841	9.59005	9.41426	8.85332	9.71022	9.63005	WD3	DEV0	WD3_DEV0	MAPK MPK13	0	30.6_signalling.MAP kinases;29.4_protein.postranslational modification
VIT_06s0004g05700	0.0132222	0.130946	-0.569718	-0.61666	-0.0396498	3.43692	3.20989	5.43671	6.81466	3.27632	WD3	DEV0	WD3_DEV0	Glutathione S-transferase 8 GSTU8	vv10480Glutathione_metabolism	26.9_misc.glutathione S transferases;
VIT_07s0005g00300	-0.0805231	0.234536	-0.176187	-0.35776	-0.0859203	10.0996	8.81361	9.82511	9.98689	9.67938	WD3	DEV0	WD3_DEV0	Zinc finger (CCCH type) helicase family protein	vv60018C3H	28.1_DNA.synthesis/chromatin structure;
VIT_07s0005g00310	0.142255	0.000456666	-0.275843	-0.42976	-0.11444	8.4706	7.54426	8.74425	8.87045	8.30205	WD3	DEV0	WD3_DEV0	Zinc finger (CCCH type) helicase family protein	vv60018C3H	28.1_DNA.synthesis/chromatin structure;
VIT_07s0031g01010	-0.055072	-0.142478	-0.224877	-0.85956	-0.0738792	5.16359	4.96462	4.82098	6.17112	4.78293	WD3	DEV0	WD3_DEV0	L-ascorbate oxidase	vv10053Ascorbate_and_aldarate_metabolism_vv50109Incompletely_characterized_transport_systems	21.2.1_redox.ascorbate and glutathione.ascorbate;
VIT_07s0031g01040	0.258336	-0.086932	-0.415547	-1.55781	-0.104407	4.29093	3.79621	4.44152	7.59986	4.13318	WD3	DEV0	WD3_DEV0	L-ascorbate oxidase	vv10053Ascorbate_and_aldarate_metabolism_vv50109Incompletely_characterized_transport_systems	21.2.1_redox.ascorbate and glutathione.ascorbate;
VIT_08s0007g02630	-0.0480996	-0.0248736	-0.177526	-2.44821	-0.12951	3.67657	2.96122	3.19343	6.54211	3.16941	WD3	DEV0	WD3_DEV0	Secoisolariciresinol dehydrogenase	vv10940Phenylpropanoid_biosynthesis	26.22_misc.short chain dehydrogenase/reductase (SDR);17.1.1.1.11_hormone metabolism.abscisic acid.synthesis-degradation.synthesis.short chain alcohol dehydrogenmase (ABA2)
VIT_08s0007g04580	-0.17527	0.00393929	-0.426387	-0.96544	-0.242214	4.94381	4.76258	4.91453	5.62828	4.7234	WD3	DEV0	WD3_DEV0	UGT73C2 (UDP-glucosyl transferase 73C2)	0	26.2_misc.UDP glucosyl and glucoronyl transferases;20.1_stress.biotic;17.4.1_hormone metabolism.cytokinin.synthesis-degradation;16.8.4_secondary metabolism.flavonoids.flavonols
VIT_08s0007g04860	-0.00811464	-0.0338799	-0.989834	-0.971257	0.181174	5.52369	5.5077	6.12617	7.53699	4.40438	WD3	DEV0	WD3_DEV0	Nodulin family protein	0	33.99_development.unspecified;
VIT_10s0116g00760	0.127151	0.0729623	-0.259289	-0.34162	0.0977003	10.0854	9.92741	10.4569	11.0496	9.69598	WD3	DEV0	WD3_DEV0	Glucose-6-phosphate/phosphate translocator	vv50122Porters_cat_7_to_17	34.8_transport.metabolite transporters at the envelope membrane;
VIT_11s0016g02310	0.136445	-0.107106	-0.273846	-0.580642	-0.242864	7.63827	7.16856	7.51157	8.54747	7.4376	WD3	DEV0	WD3_DEV0	Thioredoxin 2	0	21.1_redox.thioredoxin;
VIT_13s0019g02400	-0.0966418	0.00873176	-0.0817871	-0.510061	0.12259	9.04764	8.64723	8.8495	9.42358	8.69296	WD3	DEV0	WD3_DEV0	Transducin protein	0	27.1_RNA.processing;
VIT_13s0019g03520	0.29955	-0.320526	-0.539084	-0.59124	0.104119	5.27014	5.26385	6.2992	7.80831	4.14743	WD3	DEV0	WD3_DEV0	No hit	0	35.2_not assigned.unknown;
VIT_13s0019g05110	-0.0574086	-0.0423357	-0.323725	-0.515831	-0.178148	9.92189	9.10199	10.0049	10.1439	9.68211	WD3	DEV0	WD3_DEV0	Amino acid binding protein	0	35.1_not assigned.no ontology;
VIT_13s0067g01700	0.0452086	-0.28476	-0.451129	-0.660972	0.221931	4.3222	4.6984	5.74661	6.67888	3.9594	WD3	DEV0	WD3_DEV0	Steroid 5alpha-reductase	vv10905Brassinosteroid_biosynthesis	35.2_not assigned.unknown;
VIT_13s0147g00180	0.0557871	-0.140495	-0.0183274	-0.633765	-0.170527	6.76039	6.00253	6.76431	6.82653	6.3172	WD3	DEV0	WD3_DEV0	Unknown	0	35.2_not assigned.unknown;
VIT_14s0036g00520	0.198604	0.0716031	0.198962	-0.0821966	0.268411	10.8725	11.2109	10.682	11.3576	10.7878	WD3	DEV0	WD3_DEV0	L-allo-threonine aldolase	vv10260Glycine_serine_and_threonine_metabolism	13.2.5.2_amino acid metabolism.degradation.serine-glycine-cysteine group.glycine;
VIT_14s0068g01260	0.102998	0.013562	-0.275173	-0.265904	0.111429	10.9845	11.0787	11.3682	11.6003	10.9239	WD3	DEV0	WD3_DEV0	Phosphate carrier protein	vv50123Porters_cat_18_to_29	34.9_transport.metabolite transporters at the mitochondrial membrane;
VIT_16s0013g01590	0.078012	0.072861	-0.481334	-0.836754	0.113651	3.68426	3.74919	4.51209	5.85929	3.53853	WD3	DEV0	WD3_DEV0	No hit	0	35.2_not assigned.unknown;
VIT_16s0039g01120	0.0523135	-0.0409049	-0.503134	-0.89049	-0.43806	4.59152	4.95108	5.19442	7.19161	4.9376	WD3	DEV0	WD3_DEV0	Phenylalanin ammonia-lyase [Vitis vinifera]	vv10350Tyrosine_metabolism_vv10360Phenylalanine_metabolism_vv10910Nitrogen_metabolism_vv10940Phenylpropanoid_biosynthesis	16.2.1.1_secondary metabolism.phenylpropanoids.lignin biosynthesis.PAL;
VIT_16s0039g01870	0.247266	0.156084	-0.0928853	-0.609237	-0.0587033	4.13663	4.8433	4.97623	6.63507	4.66784	WD3	DEV0	WD3_DEV0	Protein kinase	0	30.2.24_signalling.receptor kinases.S-locus glycoprotein like;30.2.20_signalling.receptor kinases.wheat LRK10 like;30.2.16_signalling.receptor kinases.Catharanthus roseus-like RLK1;30.2.15_signalling.receptor kinases.thaumatin like;30.2.8.2_signalling.receptor kinases.leucine rich repeat VIII.VIII-2;29.4_protein.postranslational modification;11.9.3.3_lipid metabolism.lipid degradation.lysophospho…
VIT_16s0050g00410	0.276731	-0.0611067	-0.913323	-1.59132	-0.492527	4.97771	5.20554	5.7286	7.94419	5.42636	WD3	DEV0	WD3_DEV0	Photoassimilate-responsive protein PAR-1a	0	30.1_signalling.in sugar and nutrient physiology;
VIT_16s0050g01780	0.167235	-0.101136	-0.463903	-1.46173	-0.549645	5.60947	5.74357	5.23996	6.94677	5.92321	WD3	DEV0	WD3_DEV0	Unknown protein	0	35.2_not assigned.unknown;
VIT_16s0050g01850	0.16548	0.01286	-0.704529	-0.771723	-0.271855	13.1698	11.9135	13.3138	14.0036	12.8512	WD3	DEV0	WD3_DEV0	AAA-type ATPase	0	29.5.9_protein.degradation.AAA type;
VIT_16s0050g01890	0.135841	-0.110182	-0.509369	-1.36068	-0.0791319	5.2061	4.39765	4.58009	6.85133	4.82857	WD3	DEV0	WD3_DEV0	Unknown	0	35.2_not assigned.unknown;
VIT_16s0098g00860	0.292957	-0.219492	-0.282739	-0.838204	-0.201604	4.54678	7.11421	6.36435	8.78431	6.65705	WD3	DEV0	WD3_DEV0	Flavanone 3-hydroxylase	vv10941Flavonoid_biosynthesis	16.8.3_secondary metabolism.flavonoids.dihydroflavonols;
VIT_16s0098g01160	0.300996	0.0720194	-0.606556	-0.865292	-0.106738	5.9955	5.37013	6.11045	7.71617	5.06438	WD3	DEV0	WD3_DEV0	Subtilisin protease	vv50101Channels_and_pores	29.5.1_protein.degradation.subtilases;
VIT_16s0100g00880	0.115945	0.0273048	-0.303725	-0.788735	-0.215796	3.62095	4.86288	4.28292	6.37391	4.19506	WD3	DEV0	WD3_DEV0	Stilbene synthase [Vitis pseudoreticulata]	vv10940Phenylpropanoid_biosynthesis	16.8.2.1_secondary metabolism.flavonoids.chalcones.naringenin-chalcone synthase;16.8.2_secondary metabolism.flavonoids.chalcones
VIT_16s0100g00950	0.376626	-0.062222	-0.326712	-1.26543	-0.453608	5.5942	5.73724	5.7162	8.93504	5.22463	WD3	DEV0	WD3_DEV0	Stilbene synthase 3	vv10940Phenylpropanoid_biosynthesis	16.8.2.1_secondary metabolism.flavonoids.chalcones.naringenin-chalcone synthase;
VIT_16s0100g01130	0.382728	-0.000811685	-0.222353	-1.14297	-0.570541	5.17018	4.93667	4.69664	7.76431	5.38244	WD3	DEV0	WD3_DEV0	Stilbene synthase [Vitis vinifera]	vv10940Phenylpropanoid_biosynthesis	16.8.2.1_secondary metabolism.flavonoids.chalcones.naringenin-chalcone synthase;
VIT_16s0100g01150	0.0944484	-0.0789028	-0.240349	-0.549206	-0.223023	4.5123	4.35892	4.05467	6.77583	4.49417	WD3	DEV0	WD3_DEV0	Stilbene synthase [Vitis vinifera]	vv10940Phenylpropanoid_biosynthesis	16.8.2.1_secondary metabolism.flavonoids.chalcones.naringenin-chalcone synthase;16.8.2_secondary metabolism.flavonoids.chalcones
VIT_17s0000g08720	0.16697	-0.0824115	-0.224524	-0.765861	-0.249518	4.0781	4.02611	3.70024	5.54641	3.78709	WD3	DEV0	WD3_DEV0	RKF2 (receptor-like serine/threonine kinase 2)	0	30.2.17_signalling.receptor kinases.DUF 26;
VIT_18s0001g08760	0.0766483	-0.450323	-0.68034	-0.660543	-0.34065	6.72387	7.49485	7.52356	9.51734	6.05515	WD3	DEV0	WD3_DEV0	No hit	0	35.2_not assigned.unknown;
VIT_19s0090g01590	-0.107933	0.0499802	-0.0816025	-0.282637	-0.199489	9.76234	9.88019	9.96032	9.88085	9.84491	WD3	DEV0	WD3_DEV0	Import inner membrane translocase subunit Tim17/Tim22/Tim23	vv50132Primary_active_transporter_cat_A5_to_A8	29.3.2_protein.targeting.mitochondria;
VIT_00s0174g00070	0.0201651	0.114589	-0.286672	-1.00957	0.210634	5.2089	6.12963	5.18725	6.12175	4.2444	WD3	DEV1	WD3_DEV1	Ankyrin repeat protein	0	35.2_not assigned.unknown;
VIT_00s0199g00150	-0.0535085	-0.101462	-0.345516	-0.467733	-0.0301111	9.07609	9.43252	8.71722	8.52719	7.79234	WD3	DEV1	WD3_DEV1	Threonine endopeptidase	0	29.5_protein.degradation;
VIT_00s0250g00090	0.509205	-0.0195281	-0.27587	-0.975667	-0.0718048	4.57374	4.83787	3.62895	4.45348	2.88556	WD3	DEV1	WD3_DEV1	Oxidoreductase, 2OG-Fe(II) oxygenase	0	26.7_misc.oxidases - copper, flavone etc;
VIT_00s0264g00050	0.220918	0.101296	-0.192764	-0.26908	-0.0808265	11.7184	10.4893	11.1796	10.0407	9.43044	WD3	DEV1	WD3_DEV1	Unknown protein	0	35.2_not assigned.unknown;
VIT_00s0302g00020	0.0859174	-0.00224948	0.313401	-0.772216	-0.120157	5.11084	3.78816	3.8695	4.99334	4.00825	WD3	DEV1	WD3_DEV1	LYS/HIS transporter 7 LHT7	vv50123Porters_cat_18_to_29	34.3_transport.amino acids;
VIT_00s0304g00020	0.155807	-0.0369847	-0.58466	-0.977748	-0.295583	9.34377	9.24337	7.77875	6.90352	6.39499	WD3	DEV1	WD3_DEV1	UNE2 (unfertilized embryo sac 2)	vv50121Porters_cat_1_to_6	34.99_transport.misc;33.99_development.unspecified
VIT_00s0370g00070	0.106104	-0.0327915	-0.156629	-0.43392	0.118107	8.70088	9.2498	8.03981	7.6101	5.82693	WD3	DEV1	WD3_DEV1	Epoxide hydrolase	0	26.1_misc.misc2;
VIT_00s0415g00080	0.1927	0.107076	0.0628466	-0.396022	-0.204167	10.6166	8.38177	8.10396	8.39788	7.2088	WD3	DEV1	WD3_DEV1	Beta-D-xylosidase	vv10500Starch_and_sucrose_metabolism_vv10520Nucleotide_sugars_metabolism	10.6.2_cell wall.degradation.mannan-xylose-arabinose-fucose;
VIT_00s0772g00010	-0.220307	0.0992843	0.0417422	-0.489195	-0.256876	10.0277	9.57756	7.54375	8.51515	8.22729	WD3	DEV1	WD3_DEV1	Protein kinase	0	29.4.1.59_protein.postranslational modification.kinase.receptor like cytoplasmatic kinase IX;
VIT_00s0780g00030	0.159709	0.151122	-0.10034	-0.837855	-0.297234	4.64103	4.62389	3.71502	4.75153	4.28675	WD3	DEV1	WD3_DEV1	No hit	0	35.2_not assigned.unknown;
VIT_00s0780g00040	0.212368	0.0368641	-0.281745	-1.32114	-0.339369	5.67017	4.86479	4.23067	6.57097	4.62969	WD3	DEV1	WD3_DEV1	RGLG2 (ring Domain LIGASE2)	vv50004Auxin_transport	29.5.11.4.2_protein.degradation.ubiquitin.E3.RING;
VIT_01s0010g02770	-0.240179	-0.0711507	-0.406057	-0.774959	-0.0195524	8.26464	7.28425	7.1777	8.68011	6.12053	WD3	DEV1	WD3_DEV1	Adenylate kinase-b	vv10230Purine_metabolism	23.4.1_nucleotide metabolism.phosphotransfer and pyrophosphatases.adenylate kinase;
VIT_01s0010g03330	-0.0119437	0.0464028	-0.463241	-0.456341	-0.0994998	7.41398	5.99583	6.67495	7.14463	6.74294	WD3	DEV1	WD3_DEV1	Unknown	0	35.2_not assigned.unknown;
VIT_01s0011g06080	0.190309	-0.142782	-0.461806	-1.15046	-0.163093	8.41319	8.05866	7.02086	8.0223	6.63549	WD3	DEV1	WD3_DEV1	Lectin protein kinase family	0	30.2.24_signalling.receptor kinases.S-locus glycoprotein like;
VIT_01s0026g00330	-0.0138761	0.139462	-0.809789	-0.405812	-0.0118451	10.1954	9.89944	8.36086	6.38108	4.67997	WD3	DEV1	WD3_DEV1	NHL repeat-containing protein	0	35.1_not assigned.no ontology;
VIT_01s0127g00230	-0.0184536	0.044322	-0.396747	-0.585066	-0.180891	10.1827	9.50778	10.0575	9.71419	9.1133	WD3	DEV1	WD3_DEV1	NIK3 (NSP- interacting kinase 3)	0	30.2.2_signalling.receptor kinases.leucine rich repeat II;
VIT_01s0127g00540	0.175953	-0.250665	0.272391	-0.620483	0.305562	11.2116	11.026	9.13153	9.09753	6.73343	WD3	DEV1	WD3_DEV1	Protein disulfide isomerase	0	35.1.26_not assigned.no ontology.DC1 domain containing protein;
VIT_01s0127g00560	0.343772	-0.123951	0.149116	-0.812575	0.0167597	12.794	12.5164	10.9074	11.1111	8.63444	WD3	DEV1	WD3_DEV1	Protein disulfide isomerase	0	35.1.26_not assigned.no ontology.DC1 domain containing protein;
VIT_01s0137g00460	-0.246249	0.107854	-0.399277	-0.621523	-0.234839	8.5948	9.36564	8.18649	8.63786	7.19166	WD3	DEV1	WD3_DEV1	RGLG2 (ring Domain LIGASE2)	vv50004Auxin_transport	29.5.11.4.2_protein.degradation.ubiquitin.E3.RING;
VIT_01s0146g00450	-0.0709002	-0.0117502	-0.116082	-0.312866	-0.160654	9.55996	9.29867	9.13573	8.89361	8.55651	WD3	DEV1	WD3_DEV1	Transport inhibitor response 1 protein	vv30003Auxin_signaling	17.2.2_hormone metabolism.auxin.signal transduction;
VIT_01s0146g00480	0.562186	-0.139468	-0.888486	-0.850923	-0.0784313	7.32059	8.52962	5.29118	6.15098	4.3714	WD3	DEV1	WD3_DEV1	TIFY 9 (Jasmonate ZIM domain-containing protein 10)	vv30011Jasmonate_signaling_vv60069ZIM	35.2_not assigned.unknown;
VIT_01s0150g00140	0.193899	-0.154518	-0.936183	-0.766081	-0.472306	7.79003	8.28386	8.23986	7.96857	8.12376	WD3	DEV1	WD3_DEV1	ORTH2/VIM1 (variant in methylation 1)	vv60056SET_PCG	29.5.11.4.2_protein.degradation.ubiquitin.E3.RING;27.3.11_RNA.regulation of transcription.C2H2 zinc finger family
VIT_01s0244g00070	-0.0521671	0.165161	-0.150661	-0.322682	-0.211206	10.3239	9.73508	9.27794	9.23812	8.70742	WD3	DEV1	WD3_DEV1	Unknown protein	0	35.2_not assigned.unknown;
VIT_02s0012g00550	0.185533	0.0286314	-0.567663	-0.856402	-0.272433	10.9794	10.9133	8.17819	9.1954	8.31011	WD3	DEV1	WD3_DEV1	Inositol polyphosphate 5-phosphatase II	vv10562Inositol_phosphate_metabolism_vv34070Phosphatidylinositol_signaling_system	3.4.1_minor CHO metabolism.myo-inositol.poly-phosphatases;
VIT_02s0012g02780	-0.0112207	0.0307535	0.0667622	-0.402793	-0.238232	9.32649	9.3727	9.05054	9.25452	9.29665	WD3	DEV1	WD3_DEV1	Cytochrome b5 domain-containing protein	0	21.2_redox.ascorbate and glutathione;
VIT_02s0025g00210	0.179944	-0.119438	-0.734557	-0.686236	-0.251853	9.82218	10.3483	8.3078	7.93332	8.05179	WD3	DEV1	WD3_DEV1	fringe protein	0	35.1_not assigned.no ontology;
VIT_02s0025g00350	-0.0619873	-0.0694894	-0.540831	-1.0339	-0.411976	5.79876	5.44742	4.68076	6.43036	4.99373	WD3	DEV1	WD3_DEV1	Heavy-metal-associated domain-containing protein	0	28.2_DNA.repair;
VIT_02s0025g02560	0.42424	0.267838	0.611183	0.247661	0.533842	9.94216	10.3387	9.57502	9.35288	9.11907	WD3	DEV1	WD3_DEV1	O-succinylhomoserine sulfhydrylase	vv10271Methionine_metabolism_vv10272Cysteine_metabolism_vv10450Selenoamino_acid_metabolism_vv10920Sulfur_metabolism	13.2.3.4.1_amino acid metabolism.degradation.aspartate family.methionine.methionine gamma-lyase;
VIT_02s0025g03480	-0.0989572	0.27934	-0.184457	-0.398263	-0.100192	10.6022	9.2592	9.08987	8.71353	8.64991	WD3	DEV1	WD3_DEV1	Kinesin motor domain containing protein	vv44810Regulation_of_actin_cytoskeleton	31.1_cell.organisation;
VIT_02s0025g03760	-0.207782	0.272321	-0.337832	-0.445338	0.138177	11.7023	8.46676	9.11497	8.77078	5.8108	WD3	DEV1	WD3_DEV1	Myosin-related	vv44810Regulation_of_actin_cytoskeleton	35.1_not assigned.no ontology;
VIT_02s0025g04270	0.696447	-0.282385	-0.288793	-1.57896	-0.369716	3.51674	4.44214	3.58558	5.19314	3.85235	WD3	DEV1	WD3_DEV1	Thaumatin	0	20.2_stress.abiotic;
VIT_02s0033g00920	-0.00144799	0.0153537	0.0301827	-0.830144	-0.0426721	4.51808	3.85694	3.14688	4.59003	2.57988	WD3	DEV1	WD3_DEV1	No hit	0	35.2_not assigned.unknown;
VIT_02s0154g00350	0.528345	-0.169701	-0.607018	-0.73109	-0.168684	9.77352	9.20925	8.57736	8.71054	5.76978	WD3	DEV1	WD3_DEV1	L-lactate dehydrogenase A	vv10010Glycolysis_vv10272Cysteine_metabolism_vv10620Pyruvate_metabolism_vv10640Propanoate_metabolism	5.1_fermentation.LDH;
VIT_03s0017g01940	0.588204	-0.0637515	-0.0467899	-0.717452	-0.260961	7.67683	7.65544	6.32639	8.5472	7.07131	WD3	DEV1	WD3_DEV1	Unknown	0	35.2_not assigned.unknown;
VIT_03s0017g01990	0.101811	-0.0169001	-0.400973	-0.699695	-0.351441	5.27468	4.84592	5.36739	6.71826	4.0394	WD3	DEV1	WD3_DEV1	UDP-glucose glucosyltransferase	vv10500Starch_and_sucrose_metabolism	26.2_misc.UDP glucosyl and glucoronyl transferases;17.1.1_hormone metabolism.abscisic acid.synthesis-degradation
VIT_03s0038g00430	0.433808	0.100652	-0.220355	-0.441545	0.131716	9.3354	8.72356	8.85015	8.74247	7.46632	WD3	DEV1	WD3_DEV1	Enhanced disease susceptibility 5 EDS5	vv30011Jasmonate_signaling_vv50125Porters_cat_66_to_94	20.1_stress.biotic;
VIT_03s0038g02230	0.14503	-0.109866	-0.622865	-0.398154	-0.00166246	11.8603	12.5825	8.47292	6.89505	5.6997	WD3	DEV1	WD3_DEV1	Subtilisin-like serine protease 2	vv50101Channels_and_pores	29.5.1_protein.degradation.subtilases;
VIT_03s0038g02400	-0.167806	-0.00454137	-0.245852	-0.896598	-0.354032	10.1113	8.08079	5.49767	6.39265	5.86679	WD3	DEV1	WD3_DEV1	Protein kinase	0	29.4.1.56_protein.postranslational modification.kinase.receptor like cytoplasmatic kinase VI;
VIT_03s0038g03220	0.371162	-0.21929	-0.582548	-0.91733	-0.316619	9.74705	9.27465	8.4642	9.03619	5.10126	WD3	DEV1	WD3_DEV1	Chitin elicitor-binding CEBIP LysM domain-containing	vv34626Plant-pathogen_interaction	35.1_not assigned.no ontology;
VIT_03s0038g03660	0.136331	-0.0608532	-0.710843	-0.633957	0.211208	9.95864	9.30259	8.88535	7.06803	4.29068	WD3	DEV1	WD3_DEV1	Armadillo/beta-catenin repeat protein / U-box domain-containing	0	20.1_stress.biotic;
VIT_03s0038g03920	0.228953	0.0748765	-0.39563	-0.418074	-0.077486	9.98782	9.6905	10.0415	10.4267	9.89693	WD3	DEV1	WD3_DEV1	Glutamate receptor 2 GLUR2	vv50101Channels_and_pores	30.1_signalling.in sugar and nutrient physiology;
VIT_03s0038g04700	-0.0787874	-0.072539	-0.566035	-0.469193	-0.316293	12.0518	11.2397	11.9928	11.4227	10.9469	WD3	DEV1	WD3_DEV1	Isoflavone reductase	vv10943Isoflavonoid_biosynthesis	16.8.5.1_secondary metabolism.flavonoids.isoflavones.isoflavone reductase;
VIT_03s0063g00830	0.0934856	-0.0934035	-0.186274	-0.384556	-0.123256	10.5535	10.9512	10.5083	9.38036	9.10726	WD3	DEV1	WD3_DEV1	Carboxyesterase 5 CXE5	0	24_Biodegradation of Xenobiotics;11.9.4.5_lipid metabolism.lipid degradation.beta-oxidation.acyl-CoA thioesterase;11.9.3.2_lipid metabolism.lipid degradation.lysophospholipases.carboxylesterase;
VIT_03s0063g02380	-0.0291175	-0.414471	-0.596911	-1.52488	-0.886976	12.8993	12.8663	10.3316	7.6543	5.68312	WD3	DEV1	WD3_DEV1	Specific tissue protein 2	0	35.2_not assigned.unknown;
VIT_03s0091g00100	0.135201	-0.211007	-0.250889	-0.383363	-0.151352	7.69008	7.89015	7.64543	8.00032	7.30283	WD3	DEV1	WD3_DEV1	Methylthioribose kinase	vv10271Methionine_metabolism	13.99_amino acid metabolism.misc;
VIT_03s0091g00410	-0.176241	-0.138653	-0.435664	-0.713614	-0.0232651	10.1848	9.56016	9.35861	8.31342	6.53853	WD3	DEV1	WD3_DEV1	Unknown protein	0	35.2_not assigned.unknown;
VIT_03s0091g01130	0.156808	-0.283232	-0.622532	-1.00071	0.184402	7.61854	7.488	6.21953	5.67238	3.44051	WD3	DEV1	WD3_DEV1	Meprin and TRAF homology domain-containing protein	0	35.1_not assigned.no ontology;
VIT_03s0091g01290	0.000696077	0.701408	0.154996	-0.111074	0.0920622	10.7879	8.11018	5.68145	4.6748	4.34788	WD3	DEV1	WD3_DEV1	Serine carboxypeptidase S10	0	29.5.5_protein.degradation.serine protease;
VIT_03s0180g00040	-0.0270171	0.159417	-0.779428	-0.515756	0.165	7.81166	7.45152	7.37491	6.86533	5.47051	WD3	DEV1	WD3_DEV1	Cyclin D3_2	vv30007Cytokinin_signaling_vv44110Cell_cycle	31.3_cell.cycle;31.2_cell.division
VIT_03s0180g00280	0.185879	-0.183859	-0.0208084	-1.2738	-0.695093	8.90114	8.52546	5.35836	7.04319	6.83735	WD3	DEV1	WD3_DEV1	Indole-3-acetate beta-glucosyltransferase	vv11002Auxin_biosynthesis	26.2_misc.UDP glucosyl and glucoronyl transferases;
VIT_03s0180g00320	0.0949557	0.0690505	0.0454509	-0.573594	-0.0458331	10.2409	10.2533	8.39076	7.45237	7.61828	WD3	DEV1	WD3_DEV1	Indole-3-acetate beta-glucosyltransferase	vv11002Auxin_biosynthesis	26.2_misc.UDP glucosyl and glucoronyl transferases;
VIT_04s0008g01470	0.396684	0.158682	-0.343425	-1.45009	-0.644794	7.22726	7.29835	6.8435	8.57448	6.12704	WD3	DEV1	WD3_DEV1	WRKY DNA-binding protein 50	vv60066WRKY	27.3.32_RNA.regulation of transcription.WRKY domain transcription factor family;
VIT_04s0008g01860	0.243138	0.0375268	-0.438911	-0.851139	0.00497342	5.31775	4.50698	4.08657	4.5731	2.86441	WD3	DEV1	WD3_DEV1	CYP72A58	vv10902Monoterpenoid_biosynthesis	26.1_misc.cytochrome P450;
VIT_04s0008g01910	0.0865097	0.130802	-0.92416	-0.547547	0.00906764	10.3041	9.14472	7.45385	7.01129	4.77157	WD3	DEV1	WD3_DEV1	ferredoxin-related	vv10195Photosynthesis	1.1.5.2_PS.lightreaction.other electron carrier (ox/red).ferredoxin;
VIT_04s0008g03240	-0.082585	-0.100719	-0.404501	-0.751528	-0.239852	7.67856	8.43254	6.11974	5.15154	5.13371	WD3	DEV1	WD3_DEV1	BAM2 (big apical meristem 2)	vv30009Flower_development	30.2.4_signalling.receptor kinases.leucine rich repeat IV;
VIT_04s0008g03530	0.557205	0.036653	-0.437197	-0.604806	0.248561	7.18456	6.1163	6.15638	7.0681	5.92559	WD3	DEV1	WD3_DEV1	Ankyrin repeat	vv50108Accessory_factors_involved_in_transport	31.1_cell.organisation;
VIT_04s0008g05750	0.07371	0.0246942	-0.408746	-0.921763	-0.120658	4.78602	4.19485	4.79007	4.54992	3.19152	WD3	DEV1	WD3_DEV1	WRKY DNA-binding protein 18	vv60066WRKY	27.3.32_RNA.regulation of transcription.WRKY domain transcription factor family;
VIT_04s0023g00350	-0.0690099	-0.0508543	-0.0762022	-0.339816	-0.149871	9.39967	9.57286	9.27256	9.16507	8.94662	WD3	DEV1	WD3_DEV1	Unknown	0	35.2_not assigned.unknown;
VIT_04s0023g00920	-0.0443155	-0.0454201	-0.703483	-0.427565	0.276935	12.0887	9.81347	10.8944	10.9245	10.0603	WD3	DEV1	WD3_DEV1	DCL2 (DICER 2)	0	27.1.20_RNA.processing.degradation dicer;
VIT_04s0044g00720	0.163282	-0.19094	-0.662087	-0.62796	-0.0786314	7.67897	7.54575	6.43994	6.04972	3.13664	WD3	DEV1	WD3_DEV1	S-receptor kinase	0	29.4_protein.postranslational modification;
VIT_05s0020g00680	0.00688924	-0.278655	-0.555523	-1.13861	-0.372684	9.13041	8.58149	8.41861	6.61219	4.82812	WD3	DEV1	WD3_DEV1	ABC transporter G member 21	vv52010ABC_transporters	34.16_transport.ABC transporters and multidrug resistance systems;
VIT_05s0020g01250	0.0955647	-0.0110156	-0.41818	-0.473979	-0.191391	9.64481	9.50872	9.64097	9.09477	8.98498	WD3	DEV1	WD3_DEV1	BTB/POZ domain-containing protein	vv60093TRAF	35.2_not assigned.unknown;
VIT_05s0020g02210	0.116268	0.0764588	-0.465342	-0.776591	0.0497133	11.4241	9.87964	7.06911	7.41302	5.6001	WD3	DEV1	WD3_DEV1	Histidine-containing phosphotransfer protein	vv30007Cytokinin_signaling	30.1_signalling.phosphorelay;30.2.99_signalling.receptor kinases.misc
VIT_05s0020g02760	0.108101	0.0629478	-0.200249	-0.684268	-0.453014	6.63431	6.35738	5.32647	5.85629	5.2546	WD3	DEV1	WD3_DEV1	Signal peptidase complex subunit 3	vv23060Protein_export	29.3.4.99_protein.targeting.secretory pathway.unspecified;
VIT_05s0020g03170	0.154918	0.0177596	-0.789019	-0.692739	-0.296143	9.42575	9.55882	8.42198	7.42341	5.17181	WD3	DEV1	WD3_DEV1	Lipoxygenase	vv10592alpha-Linolenic_acid_metabolism	17.7.1.2_hormone metabolism.jasmonate.synthesis-degradation.lipoxygenase;
VIT_05s0020g03210	-0.141636	-0.126406	-0.0719964	-0.760196	-0.192246	5.12623	4.12125	4.08396	4.89706	3.72071	WD3	DEV1	WD3_DEV1	S-receptor kinase	0	29.4_protein.postranslational modification;
VIT_05s0020g04020	0.151079	0.00403948	0.440692	-0.030069	0.295312	8.33036	9.04657	7.53171	6.76441	4.58255	WD3	DEV1	WD3_DEV1	Unknown protein	0	35.2_not assigned.unknown;
VIT_05s0020g04600	-0.00169848	0.00845092	-0.102702	-0.657216	-0.279987	7.66713	8.3494	7.03611	5.93974	5.54652	WD3	DEV1	WD3_DEV1	Metallothionein	0	35.2_not assigned.unknown;
VIT_05s0020g04760	-0.112107	-0.0647433	-0.0197346	-0.355227	-0.236805	9.41827	8.9674	8.29867	8.44629	8.37317	WD3	DEV1	WD3_DEV1	DNA-directed RNA polymerase II subunit G	vv23020RNA_polymerase	27.2_RNA.transcription;
VIT_05s0029g00410	0.0839239	-0.0780397	-0.0531281	-0.410463	-0.205169	7.95372	8.02256	7.95529	7.95222	7.73759	WD3	DEV1	WD3_DEV1	Werner Syndrome exonuclease (WEX)	0	28.99_DNA.unspecified;
VIT_05s0049g00090	0.341964	0.226406	-0.429895	-0.274112	0.201107	12.8077	13.15	11.9477	11.5374	9.12783	WD3	DEV1	WD3_DEV1	Ethylene receptor (ETR2)	vv30008Ethylene_signaling	17.5.2_hormone metabolism.ethylene.signal transduction;
VIT_05s0049g00290	-0.0959894	0.0828523	-0.148707	-0.514109	-0.381496	8.05985	7.46534	7.69141	7.62656	6.91893	WD3	DEV1	WD3_DEV1	No hit	0	35.2_not assigned.unknown;
VIT_05s0062g00820	-0.0985224	-0.311208	-0.66267	-1.01947	-0.0961648	8.48717	8.53328	6.84645	7.15888	5.57907	WD3	DEV1	WD3_DEV1	Unknown protein	0	35.2_not assigned.unknown;
VIT_05s0062g01160	0.152824	-0.285089	-0.223327	-1.26538	-0.111613	4.37791	4.98628	3.4204	4.63921	3.04764	WD3	DEV1	WD3_DEV1	Pectinesterase family	vv40006Cell_wall	10.8.1_cell wall.pectin*esterases.PME;
VIT_05s0077g00520	0.136466	0.00853837	-0.500517	-0.724327	0.184266	11.0434	9.81759	8.56799	8.63884	7.41178	WD3	DEV1	WD3_DEV1	Gibberellin 2-oxidase	vv10904Diterpenoid_biosynthesis	17.6.1.13_hormone metabolism.gibberelin.synthesis-degradation.GA2 oxidase;
VIT_05s0077g01450	0.0183896	-0.000939421	-0.636587	-0.37631	0.241638	8.32315	8.01401	7.19234	6.54356	3.83345	WD3	DEV1	WD3_DEV1	GATA transcription factor 16	vv60016C2C2-GATA	27.3.9_RNA.regulation of transcription.C2C2(Zn) GATA transcription factor family;
VIT_05s0094g00770	0.14375	-0.0498124	-0.453001	-0.787471	-0.376219	5.00937	4.78735	4.47662	5.10099	4.39152	WD3	DEV1	WD3_DEV1	Short-chain dehydrogenase/reductase (SDR)	0	26.22_misc.short chain dehydrogenase/reductase (SDR);
VIT_05s0102g00590	0.306355	0.0873414	-0.701488	-0.583399	0.112267	10.8563	9.74115	10.0248	8.75764	6.62743	WD3	DEV1	WD3_DEV1	No hit	0	35.2_not assigned.unknown;
VIT_05s0102g00660	0.140986	-0.249212	-0.597213	-0.870715	0.0278197	5.89929	5.44046	6.05985	5.2738	2.75978	WD3	DEV1	WD3_DEV1	No hit	0	35.2_not assigned.unknown;
VIT_05s0102g00710	0.464727	-0.198165	0.0869372	-0.164156	0.371437	11.7618	10.8474	8.72283	10.1592	9.05301	WD3	DEV1	WD3_DEV1	fructokinase-1	vv10051Fructose_and_mannose_metabolism_vv10500Starch_and_sucrose_metabolism	2.2.1.1_major CHO metabolism.degradation.sucrose.fructokinase;
VIT_06s0004g00020	0.12853	0.10688	-0.121574	-0.650604	-0.419923	6.00493	5.08007	4.44896	6.4892	4.89462	WD3	DEV1	WD3_DEV1	NAC domain containing protein 32	vv60046NAC	33.99_development.unspecified;27.3.27_RNA.regulation of transcription.NAC domain transcription factor family
VIT_06s0004g00410	-0.026239	-0.100824	-0.459732	-0.363515	-0.0521725	11.8275	11.3436	10.4631	9.15493	8.94027	WD3	DEV1	WD3_DEV1	Carboxyl-terminal peptidase	0	29.5_protein.degradation;
VIT_06s0004g00800	-0.177804	-0.190156	-0.566075	-0.574353	-0.336802	8.01889	8.42713	7.45215	7.48142	6.35955	WD3	DEV1	WD3_DEV1	Amino acid permease	vv50123Porters_cat_18_to_29	34.3_transport.amino acids;
VIT_06s0004g00990	0.00470904	-0.168018	-1.02345	-0.900119	-0.022602	11.3665	10.2399	8.93476	9.45378	4.93023	WD3	DEV1	WD3_DEV1	Dirigent protein	0	20.1_stress.biotic;
VIT_06s0004g01890	-0.0281948	-0.172792	-0.14456	-0.42796	-0.161981	11.2974	10.2244	8.62774	9.6913	9.33055	WD3	DEV1	WD3_DEV1	Cu2+-exporting ATPase HMA5 (heavy metal ATPase 5)	vv50131Primary_active_transporter_cat_A2_to_A4	34.12_transport.metal;
VIT_06s0004g01910	0.0997049	-0.103438	-0.3974	-0.612372	-0.240363	12.8804	13.345	11.2953	11.5654	10.6507	WD3	DEV1	WD3_DEV1	ADP,ATP carrier protein	vv50123Porters_cat_18_to_29	34.14_transport.unspecified cations;34.8_transport.metabolite transporters at the envelope membrane
VIT_06s0004g03020	0.098764	-0.169976	-1.01239	-0.571044	0.120479	11.2348	10.6408	8.1211	7.86684	6.84141	WD3	DEV1	WD3_DEV1	Beta-galactosidase	vv10052Galactose_metabolism_vv10511N-Glycan_degradation_vv10600Sphingolipid_metabolism	26.3.2_misc.gluco-, galacto- and mannosidases.beta-galactosidase;
VIT_06s0004g03400	-0.168738	-0.0989266	-0.198156	-0.966588	-0.212822	9.83822	8.40164	3.7653	4.59096	4.1505	WD3	DEV1	WD3_DEV1	Myosin heavy chain	vv44810Regulation_of_actin_cytoskeleton	35.1_not assigned.no ontology;
VIT_06s0004g04610	0.280509	-0.0855689	-0.363328	-0.667927	0.0651623	8.24928	7.64704	6.40537	6.10999	3.82572	WD3	DEV1	WD3_DEV1	fasciclin arabinogalactan-protein (FLA4)	vv40006Cell_wall	10.5.1.1_cell wall.cell wall proteins.AGPs.AGP;
VIT_06s0009g00310	0.173859	-0.0278691	-1.12306	-0.747129	0.657258	8.45691	7.18062	7.13223	5.86733	5.83751	WD3	DEV1	WD3_DEV1	Unknown protein	0	35.2_not assigned.unknown;
VIT_06s0009g02110	0.368443	-0.280213	-0.526799	-0.633985	0.195021	6.9468	7.50689	6.09261	6.45369	5.89143	WD3	DEV1	WD3_DEV1	Kelch repeat-containing F-box family protein	0	29.5.11.4.3.2_protein.degradation.ubiquitin.E3.SCF.FBOX;
VIT_06s0061g00680	0.627511	0.0641276	-1.27849	-1.07247	-0.097714	8.74922	8.03196	8.01691	6.58528	3.00529	WD3	DEV1	WD3_DEV1	Unknown protein	0	35.2_not assigned.unknown;
VIT_06s0061g00710	0.463842	0.0948415	-0.0171712	-0.0744995	0.217794	11.6702	9.77816	10.5602	9.73613	6.26185	WD3	DEV1	WD3_DEV1	Zinc finger (C3HC4-type ring finger)	vv60078Other_zf-C3HC4	29.5.11.4.2_protein.degradation.ubiquitin.E3.RING;
VIT_06s0080g00090	0.261714	-0.2055	-0.557108	-0.653275	-0.358557	8.58105	7.88991	5.94193	5.77532	4.53861	WD3	DEV1	WD3_DEV1	CYP94A1	0	26.1_misc.cytochrome P450;
VIT_06s0080g00170	-0.11549	0.13777	-0.00601982	-0.534077	-0.295908	7.27	6.23918	6.68775	7.34758	6.60887	WD3	DEV1	WD3_DEV1	Aluminium-tolerance ALMT1	vv50125Porters_cat_66_to_94	35.2_not assigned.unknown;
VIT_06s0080g00320	0.0245132	0.086974	-0.437557	-0.286814	-0.0299136	9.77837	8.91864	8.72339	7.66309	7.4138	WD3	DEV1	WD3_DEV1	Esterase/lipase/thioesterase	0	35.1_not assigned.no ontology;
VIT_07s0005g00030	0.466351	-0.0878858	-0.260976	-1.07342	-0.361916	9.22201	10.8753	9.25512	9.83778	9.57403	WD3	DEV1	WD3_DEV1	Glutathione S-transferase 8 GSTF8	vv10480Glutathione_metabolism	26.9_misc.glutathione S transferases;
VIT_07s0005g01400	0.0154705	-0.0271941	-0.195531	-0.455686	0.0105999	7.70439	8.01296	7.44031	7.19933	7.01278	WD3	DEV1	WD3_DEV1	Unknown protein	0	35.2_not assigned.unknown;
VIT_07s0005g02070	0.242899	-0.1616	-0.749998	-1.74564	-0.461306	7.98321	6.75847	7.62966	9.08976	6.11817	WD3	DEV1	WD3_DEV1	No hit	0	35.2_not assigned.unknown;
VIT_07s0005g02080	0.336812	-0.218839	-0.42883	-1.61299	-0.451419	7.67867	7.67201	4.74022	6.31203	5.22891	WD3	DEV1	WD3_DEV1	No hit	0	35.2_not assigned.unknown;
VIT_07s0005g02120	0.124576	0.0571171	-0.24625	-0.971738	-0.370516	8.33676	8.21995	6.12691	5.65212	5.98767	WD3	DEV1	WD3_DEV1	Cyclase/dehydrase	0	35.2_not assigned.unknown;
VIT_07s0005g05720	0.125084	-0.0915638	-0.371268	-1.19599	0.0222915	6.38604	6.8672	5.47213	5.76207	4.45865	WD3	DEV1	WD3_DEV1	Tetratricopeptide repeat domain male sterility MS5	0	33.99_development.unspecified;
VIT_07s0005g06160	-0.00605199	0.100616	0.149612	-0.835865	-0.27332	10.9712	9.55428	6.61317	7.69823	6.87644	WD3	DEV1	WD3_DEV1	No hit	0	35.2_not assigned.unknown;
VIT_07s0005g06300	-0.0371435	-0.128196	-0.495669	-0.771096	-0.00581523	5.92776	5.27421	4.80451	5.66166	4.48444	WD3	DEV1	WD3_DEV1	Phototropic-responsive NPH3	0	30.11_signalling.light;
VIT_07s0031g00480	-0.0709577	-0.100602	-0.530385	-0.661812	-0.256698	9.96575	9.40718	9.34328	9.42916	8.45075	WD3	DEV1	WD3_DEV1	Protein kinase family	0	29.4.1.55_protein.postranslational modification.kinase.receptor like cytoplasmatic kinase V;1.1.30_PS.lightreaction.state transition
VIT_07s0031g00590	0.0795145	0.185025	-0.409649	-0.846511	0.162323	8.5044	7.68035	6.80198	5.77347	3.59754	WD3	DEV1	WD3_DEV1	Triacylglycerol lipase	vv10561Glycerolipid_metabolism	11.9.2.1_lipid metabolism.lipid degradation.lipases.triacylglycerol lipase;
VIT_07s0031g00650	0.0115995	0.116872	-0.44957	-0.277656	-0.0233236	10.3045	9.6125	8.77558	8.32576	7.46151	WD3	DEV1	WD3_DEV1	Defective chloroplasts and leaves protein / DCL protein	0	33.99_development.unspecified;
VIT_07s0031g00880	-0.0331726	0.130286	-0.399515	-0.937166	-0.674604	7.28605	7.15213	6.83563	7.41568	5.93782	WD3	DEV1	WD3_DEV1	Nodulation protein	0	35.1_not assigned.no ontology;
VIT_07s0031g00980	-0.0720627	0.154433	-0.132361	-0.680849	-0.149386	10.6245	9.37743	9.28102	10.3881	9.19178	WD3	DEV1	WD3_DEV1	Aspartate aminotransferase	vv10252Alanine_and_aspartate_metabolism_vv10272Cysteine_metabolism_vv10330Arginine_and_proline_metabolism_vv10350Tyrosine_metabolism_vv10360Phenylalanine_metabolism_vv10400Phenylalanine_tyrosine_and_tryptophan_biosynthesis_vv10710Carbon_fixation_vv10950Alkaloid_biosynthesis_I	13.1.1.2.1_amino acid metabolism.synthesis.central amino acid metabolism.aspartate.aspartate aminotransferase;
VIT_07s0031g01080	0.173833	-0.0990771	-0.510659	-0.814724	-0.403967	5.98817	6.39382	6.09318	6.11779	5.96868	WD3	DEV1	WD3_DEV1	No hit	0	35.2_not assigned.unknown;
VIT_07s0031g01270	-0.00214826	0.0275269	-0.261851	-0.784835	-0.328013	7.97875	6.08227	5.57886	5.82248	5.24444	WD3	DEV1	WD3_DEV1	Ring-H2 finger A2A	vv60078Other_zf-C3HC4	35.2_not assigned.unknown;
VIT_07s0031g02180	-0.0379628	0.105475	-0.0829954	-0.315185	-0.219316	9.37688	9.14421	9.15882	8.76809	8.9409	WD3	DEV1	WD3_DEV1	Protein kinase IRE1	0	29.4_protein.postranslational modification;
VIT_07s0031g02970	0.0108159	0.0602973	-0.198962	-0.477717	-0.0814435	8.87779	8.71369	8.51679	8.43568	7.60253	WD3	DEV1	WD3_DEV1	Unknown protein	0	35.2_not assigned.unknown;
VIT_07s0104g01710	0.247346	-0.00995861	-0.465087	-0.614832	0.0132568	7.46099	7.14359	5.64684	7.55481	5.64379	WD3	DEV1	WD3_DEV1	HAK5 (High affinity K+ transporter 5)	vv50125Porters_cat_66_to_94	34.15_transport.potassium;
VIT_07s0104g01730	0.0439353	-0.0278042	-0.296637	-0.277937	0.178326	12.6439	12.4577	11.18	12.7812	10.8493	WD3	DEV1	WD3_DEV1	HAK5 (High affinity K+ transporter 5)	vv50125Porters_cat_66_to_94	34.15_transport.potassium;
VIT_07s0129g00220	0.107694	0.0240579	-0.218993	-0.420201	0.0436104	9.47497	8.77748	8.86677	8.73707	7.73612	WD3	DEV1	WD3_DEV1	Actin binding formin homology 2	vv44810Regulation_of_actin_cytoskeleton	35.1.20_not assigned.no ontology.formin homology 2 domain-containing protein;
VIT_07s0129g00360	0.640866	-0.0206161	-0.0504964	-0.20617	0.38447	7.00251	5.35285	4.80637	5.56982	3.09921	WD3	DEV1	WD3_DEV1	Peroxidase 73	vv10360Phenylalanine_metabolism_vv10680Methane_metabolism	26.12_misc.peroxidases;
VIT_07s0129g00660	0.447494	0.27759	-0.0773794	-0.21104	0.234746	10.3247	9.27579	3.06221	3.70268	3.71488	WD3	DEV1	WD3_DEV1	Indole-3-acetic acid-amido synthetase GH3.2	vv11002Auxin_biosynthesis	17.2.3_hormone metabolism.auxin.induced-regulated-responsive-activated;
VIT_07s0130g00140	-0.140467	-0.0136172	-0.109375	-0.437558	0.105567	8.40512	7.8144	7.4343	8.20804	7.52836	WD3	DEV1	WD3_DEV1	Thioesterase family	0	11.9.4.5_lipid metabolism.lipid degradation.beta-oxidation.acyl-CoA thioesterase;
VIT_08s0007g01640	0.0359005	0.0389158	-0.516195	-0.381857	0.0503727	8.99165	8.64018	8.91204	8.97821	8.12699	WD3	DEV1	WD3_DEV1	Fructokinase	vv10051Fructose_and_mannose_metabolism_vv10500Starch_and_sucrose_metabolism	2.2.1.1_major CHO metabolism.degradation.sucrose.fructokinase;
VIT_08s0007g02020	0.182477	0.00251776	-0.940041	-0.689381	-0.0952343	9.20326	9.12384	7.2771	4.97169	3.21516	WD3	DEV1	WD3_DEV1	Proton-dependent oligopeptide transport (POT) family protein	vv50122Porters_cat_7_to_17	34.13_transport.peptides and oligopeptides;
VIT_08s0007g03130	-0.0140912	-0.204971	-0.25534	-0.397677	-0.226151	10.5464	11.032	10.5715	10.713	10.704	WD3	DEV1	WD3_DEV1	Small nuclear ribonucleoprotein G	vv23040Spliceosome	27.1_RNA.processing;
VIT_08s0007g04390	0.0884121	-0.0669268	-0.232074	-0.554782	-0.145596	9.95858	9.41279	8.96569	9.26542	8.45076	WD3	DEV1	WD3_DEV1	Aspartyl protease	0	29.5.4_protein.degradation.aspartate protease;29.5_protein.degradation
VIT_08s0007g04550	-0.110371	0.0147825	-0.591893	-0.77637	-0.290819	7.49761	8.69481	8.85117	7.99531	7.98088	WD3	DEV1	WD3_DEV1	NCS1 nucleoside transporter family protein	vv50124Porters_cat_30_to_64	34.1_transport.nucleotides;
VIT_08s0007g05180	0.162401	-0.404618	-0.664194	-1.36482	-0.211753	7.46218	7.72871	6.84415	6.73007	4.34219	WD3	DEV1	WD3_DEV1	Unknown	0	35.2_not assigned.unknown;
VIT_08s0007g07270	0.221628	0.172739	-0.596672	-0.410715	-0.0489814	9.70842	9.25511	7.59417	7.26863	7.03333	WD3	DEV1	WD3_DEV1	Dicarboxylate/tricarboxylate carrier (DTC)	vv50123Porters_cat_18_to_29	34.9_transport.metabolite transporters at the mitochondrial membrane;
VIT_08s0007g07920	-0.0672575	0.0602422	-0.56376	-0.52144	-0.0116799	12.2014	11.7069	9.75017	9.08363	6.31833	WD3	DEV1	WD3_DEV1	Unknown protein	0	28.1_DNA.synthesis/chromatin structure;
VIT_08s0007g08530	-0.167938	0.00705279	-0.162193	-0.302802	-0.164279	11.2355	9.77807	9.12111	9.02331	8.88894	WD3	DEV1	WD3_DEV1	Unknown protein	0	35.2_not assigned.unknown;
VIT_08s0040g00630	0.072622	-0.0260401	-0.579805	-0.482084	0.121917	9.90503	9.32374	9.42544	8.43056	6.57004	WD3	DEV1	WD3_DEV1	Hydroxyproline-rich glycoprotein	vv40006Cell_wall	29.5.11.4.2_protein.degradation.ubiquitin.E3.RING;
VIT_08s0040g01570	0.134444	0.0898065	0.0384998	-0.484004	-0.104387	8.03979	8.04541	7.54768	7.81057	6.56714	WD3	DEV1	WD3_DEV1	Protein kinase APK1A, chloroplast precursor	0	29.4.1.57_protein.postranslational modification.kinase.receptor like cytoplasmatic kinase VII;
VIT_08s0040g01710	-0.101081	0.420486	-0.134103	-0.756063	-0.0805181	13.616	10.2454	10.1436	13.494	11.4993	WD3	DEV1	WD3_DEV1	Phenylalanine ammonia-lyase	vv10350Tyrosine_metabolism_vv10360Phenylalanine_metabolism_vv10910Nitrogen_metabolism_vv10940Phenylpropanoid_biosynthesis	16.2.1.1_secondary metabolism.phenylpropanoids.lignin biosynthesis.PAL;
VIT_08s0040g02380	-0.0877618	0.0462278	-0.201001	-0.348445	-0.035026	10.6378	9.94633	9.42467	9.47644	8.73186	WD3	DEV1	WD3_DEV1	Hydrolase, alpha/beta fold	0	35.1_not assigned.no ontology;
VIT_08s0056g00700	-0.0286202	0.0114344	0.0160716	-0.235981	-0.0831964	11.1444	11.0473	11.0112	11.1268	11.0149	WD3	DEV1	WD3_DEV1	La domain-containing protein	0	35.2_not assigned.unknown;
VIT_08s0058g00370	-0.0457024	-0.0425157	-0.0469743	-0.25561	-0.108645	10.5516	10.6451	10.128	9.9251	9.82983	WD3	DEV1	WD3_DEV1	Unknown protein	0	35.2_not assigned.unknown;
VIT_08s0058g01390	0.43516	-0.735822	-0.410298	-1.82378	-0.298693	9.01549	7.83252	5.97507	8.19718	4.55471	WD3	DEV1	WD3_DEV1	WRKY DNA-binding protein 70	vv60066WRKY	27.3.32_RNA.regulation of transcription.WRKY domain transcription factor family;
VIT_08s0105g00200	0.218023	0.0499891	-0.370038	-1.35358	-0.941746	5.54403	5.74322	5.19331	6.73795	5.55582	WD3	DEV1	WD3_DEV1	U-box domain-containing protein	0	27.3.64_RNA.regulation of transcription.PHOR1;
VIT_08s0105g00420	-0.165609	-0.247846	-0.259166	-0.74711	0.076582	8.03643	5.76491	6.40593	6.9414	4.40175	WD3	DEV1	WD3_DEV1	Unknown	0	35.2_not assigned.unknown;
VIT_09s0002g00650	0.507607	-0.32045	-0.234108	-1.08753	0.0224947	8.6566	8.39268	6.8978	7.0222	3.44475	WD3	DEV1	WD3_DEV1	Auxin-induced protein	vv30003Auxin_signaling	17.2.3_hormone metabolism.auxin.induced-regulated-responsive-activated;
VIT_09s0002g00940	0.171035	-0.0773169	-0.121253	-0.906	0.150245	5.384	5.28081	4.83679	5.74862	3.89165	WD3	DEV1	WD3_DEV1	Unknown protein	0	35.2_not assigned.unknown;
VIT_09s0002g02060	0.20284	0.38368	-0.0357075	-0.622431	0.0767542	7.90963	7.17193	7.19226	7.25608	4.15318	WD3	DEV1	WD3_DEV1	Unknown protein	0	29.5.11.4.3.2_protein.degradation.ubiquitin.E3.SCF.FBOX;
VIT_09s0002g02630	0.134736	-0.0710527	-0.164141	-0.277051	-0.0925649	11.0167	11.5531	11.0123	10.824	10.9666	WD3	DEV1	WD3_DEV1	IAA-amino acid hydrolase 3	vv11002Auxin_biosynthesis	17.2.1_hormone metabolism.auxin.synthesis-degradation;
VIT_09s0002g03780	-0.0551064	0.0979188	-0.578556	-0.760543	-0.322473	8.35009	7.02863	5.39173	5.89392	5.67862	WD3	DEV1	WD3_DEV1	Integral membrane family protein UPF0497	0	35.1_not assigned.no ontology;
VIT_09s0002g04020	0.236798	-0.349716	-0.861407	-1.14941	-0.63986	13.9331	13.8485	12.5328	12.2353	9.75135	WD3	DEV1	WD3_DEV1	Aquaporin DELTA-TIP	vv50101Channels_and_pores	34.19.2_transport.Major Intrinsic Proteins.TIP;
VIT_09s0002g04240	-0.0488056	0.142686	-1.12302	-0.679535	-0.117393	13.1495	11.0857	5.87103	5.23679	3.86343	WD3	DEV1	WD3_DEV1	Membrane protein	0	35.2_not assigned.unknown;
VIT_09s0002g04840	0.015962	-0.154169	-1.5979	-1.73081	-0.114482	9.80994	6.81479	7.40685	7.05143	3.63678	WD3	DEV1	WD3_DEV1	Unknown	0	35.2_not assigned.unknown;
VIT_09s0002g05400	0.271934	0.0895657	-0.312447	-1.11306	-0.199107	5.8867	4.91367	4.362	5.42248	4.01398	WD3	DEV1	WD3_DEV1	ABC transporter g family pleiotropic drug resistance 12 PDR12	vv52010ABC_transporters	34.16_transport.ABC transporters and multidrug resistance systems;
VIT_09s0002g05490	0.138051	0.0959462	-0.499116	-1.25007	-0.631687	5.55752	4.71276	4.62032	5.79288	4.74612	WD3	DEV1	WD3_DEV1	ABC transporter g family pleiotropic drug resistance 12 PDR12	vv52010ABC_transporters	34.16_transport.ABC transporters and multidrug resistance systems;
VIT_09s0002g05600	0.182489	0.162984	0.0561821	-0.31587	-0.187932	13.3018	13.5099	12.4584	13.0923	12.9443	WD3	DEV1	WD3_DEV1	ABC transporter g family pleiotropic drug resistance 12 PDR12	vv52010ABC_transporters	34.16_transport.ABC transporters and multidrug resistance systems;
VIT_09s0002g05610	0.316095	0.130767	-0.0488338	-0.796994	-0.0604733	4.30374	4.66477	4.13559	4.75129	2.97473	WD3	DEV1	WD3_DEV1	Unknown	0	35.2_not assigned.unknown;
VIT_09s0018g01220	0.241079	-0.274125	-0.290135	-0.724109	0.197869	8.12814	6.52949	7.69284	6.50137	4.06308	WD3	DEV1	WD3_DEV1	Zinc finger (C3HC4-type ring finger)	vv60078Other_zf-C3HC4	29.5.11.4.2_protein.degradation.ubiquitin.E3.RING;
VIT_09s0054g00910	0.594558	0.058377	-0.703218	-0.841568	-0.105373	5.6234	5.27621	5.80597	6.71489	4.1992	WD3	DEV1	WD3_DEV1	Chaperone BCS1 mitochondrial	0	29.5.9_protein.degradation.AAA type;
VIT_09s0054g01220	0.186586	-0.0572903	-0.926556	-1.79648	-0.784199	11.1643	9.37164	8.86472	9.16123	5.37334	WD3	DEV1	WD3_DEV1	Cycloartenol synthase	vv10100Biosynthesis_of_steroids	16.1.5_secondary metabolism.isoprenoids.terpenoids;16.1_secondary metabolism.isoprenoids
VIT_09s0096g00930	0.145928	0.0181122	-0.16814	-0.72452	-0.0787488	5.42666	4.37063	3.41047	4.46812	2.90407	WD3	DEV1	WD3_DEV1	Disease resistance protein (TIR-NBS-LRR class)	0	20.1.7_stress.biotic.PR-proteins;
VIT_10s0003g00340	-0.219786	-0.0120395	-0.255584	-0.750184	0.0315229	4.61703	3.84967	3.95759	4.45535	2.93375	WD3	DEV1	WD3_DEV1	ACR4 (Arabidopsis CRINKLY4)	0	30.2.99_signalling.receptor kinases.misc;
VIT_10s0003g01710	0.0389885	0.00141583	-0.203941	-0.629624	-0.287614	9.03094	8.62838	7.468	7.50716	7.45196	WD3	DEV1	WD3_DEV1	Ubiquitin domain containing 2	0	35.2_not assigned.unknown;
VIT_10s0003g04020	-0.0481832	0.0921253	-0.0393959	-0.452444	-0.240391	12.0207	12.037	11.5296	11.24	11.4149	WD3	DEV1	WD3_DEV1	CBL- interacting protein kinase 23	0	29.4_protein.postranslational modification;
VIT_10s0003g04090	0.152343	-0.116611	-0.475986	-0.469362	-0.158237	9.50172	8.7038	7.94626	8.04107	6.76634	WD3	DEV1	WD3_DEV1	Remorin	0	27.3.99_RNA.regulation of transcription.unclassified;
VIT_10s0003g04100	0.0750262	0.00345325	-0.638779	-0.562445	-0.175306	10.5904	10.7377	9.61506	9.45902	8.48815	WD3	DEV1	WD3_DEV1	Auxin response factor 3	vv30003Auxin_signaling_vv60004ARF	27.3.4_RNA.regulation of transcription.ARF, Auxin Response Factor family;
VIT_10s0003g05430	0.379887	-0.145296	-0.879236	-1.43492	-0.264865	7.15707	6.90058	6.05643	8.26531	5.69396	WD3	DEV1	WD3_DEV1	Reticuline oxidase precursor	vv10950Alkaloid_biosynthesis_I	26.8_misc.nitrilases, *nitrile lyases, berberine bridge enzymes, reticuline oxidases, troponine reductases;
VIT_10s0003g05450	0.411619	-0.0899621	-1.01357	-1.36465	-0.107505	11.3356	11.4787	10.4001	12.4588	9.53069	WD3	DEV1	WD3_DEV1	Reticuline oxidase precursor	vv10950Alkaloid_biosynthesis_I	26.8_misc.nitrilases, *nitrile lyases, berberine bridge enzymes, reticuline oxidases, troponine reductases;16.4.1_secondary metabolism.N misc.alkaloid-like
VIT_10s0003g05470	-0.0350371	-0.00870398	-0.320327	-0.353327	-0.15394	9.83112	8.80436	8.81128	9.10325	8.41903	WD3	DEV1	WD3_DEV1	FAD-binding domain-containing protein	0	26.8_misc.nitrilases, *nitrile lyases, berberine bridge enzymes, reticuline oxidases, troponine reductases;16.4.1_secondary metabolism.N misc.alkaloid-like
VIT_10s0042g01250	0.0654913	-0.0837106	-0.0299207	-0.345977	-0.21283	11.062	11.278	10.4924	10.9175	10.9157	WD3	DEV1	WD3_DEV1	NPR1-like protein 3	vv60093TRAF	20.1.7.10_stress.biotic.PR-proteins.NPR;
VIT_10s0071g00150	0.319085	-0.0383401	-1.01364	-1.06542	-0.279098	7.27618	5.82585	5.53362	6.90914	4.31058	WD3	DEV1	WD3_DEV1	R protein disease resistance protein	vv34627R_proteins_from_Plant-pathogen_interaction	20.1.7_stress.biotic.PR-proteins;20.1_stress.biotic
VIT_10s0071g00190	0.221006	-0.0841584	-0.493994	-0.898352	-0.25628	6.3453	5.67055	4.83586	6.19292	3.82025	WD3	DEV1	WD3_DEV1	R protein disease resistance protein	vv34627R_proteins_from_Plant-pathogen_interaction	20.1.7_stress.biotic.PR-proteins;
VIT_10s0116g00050	0.181006	0.0548487	-0.67057	-0.538493	0.102685	8.06688	7.63311	6.33817	6.71394	5.29485	WD3	DEV1	WD3_DEV1	Receptor protein kinase	0	30.2.5_signalling.receptor kinases.leucine rich repeat V;29.4.1.57_protein.postranslational modification.kinase.receptor like cytoplasmatic kinase VII
VIT_10s0116g00100	-0.0237548	-0.0260269	-0.979817	-0.897358	-0.419875	11.1407	10.39	9.05431	9.58023	8.23219	WD3	DEV1	WD3_DEV1	Strubbelig receptor family 8	0	30.2.5_signalling.receptor kinases.leucine rich repeat V;29.4.1.57_protein.postranslational modification.kinase.receptor like cytoplasmatic kinase VII
VIT_10s0116g00170	-0.0549569	-0.0553915	-0.111692	-0.787731	-0.0387794	4.8227	7.05824	3.06764	4.78889	3.44448	WD3	DEV1	WD3_DEV1	S-locus lectin protein kinase	0	30.2.17_signalling.receptor kinases.DUF 26;
VIT_10s0116g00400	0.0477519	0.0273706	-0.335596	-0.507067	-0.0466919	11.2707	10.4188	10.1915	10.8863	9.81559	WD3	DEV1	WD3_DEV1	SEC14 cytosolic factor	vv50122Porters_cat_7_to_17	29.3.4.99_protein.targeting.secretory pathway.unspecified;
VIT_10s0116g00500	-0.131436	0.150821	-0.388708	-0.936754	-0.41395	9.62038	9.13686	8.18816	7.19426	6.19529	WD3	DEV1	WD3_DEV1	Myb caprice CPC	vv60045MYBrelated	35.2_not assigned.unknown;
VIT_10s0597g00050	0.153834	-0.0453029	-0.05048	-0.819714	-0.0930953	4.2758	3.51698	3.48116	5.32789	3.1346	WD3	DEV1	WD3_DEV1	Heat shock transcription factor B2A	vv60037HSF	27.3.23_RNA.regulation of transcription.HSF,Heat-shock transcription factor family;20.2.1_stress.abiotic.heat
VIT_11s0016g01230	0.117397	0.100898	0.117665	-0.289652	-0.16118	10.6266	11.0957	10.3483	9.95423	9.96688	WD3	DEV1	WD3_DEV1	12-oxophytodienoate reductase 3	vv10592alpha-Linolenic_acid_metabolism	17.7.1.5_hormone metabolism.jasmonate.synthesis-degradation.12-Oxo-PDA-reductase;
VIT_11s0016g01770	0.0728999	0.0503654	-0.278972	-0.429085	-0.0807563	12.1305	11.6208	10.9815	10.822	10.0488	WD3	DEV1	WD3_DEV1	MKK2	vv34626Plant-pathogen_interaction	30.6_signalling.MAP kinases;29.4.1_protein.postranslational modification.kinase
VIT_11s0016g01980	-0.114549	0.0519367	-0.0960795	-0.339211	-0.183018	8.58344	7.78017	8.02452	8.29946	8.1825	WD3	DEV1	WD3_DEV1	Unknown protein	0	35.2_not assigned.unknown;
VIT_11s0016g02110	0.345348	0.18874	-0.209297	-1.0995	-0.00269957	10.5662	5.30752	4.54081	5.22586	2.66433	WD3	DEV1	WD3_DEV1	FAD linked oxidase, N-terminal	0	17.4.1_hormone metabolism.cytokinin.synthesis-degradation;
VIT_11s0016g02260	-0.123011	0.0338387	-0.200536	-0.70286	-0.354933	7.0022	6.63994	5.02539	5.72948	4.9116	WD3	DEV1	WD3_DEV1	Unknown	0	35.2_not assigned.unknown;
VIT_11s0016g02280	-0.0365772	0.152831	-0.372951	-0.394458	-0.0163845	12.1513	10.0822	10.711	10.6001	8.86258	WD3	DEV1	WD3_DEV1	Glycine dehydrogenase 2	vv10260Glycine_serine_and_threonine_metabolism	25_C1-metabolism;1.2.4.1_PS.photorespiration.glycine cleavage.P subunit
VIT_11s0016g03530	0.00641498	0.0661051	-0.0306209	-0.24333	0.0750875	9.76056	9.44477	9.47869	9.70917	9.47297	WD3	DEV1	WD3_DEV1	DNA-directed RNA polymerase II subunit E	vv23020RNA_polymerase	27.2_RNA.transcription;
VIT_11s0016g03590	0.203377	-0.0960404	-1.10154	-1.26744	-0.311342	8.63729	7.91223	6.08462	6.83236	5.24754	WD3	DEV1	WD3_DEV1	Transducin protein	0	35.1_not assigned.no ontology;
VIT_11s0016g04760	0.32082	0.0532285	-0.070265	-0.588724	-0.143251	7.06024	7.58084	7.06754	7.24959	6.62319	WD3	DEV1	WD3_DEV1	Unknown protein	0	35.2_not assigned.unknown;
VIT_11s0016g05380	0.0492585	-0.0274356	0.0514798	-0.801369	-0.0948068	6.74492	7.03876	5.67898	6.92786	5.41154	WD3	DEV1	WD3_DEV1	Acidic leucine-rich nuclear phosphoprotein 32 member E	0	35.2_not assigned.unknown;
VIT_11s0037g00190	-0.071221	0.00751046	-0.181394	-0.487526	-0.293561	8.77643	8.02821	7.83481	7.93481	7.88038	WD3	DEV1	WD3_DEV1	Endonuclease/exonuclease/phosphatase, related	0	35.2_not assigned.unknown;
VIT_11s0065g00040	0.162275	0.0133385	0.107204	-0.690259	-0.0690498	6.27419	5.028	5.03536	5.3581	3.81712	WD3	DEV1	WD3_DEV1	CYP706A12	0	26.1_misc.cytochrome P450;
VIT_11s0065g00350	0.280813	0.0786105	-0.0723413	-0.641087	-0.0870138	10.0079	7.85421	9.25671	11.7032	7.65187	WD3	DEV1	WD3_DEV1	Trans-cinnamate 4-monooxygenase	vv10360Phenylalanine_metabolism_vv10940Phenylpropanoid_biosynthesis	16.2.1.2_secondary metabolism.phenylpropanoids.lignin biosynthesis.C4H;
VIT_11s0118g00310	-0.0544685	-0.0818125	-0.334406	-0.660457	-0.335864	7.10793	6.79073	6.26273	5.89241	5.19434	WD3	DEV1	WD3_DEV1	1,2-diacylglycerol 3-beta-galactosyltransferase	vv10561Glycerolipid_metabolism	11.10.1_lipid metabolism.glycolipid synthesis.MGDG synthase;
VIT_11s0118g00540	0.243168	-0.201699	0.0301327	-0.721254	-0.0550026	5.39296	5.19479	3.84013	5.14729	4.18992	WD3	DEV1	WD3_DEV1	Calcium-binding EF hand	0	30.3_signalling.calcium;
VIT_11s0149g00090	-0.183705	-0.0120322	-0.167422	-0.436011	-0.0938923	8.68624	8.236	7.93412	7.55338	6.73428	WD3	DEV1	WD3_DEV1	Clavata1 receptor kinase (CLV1)	0	30.2.14_signalling.receptor kinases.leucine rich repeat XIV;
VIT_12s0028g01370	-0.226593	-0.322311	0.0224552	-0.741907	-0.38839	7.2055	7.47699	6.38622	4.84893	4.39104	WD3	DEV1	WD3_DEV1	PMR5 (powdery mildew resistant 5)	0	35.2_not assigned.unknown;
VIT_12s0028g01790	0.136171	-0.0102904	-0.273179	-0.898534	-0.542523	5.58035	7.48207	4.31428	5.79626	4.77043	WD3	DEV1	WD3_DEV1	FAD-linked oxidoreductase 1	0	26.8_misc.nitrilases, *nitrile lyases, berberine bridge enzymes, reticuline oxidases, troponine reductases;
VIT_12s0028g02160	0.112018	0.13713	-0.574699	-0.51501	-0.264315	9.42665	8.76321	8.4123	7.68573	5.69178	WD3	DEV1	WD3_DEV1	Ribulose bisphosphate carboxylase, large chain	vv10710Carbon_fixation	35.2_not assigned.unknown;
VIT_12s0028g02220	0.00934914	-0.111889	-0.139483	-0.32991	-0.146488	10.27	9.98329	9.73707	9.7176	9.5617	WD3	DEV1	WD3_DEV1	Ubiquitin-conjugating enzyme E2 N	vv24120Ubiquitin_mediated_proteolysis	29.5.11.3_protein.degradation.ubiquitin.E2;
VIT_12s0034g01760	-0.0900323	-0.056291	-0.39417	-0.719909	-0.199053	12.4514	12.061	12.3062	11.7598	10.5616	WD3	DEV1	WD3_DEV1	Unknown protein	0	35.2_not assigned.unknown;
VIT_12s0034g02160	0.0510534	-0.0276152	-0.226585	-0.250176	-0.0942195	10.8458	11.0396	10.8098	10.9208	10.7027	WD3	DEV1	WD3_DEV1	Importin beta-2	vv23013RNA_transport_vv50109Incompletely_characterized_transport_systems_vv50112Nuclear_pore_complex	29.3.1_protein.targeting.nucleus;
VIT_12s0035g00010	0.0911809	-0.120424	-0.364598	-1.02332	-0.579288	6.94969	6.2832	5.76687	7.25997	5.22413	WD3	DEV1	WD3_DEV1	DNA (cytosine-5)-methyltransferase (ATHIM)	vv10271Methionine_metabolism	27.3.46_RNA.regulation of transcription.DNA methyltransferases;
VIT_12s0035g00310	-0.138118	-0.0300075	-0.200282	-0.319869	-0.23849	12.0683	12.2803	12.0824	11.9023	11.7162	WD3	DEV1	WD3_DEV1	Protein kinase SPK-3 ASK1	vv30001ABA_signaling_vv30009Flower_development	29.4_protein.postranslational modification;
VIT_12s0035g02150	0.038285	0.246559	-0.136463	-0.557486	-0.29295	10.7411	10.3495	8.09195	8.32355	8.64397	WD3	DEV1	WD3_DEV1	ferric reduction oxidase 7 FRO7	vv50105Transport_electron_carriers	15.1_metal handling.acquisition;
VIT_12s0057g00600	0.0364931	-0.00691842	-0.428359	-0.501668	-0.22129	10.4468	10.48	9.24579	8.92616	8.67029	WD3	DEV1	WD3_DEV1	Unknown protein	0	35.2_not assigned.unknown;
VIT_12s0057g00800	-0.0683668	-0.292111	-0.305387	-0.994602	-0.77331	5.22776	5.86934	4.48808	5.19819	5.13423	WD3	DEV1	WD3_DEV1	Receptor Like Protein 27	0	30.2.99_signalling.receptor kinases.misc;20.1.7_stress.biotic.PR-proteins;20.1_stress.biotic;
VIT_12s0057g00950	0.324384	-0.118487	-0.000889908	-1.26921	-0.0706115	7.23606	6.23311	5.30819	6.07125	3.01895	WD3	DEV1	WD3_DEV1	No hit	0	35.2_not assigned.unknown;
VIT_12s0059g01380	0.130989	-0.0427006	-0.0057446	-0.531162	0.179294	12.1281	11.9079	11.668	12.8139	11.0213	WD3	DEV1	WD3_DEV1	1-aminocyclopropane-1-carboxylate oxidase 1	vv10640Propanoate_metabolism_vv30008Ethylene_signaling	17.5.1.2_hormone metabolism.ethylene.synthesis-degradation.1-aminocyclopropane-1-carboxylate oxidase;
VIT_12s0059g02150	0.140777	0.0292864	-0.20906	-0.508144	0.05171	11.0788	10.3184	10.2604	10.6143	9.77536	WD3	DEV1	WD3_DEV1	Aconitate hydratase, cytoplasmic	vv10020Citrate_cycle_vv10630Glyoxylate_and_dicarboxylate_metabolism_vv10720Reductive_carboxylate_cycle	8.1.3_TCA / org transformation.TCA.aconitase;
VIT_12s0134g00550	-0.110927	-0.0720353	-0.360611	-1.13994	-0.395551	6.53755	7.42571	6.29115	7.23358	6.20109	WD3	DEV1	WD3_DEV1	Equilibrative nucleoside transporter (ENT3)	vv10908Zeatin_biosynthesis_vv50124Porters_cat_30_to_64	34.14_transport.unspecified cations;
VIT_13s0019g01030	0.0244033	0.112509	0.0249301	-0.391488	0.156488	7.78118	7.58263	7.75639	7.70373	7.46321	WD3	DEV1	WD3_DEV1	Binding	0	35.2_not assigned.unknown;
VIT_13s0019g01040	0.136809	-0.0345099	-0.0810939	-0.816219	-0.498687	7.5943	7.89198	4.21057	4.99415	6.73177	WD3	DEV1	WD3_DEV1	Unknown protein	0	35.2_not assigned.unknown;
VIT_13s0019g01660	-0.021398	-0.086842	-0.294499	-0.335325	-0.180184	11.874	11.8562	11.3346	11.0759	10.3023	WD3	DEV1	WD3_DEV1	Dehydration-induced protein (ERD15)	vv30001ABA_signaling	20.2.3_stress.abiotic.drought/salt;
VIT_13s0047g00210	0.443522	-0.740601	-0.682777	-0.898943	0.191139	6.96767	7.89957	6.72222	7.04315	4.19128	WD3	DEV1	WD3_DEV1	flavonol synthase	vv10941Flavonoid_biosynthesis	16.8.3_secondary metabolism.flavonoids.dihydroflavonols;
VIT_13s0064g00380	-0.112925	-0.0269394	-0.368355	-0.515057	-0.0459915	9.10848	8.64196	8.06366	7.0205	6.5334	WD3	DEV1	WD3_DEV1	Unknown protein	0	35.2_not assigned.unknown;
VIT_13s0067g00150	0.0543706	0.00821578	-0.0577654	-0.292753	-0.216395	9.4538	9.58487	9.14035	8.80166	8.88508	WD3	DEV1	WD3_DEV1	Hydrolase, alpha/beta fold	0	35.1_not assigned.no ontology;
VIT_13s0067g01950	-0.0873416	0.169501	-0.143732	-0.389878	-0.254338	10.0409	9.08814	8.79196	8.49157	8.12992	WD3	DEV1	WD3_DEV1	Chromatin remodeling 42	vv60058SNF2	27.3.44_RNA.regulation of transcription.Chromatin Remodeling Factors;
VIT_13s0067g02950	0.0620204	-0.00138906	-0.0414002	-0.297388	-0.159935	10.2927	10.3018	9.10065	9.63314	9.94644	WD3	DEV1	WD3_DEV1	Appr-1-p processing enzyme	0	35.1_not assigned.no ontology;
VIT_13s0067g03490	-0.243255	-0.0686614	-0.265229	-0.661227	-0.0582274	7.96435	6.98272	6.89847	6.90319	6.56355	WD3	DEV1	WD3_DEV1	ARR9 typeA	vv30007Cytokinin_signaling_vv60072Orphans_Response_reg	27.3.5_RNA.regulation of transcription.ARR;
VIT_13s0156g00100	-0.259511	-0.165987	-0.779585	-0.551819	0.15963	7.92123	7.18487	8.25117	7.18228	7.04108	WD3	DEV1	WD3_DEV1	Unknown protein	0	35.2_not assigned.unknown;
VIT_14s0030g00840	-0.192163	0.0849181	-0.169087	-0.668574	-0.0671006	8.52149	7.43683	6.27416	6.23105	5.30867	WD3	DEV1	WD3_DEV1	R protein disease resistance protein	vv34627R_proteins_from_Plant-pathogen_interaction	20.1_stress.biotic;
VIT_14s0030g01270	0.00358161	-0.0531193	-0.290286	-0.187124	-0.0685074	12.1541	12.4476	11.731	11.7134	11.6044	WD3	DEV1	WD3_DEV1	Nucleolar protein 56	vv23008Ribosome_biogenesis_in_Eukaryotes	29.2.2.3.1_protein.synthesis.ribosome biogenesis.Pre-rRNA processing and modifications.snoRNPs;27.3.67_RNA.regulation of transcription.putative transcription regulator
VIT_14s0060g02090	0.104977	-0.0289685	-0.846045	-0.855644	0.0662488	7.82075	5.56375	6.17657	5.19849	4.56812	WD3	DEV1	WD3_DEV1	Copper chaperone (CCH)	0	15_metal handling;
VIT_14s0066g00900	0.386799	-0.0839209	-0.628436	-0.914253	-0.0567396	8.38733	7.7828	7.78927	7.41451	5.68838	WD3	DEV1	WD3_DEV1	Cysteine-rich receptor-like protein kinase 42	0	30.2.17_signalling.receptor kinases.DUF 26;
VIT_14s0066g01050	-0.0511557	0.147357	-0.567888	-0.607364	-0.155841	10.5433	9.04305	7.7601	6.98558	6.38059	WD3	DEV1	WD3_DEV1	Glycogen synthase kinase 3 beta	vv44110Cell_cycle	29.4_protein.postranslational modification;
VIT_14s0066g01570	0.296015	-0.208014	-0.502704	-0.773985	-0.262182	8.32423	5.28981	5.58129	5.64909	4.39441	WD3	DEV1	WD3_DEV1	Unknown protein	0	35.2_not assigned.unknown;
VIT_14s0066g01820	0.00762202	-0.200347	-0.646273	-0.962141	-0.0722811	9.56564	8.86502	7.00562	7.38525	4.43409	WD3	DEV1	WD3_DEV1	SAG101 (senescence-associated gene 101)	0	33.99_development.unspecified;
VIT_14s0066g01830	0.158917	-0.0435014	-0.382193	-0.692262	-0.0477011	8.48357	7.58128	6.37286	6.71752	4.41191	WD3	DEV1	WD3_DEV1	SAG101 (senescence-associated gene 101)	0	33.99_development.unspecified;
VIT_14s0066g02060	0.28582	-0.303552	-0.752672	-0.944697	0.142729	9.30836	9.44056	6.53815	6.61711	3.24398	WD3	DEV1	WD3_DEV1	AAA-type ATPase	0	29.5.9_protein.degradation.AAA type;
VIT_14s0066g02090	0.197192	-0.34664	-0.260171	-0.829357	-0.0131896	5.41763	5.72294	4.16508	4.56271	2.49904	WD3	DEV1	WD3_DEV1	AAA-type ATPase	0	29.5.9_protein.degradation.AAA type;
VIT_14s0066g02440	0.0779208	0.0209053	-0.103953	-0.335408	-0.096909	10.6625	9.99455	10.4499	10.5159	9.90724	WD3	DEV1	WD3_DEV1	Glycosyl transferase family 14 protein	0	26.2_misc.UDP glucosyl and glucoronyl transferases;
VIT_14s0066g02680	0.597579	-0.181834	-0.294512	-0.851926	-0.0671474	4.9239	4.15823	4.25246	6.18093	3.11427	WD3	DEV1	WD3_DEV1	Leucine-rich repeat protein kinase	0	30.2.12_signalling.receptor kinases.leucine rich repeat XII;
VIT_14s0068g00730	-0.124979	-0.442659	-1.37564	-0.883457	0.124313	6.63935	6.3218	5.41747	5.19135	5.03016	WD3	DEV1	WD3_DEV1	Unknown protein	0	35.2_not assigned.unknown;
VIT_14s0068g01300	0.205942	-0.181871	0.0966715	-0.602729	-0.38381	8.79478	10.1539	9.47013	9.48659	9.05479	WD3	DEV1	WD3_DEV1	Serine palmitoyltransferase	vv10600Sphingolipid_metabolism	11.8.1.2_lipid metabolism.exotics (steroids, squalene etc).sphingolipids.serine C-palmitoyltransferase;
VIT_14s0068g01960	0.153757	0.0868345	-0.362149	-0.275552	0.0146873	11.7563	11.9616	10.6948	11.2325	11.1123	WD3	DEV1	WD3_DEV1	Acetolactate synthase III, chloroplast precursor	vv10290Valine_leucine_and_isoleucine_biosynthesis_vv10650Butanoate_metabolism_vv10770Pantothenate_and_CoA_biosynthesis	13.1.4.1.1_amino acid metabolism.synthesis.branched chain group.common.acetolactate synthase;
VIT_14s0068g02000	-0.251947	0.120551	-0.121731	-0.747189	-0.0436504	7.03514	4.70512	3.75877	4.53517	3.61149	WD3	DEV1	WD3_DEV1	Ribonucleotide reductase R2	vv10230Purine_metabolism_vv10240Pyrimidine_metabolism	23.5.4_nucleotide metabolism.deoxynucleotide metabolism.ribonucleoside-diphosphate reductase;
VIT_14s0081g00190	0.215452	0.0450479	-0.339446	-1.33226	-0.207617	5.29525	5.22966	4.01425	5.42326	3.98665	WD3	DEV1	WD3_DEV1	No hit	0	35.2_not assigned.unknown;
VIT_14s0083g01130	0.25933	-0.266317	0.345972	-0.739495	-0.0314913	7.08782	6.32354	4.1926	6.28199	3.712	WD3	DEV1	WD3_DEV1	MAP3K-like protein kinase, putative, expressed	0	11.9.3.5_lipid metabolism.lipid degradation.lysophospholipases.phosphoinositide phospholipase C;
VIT_14s0108g00470	-0.44577	0.114598	0.0840765	-0.427897	-0.0506612	8.58608	8.38551	6.48891	7.11153	7.60028	WD3	DEV1	WD3_DEV1	Binding	0	35.1_not assigned.no ontology;
VIT_14s0108g01510	0.103382	0.0661418	-0.489748	-0.365865	-0.186284	9.44842	9.3901	8.53958	8.71853	7.89353	WD3	DEV1	WD3_DEV1	Membrane-anchored ubiquitin-fold protein 2	0	29.5.11_protein.degradation.ubiquitin;16.1.1_secondary metabolism.isoprenoids.non-mevalonate pathway
VIT_14s0128g00190	-0.079669	0.366397	-0.111653	-0.746681	-0.0161916	11.1788	6.60066	3.84371	4.51347	3.12079	WD3	DEV1	WD3_DEV1	Heavy-metal-associated domain-containing protein	0	35.1.40_not assigned.no ontology.glycine rich proteins;35.1_not assigned.no ontology
VIT_14s0171g00120	-0.0923366	-0.038669	-0.17033	-0.227404	-0.100752	11.6184	11.9898	11.6526	11.5984	11.5418	WD3	DEV1	WD3_DEV1	Unknown protein	0	35.2_not assigned.unknown;
VIT_14s0171g00170	-0.0484555	0.0699775	-0.608352	-0.420774	-0.28215	11.8553	10.906	9.92382	9.98389	8.04664	WD3	DEV1	WD3_DEV1	Unknown protein	0	35.2_not assigned.unknown;
VIT_15s0024g00410	0.359849	0.0305219	-0.22985	-0.672397	-0.198947	7.1966	7.39965	5.48131	6.88102	5.30224	WD3	DEV1	WD3_DEV1	Lectin	0	26.16_misc.myrosinases-lectin-jacalin;
VIT_15s0046g00220	0.277302	0.083096	-0.472012	-0.415443	0.00529747	10.6189	9.93869	9.08383	7.7175	5.98215	WD3	DEV1	WD3_DEV1	Kinesin light chain	vv44810Regulation_of_actin_cytoskeleton	31.1_cell.organisation;
VIT_15s0046g01190	0.280554	-0.356281	-0.642574	-0.802195	-0.26237	10.1361	11.0936	9.20488	9.05423	7.5607	WD3	DEV1	WD3_DEV1	Hydroquinone glucosyltransferase	vv10500Starch_and_sucrose_metabolism	16.8.3_secondary metabolism.flavonoids.dihydroflavonols;
VIT_15s0046g03500	0.117216	0.132754	-0.648553	-0.732206	-0.1692	5.85314	5.64127	5.17652	4.68265	3.47097	WD3	DEV1	WD3_DEV1	Metal ion binding	0	35.2_not assigned.unknown;
VIT_15s0048g00270	0.185538	0.222869	-0.199996	-0.303394	-0.0372812	11.0873	9.83048	10.2107	9.75655	9.69885	WD3	DEV1	WD3_DEV1	Scarecrow transcription factor 6 (SCL6)	vv60032GRAS	33.99_development.unspecified;
VIT_15s0048g01390	0.028504	-0.147339	-0.167951	-0.807545	-0.149062	10.9416	9.68198	7.44935	9.25295	7.73803	WD3	DEV1	WD3_DEV1	Gibberellin receptor GID1L3	vv30010Gibberellin_signaling	35.2_not assigned.unknown;
VIT_15s0048g02310	0.0229155	0.0413352	-0.677221	-0.83551	-0.0963499	4.97118	4.12914	5.11144	5.05874	3.41333	WD3	DEV1	WD3_DEV1	NAC transcription factor-like 9 NTL9	vv60046NAC	33.99_development.unspecified;27.3.27_RNA.regulation of transcription.NAC domain transcription factor family
VIT_15s0048g02320	0.099387	0.00109984	-0.798386	-0.711087	-0.238141	6.66611	6.12336	6.59456	6.51028	5.57551	WD3	DEV1	WD3_DEV1	No apical meristem cup-shaped cotyledon2	vv60046NAC	33.99_development.unspecified;27.3.27_RNA.regulation of transcription.NAC domain transcription factor family
VIT_15s0048g02430	0.199264	0.0891402	0.268952	-0.947404	0.0949606	5.61961	4.06313	4.46522	5.97296	4.13973	WD3	DEV1	WD3_DEV1	Naringenin,2-oxoglutarate 3-dioxygenase	vv10941Flavonoid_biosynthesis	16.8.3_secondary metabolism.flavonoids.dihydroflavonols;
VIT_15s0107g00550	-0.000118905	-0.329221	-0.271402	-1.32054	-0.530756	9.04455	8.47347	6.01807	6.01645	6.49584	WD3	DEV1	WD3_DEV1	Tetratricopeptide repeat domain male sterility MS5	0	33.99_development.unspecified;
VIT_16s0022g00870	0.113605	-0.0526184	-1.10017	-0.891819	-0.103805	10.1219	10.2288	7.34661	7.09719	8.96058	WD3	DEV1	WD3_DEV1	Invertase/pectin methylesterase inhibitor	vv40006Cell_wall	26.18_misc.invertase/pectin methylesterase inhibitor family protein;
VIT_16s0022g00890	0.139796	-0.101239	-0.519909	-0.878248	-0.0543808	9.02376	7.29706	7.64071	5.56853	2.79255	WD3	DEV1	WD3_DEV1	Invertase/pectin methylesterase inhibitor	vv40006Cell_wall	26.18_misc.invertase/pectin methylesterase inhibitor family protein;
VIT_16s0039g00320	-0.0392785	0.0285299	0.0214919	-0.394584	0.0274155	9.23514	7.89079	7.51595	8.68842	7.81229	WD3	DEV1	WD3_DEV1	Alcohol dehydrogenase 1	vv10010Glycolysis_vv10071Fatty_acid_metabolism_vv10350Tyrosine_metabolism	26.11_misc.alcohol dehydrogenases;
VIT_16s0039g01130	-0.181409	0.0454779	-0.304004	-0.654928	-0.496557	7.26493	4.95656	5.30437	7.46274	5.67707	WD3	DEV1	WD3_DEV1	Phenylalanin ammonia-lyase [Vitis vinifera]	vv10350Tyrosine_metabolism_vv10360Phenylalanine_metabolism_vv10910Nitrogen_metabolism_vv10940Phenylpropanoid_biosynthesis	16.2.1.1_secondary metabolism.phenylpropanoids.lignin biosynthesis.PAL;
VIT_16s0039g01310	0.143097	-0.325991	0.0566618	-0.654172	-0.321965	6.98879	7.0941	4.66302	5.91644	5.32665	WD3	DEV1	WD3_DEV1	Receptor serine/threonine kinase PR5K	0	30.2.20_signalling.receptor kinases.wheat LRK10 like;30.2.16_signalling.receptor kinases.Catharanthus roseus-like RLK1;30.2.15_signalling.receptor kinases.thaumatin like;11.9.3.3_lipid metabolism.lipid degradation.lysophospholipases.glycerophosphodiester phosphodiesterase
VIT_16s0050g00380	0.117492	-0.076168	-0.742226	-0.425352	0.357749	11.429	11.7303	11.4063	10.7094	8.2813	WD3	DEV1	WD3_DEV1	Tubulin beta-1	vv44145Phagosome_vv44810Regulation_of_actin_cytoskeleton	31.1.1.2_cell.organisation.cytoskeleton.mikrotubuli;
VIT_16s0050g00490	0.0928508	0.0619325	-0.000636645	-0.267274	-0.199593	12.1749	11.6087	11.6895	11.3872	11.0053	WD3	DEV1	WD3_DEV1	Tripeptidyl-peptidase 2	0	29.5.5_protein.degradation.serine protease;
VIT_16s0050g01000	0.00262654	0.0670822	-0.17486	-0.626203	-0.231327	7.7951	7.49299	6.50844	6.49944	5.78634	WD3	DEV1	WD3_DEV1	Unknown protein	0	35.2_not assigned.unknown;
VIT_16s0050g01840	0.103097	-0.0726727	-0.468056	-0.564033	0.0339247	10.1011	9.86023	9.80391	9.64727	7.57223	WD3	DEV1	WD3_DEV1	Nucleoside triphosphatase	vv10230Purine_metabolism_vv10730Thiamine_metabolism	29.5.9_protein.degradation.AAA type;
VIT_16s0050g02330	0.0762542	-0.310612	-1.36452	-1.28788	-0.281589	9.67026	8.3126	8.64047	8.77104	6.49195	WD3	DEV1	WD3_DEV1	Regulator of nonsense transcripts 1	vv23013RNA_transport_vv23015mRNA_surveillance_pathway	28.1_DNA.synthesis/chromatin structure;
VIT_16s0050g02340	-0.00631263	-0.0274038	-0.822075	-0.691955	-0.532047	10.8441	9.96192	9.60759	9.47082	8.61007	WD3	DEV1	WD3_DEV1	Regulator of nonsense transcripts 1	vv23013RNA_transport_vv23015mRNA_surveillance_pathway	28.1_DNA.synthesis/chromatin structure;
VIT_16s0098g01050	-0.100996	-0.130191	-0.169816	-0.485688	-0.0944819	7.6247	7.4438	6.15946	6.91841	5.82759	WD3	DEV1	WD3_DEV1	RNA binding / nucleic acid binding / nucleotide binding [Arabidopsis thaliana]	0	27.4_RNA.RNA binding;
VIT_16s0098g01290	0.0704944	-0.149214	-0.522276	-0.293434	0.118187	12.6899	12.4848	11.6596	11.7355	9.32978	WD3	DEV1	WD3_DEV1	Major Facilitator Superfamily protein	0	35.2_not assigned.unknown;
VIT_16s0098g01420	-0.307261	-0.112703	-0.438966	-0.892722	-0.330239	8.85965	7.76378	7.05967	6.80746	7.2668	WD3	DEV1	WD3_DEV1	DOF affecting germination 1	vv60015C2C2-DOF	27.3.8_RNA.regulation of transcription.C2C2(Zn) DOF zinc finger family;
VIT_16s0098g01890	-0.157309	0.0531542	-0.110991	-0.440814	-0.118985	10.1931	9.45843	8.89606	9.04501	8.80699	WD3	DEV1	WD3_DEV1	Phosphatidylinositol 3- and 4-kinase / ubiquitin	0	29.5.11_protein.degradation.ubiquitin;
VIT_17s0000g00710	0.0846249	-0.264117	-0.722401	-0.926521	-0.21861	10.3213	9.57193	10.4793	9.17379	6.41493	WD3	DEV1	WD3_DEV1	DNA-binding protein	0	35.2_not assigned.unknown;
VIT_17s0000g00720	0.0891688	-0.338491	-0.834272	-0.897565	-0.208476	9.79327	9.03319	9.70337	8.60548	6.22399	WD3	DEV1	WD3_DEV1	DNA-binding protein	0	35.2_not assigned.unknown;
VIT_17s0000g01410	0.140046	0.0330365	0.104619	-0.87322	-0.134988	7.97723	6.89105	6.3549	8.07603	6.64294	WD3	DEV1	WD3_DEV1	Nucleotide pyrophosphatase	vv10230Purine_metabolism_vv10500Starch_and_sucrose_metabolism_vv10740Riboflavin_metabolism_vv10760Nicotinate_and_nicotinamide_metabolism_vv10770Pantothenate_and_CoA_biosynthesis	26.13_misc.acid and other phosphatases;
VIT_17s0000g01690	0.0459065	-0.118708	-0.334222	-0.324087	-0.149603	11.3852	11.3013	10.332	10.197	9.54235	WD3	DEV1	WD3_DEV1	Argininosuccinate synthase, chloroplast precursor	vv10220Urea_cycle_and_metabolism_of_amino_groups_vv10252Alanine_and_aspartate_metabolism_vv10330Arginine_and_proline_metabolism	13.1.2.3.22_amino acid metabolism.synthesis.glutamate family.arginine.arginosuccinate synthase;
VIT_17s0000g01970	0.478894	-0.154904	0.182025	-0.153045	0.462524	9.1163	10.0643	8.61462	9.27162	8.45293	WD3	DEV1	WD3_DEV1	MKK9	vv30008Ethylene_signaling_vv34626Plant-pathogen_interaction	30.6_signalling.MAP kinases;
VIT_17s0000g02430	-0.123131	-0.00552621	-1.08859	-0.732797	-0.087472	10.5608	9.04851	10.1245	9.76908	8.51644	WD3	DEV1	WD3_DEV1	Phosphoethanolamine N-methyltransferase	vv10564Glycerophospholipid_metabolism	11.3_lipid metabolism.Phospholipid synthesis;
VIT_17s0000g02970	0.043485	0.0138421	-0.744974	-0.789755	-0.454768	9.50203	10.0563	7.46777	7.46912	6.87054	WD3	DEV1	WD3_DEV1	MATE efflux family protein	vv50125Porters_cat_66_to_94	34.99_transport.misc;
VIT_17s0000g02990	0.0552275	-0.0444147	-0.275288	-0.794493	-0.325987	6.93331	7.51904	5.13441	5.39633	4.81403	WD3	DEV1	WD3_DEV1	MATE efflux family protein	vv50125Porters_cat_66_to_94	34.99_transport.misc;
VIT_17s0000g03560	0.108717	-0.0845764	-0.253071	-1.25336	-0.110606	6.62684	4.43247	3.70563	5.64739	3.43655	WD3	DEV1	WD3_DEV1	(myb domain protein 62	vv60044MYB	27.3.25_RNA.regulation of transcription.MYB domain transcription factor family;
VIT_17s0000g03780	0.567301	-0.501026	-0.642261	-1.69649	-0.0384152	7.51681	7.04913	6.23207	7.64256	4.67824	WD3	DEV1	WD3_DEV1	No hit	0	35.2_not assigned.unknown;
VIT_17s0000g04400	0.0570844	0.0432801	-0.111412	-0.910645	0	3.02994	4.46375	3.05617	4.55094	2.24606	WD3	DEV1	WD3_DEV1	Wall-associated kinase 1 (WAK1)	0	30.2.25_signalling.receptor kinases.wall associated kinase;
VIT_17s0000g05070	-0.0223807	0.0661901	-0.693288	-0.598393	-0.210001	13.2385	13.7056	12.0346	11.3452	10.4427	WD3	DEV1	WD3_DEV1	Phytochelatin synthetase	vv10251Glutamate_metabolism	10.2.2_cell wall.cellulose synthesis.COBRA;
VIT_17s0000g05860	-0.116903	0.0378028	-0.234347	-0.489054	-0.318413	10.3971	10.1881	10.3717	11.0753	9.89734	WD3	DEV1	WD3_DEV1	ATATH6 (ABC2 homolog 6)	vv52010ABC_transporters	34.16_transport.ABC transporters and multidrug resistance systems;
VIT_17s0000g06630	-0.175049	-0.134862	-0.769722	-0.89658	-0.510873	10.2629	5.50086	6.36361	5.64188	6.237	WD3	DEV1	WD3_DEV1	Unknown protein	0	35.2_not assigned.unknown;
VIT_17s0000g07400	0.175856	-0.194981	-0.447102	-1.04869	-0.27044	7.94591	7.06101	7.0661	7.20831	4.86521	WD3	DEV1	WD3_DEV1	Disease resistance protein (EDS1)	vv30011Jasmonate_signaling	20.1.3_stress.biotic.signalling;20.1_stress.biotic
VIT_17s0000g07560	0.287085	-0.164272	-0.275012	-0.668393	0.0837339	9.7059	9.99522	9.22579	9.65817	9.01562	WD3	DEV1	WD3_DEV1	EDS1 (Enhanced disease susceptibility 1)	vv30011Jasmonate_signaling	20.1.3_stress.biotic.signalling;20.1_stress.biotic
VIT_17s0000g09080	0.105402	0.0701461	-0.323929	-0.795182	-0.0248813	8.23037	5.89087	4.83981	4.91881	3.07018	WD3	DEV1	WD3_DEV1	Myb domain protein 4	vv60044MYB	27.3.25_RNA.regulation of transcription.MYB domain transcription factor family;
VIT_17s0000g09610	-0.168118	0.0785453	-0.347829	-0.989305	-0.689502	8.58513	9.79044	7.45937	6.63907	6.74912	WD3	DEV1	WD3_DEV1	CYP71D10	vv10902Monoterpenoid_biosynthesis	26.1_misc.cytochrome P450;16.5.1.1.4.1_secondary metabolism.sulfur-containing.glucosinolates.synthesis.shared.CYP83B1 phenylacetaldoxime monooxygenase
VIT_17s0000g10010	-0.0279275	0.0860396	0.00153081	-0.240677	-0.129406	12.3611	11.8038	11.9765	11.9429	11.4038	WD3	DEV1	WD3_DEV1	Callose synthase catalytic subunit	vv10500Starch_and_sucrose_metabolism	3.6_minor CHO metabolism.callose;
VIT_17s0000g10020	0.140347	0.205124	0.0662646	-0.299683	-0.0722425	9.50727	9.08238	9.34366	9.29802	8.55239	WD3	DEV1	WD3_DEV1	1,3-beta-glucan synthase	vv10500Starch_and_sucrose_metabolism	3.6_minor CHO metabolism.callose;
VIT_17s0000g10260	-0.00682645	-0.0157088	-0.286869	-0.390363	-0.0558893	9.81294	9.10385	8.59205	8.78205	8.44433	WD3	DEV1	WD3_DEV1	AarF domain containing kinase	0	35.1.1_not assigned.no ontology.ABC1 family protein;
VIT_17s0053g00810	-0.0381661	0.126312	-0.285649	-0.59438	-0.154343	6.63575	6.37055	5.73483	6.63522	5.57685	WD3	DEV1	WD3_DEV1	Cyclic nucleotide-binding transporter 1	vv34626Plant-pathogen_interaction_vv50101Channels_and_pores	34.22_transport.cyclic nucleotide or calcium regulated channels;
VIT_18s0001g02380	-0.0800092	-0.207951	-0.391899	-0.431971	-0.0726743	8.89526	8.05573	8.06589	8.7687	7.91259	WD3	DEV1	WD3_DEV1	Kinesin protein (MKRP1)	vv44810Regulation_of_actin_cytoskeleton	31.1_cell.organisation;
VIT_18s0001g03300	0.131276	0.0607619	0.0322617	-0.313933	0.0423243	9.65437	9.73402	9.2201	9.63259	8.87691	WD3	DEV1	WD3_DEV1	1-aminocyclopropane-1-carboxylate synthase	vv10640Propanoate_metabolism_vv30008Ethylene_signaling	16.2_secondary metabolism.phenylpropanoids;
VIT_18s0001g04910	-0.0563668	-0.0388833	-0.160506	-0.875545	-0.668808	9.43721	9.31276	7.8259	8.27795	6.83996	WD3	DEV1	WD3_DEV1	Sulfate transporter 1.3	vv50124Porters_cat_30_to_64	34.6_transport.sulphate;
VIT_18s0001g05020	0.288645	-0.146013	-0.723525	-1.34882	-0.212669	10.0507	9.06398	6.53433	6.90708	5.94881	WD3	DEV1	WD3_DEV1	Senescence-associated protein	0	33.99_development.unspecified;
VIT_18s0001g05480	-0.00396258	-0.0975138	0.00291028	-0.306616	-0.0542648	9.54427	8.57596	8.87428	8.80542	7.50323	WD3	DEV1	WD3_DEV1	Unknown protein	0	35.2_not assigned.unknown;
VIT_18s0001g07220	-0.136688	0.0937898	-0.134066	-0.805659	-0.0422103	8.86121	7.12401	7.79913	8.29779	6.5419	WD3	DEV1	WD3_DEV1	Cyclin delta-2	vv44110Cell_cycle	31.3_cell.cycle;
VIT_18s0001g08040	0.210757	0.150477	-0.259505	-1.15843	-0.525391	6.64719	6.66497	4.80432	6.16005	5.17777	WD3	DEV1	WD3_DEV1	Basic helix-loop-helix (bHLH) family	vv60011BHLH	27.3.6_RNA.regulation of transcription.bHLH,Basic Helix-Loop-Helix family;
VIT_18s0001g08550	0.418183	-0.124742	-0.451909	-0.658208	-0.179419	11.7751	9.98051	9.02778	10.1866	8.06515	WD3	DEV1	WD3_DEV1	Squalene monooxygenase	vv10100Biosynthesis_of_steroids_vv10900Terpenoid_biosynthesis	17.3.1.2.99_hormone metabolism.brassinosteroid.synthesis-degradation.sterols.other;
VIT_18s0001g11170	0.486082	-0.251988	-0.699818	-0.656145	-0.0392798	8.04756	7.34866	5.52941	5.54606	3.65928	WD3	DEV1	WD3_DEV1	Myb domain protein 73	vv60044MYB	27.3.25_RNA.regulation of transcription.MYB domain transcription factor family;
VIT_18s0001g11290	0.0201326	-0.0817311	-0.145163	-0.402892	-0.0666411	11.657	11.1294	10.7553	10.9159	10.6541	WD3	DEV1	WD3_DEV1	Signal peptidase 1	vv23060Protein_export_vv50132Primary_active_transporter_cat_A5_to_A8	29.5_protein.degradation;29.3.3_protein.targeting.chloroplast
VIT_18s0001g12000	0.0830741	-0.0375723	-0.00394956	-0.485978	-0.0044392	8.39147	7.97945	7.97488	7.72195	7.62299	WD3	DEV1	WD3_DEV1	Geranylgeranyl pyrophosphate synthetase 1, chloroplast precursor	vv10100Biosynthesis_of_steroids_vv10900Terpenoid_biosynthesis	16.1.1.10_secondary metabolism.isoprenoids.non-mevalonate pathway.geranylgeranyl pyrophosphate synthase;
VIT_18s0001g13870	0.129612	0.0827801	-0.0324166	-0.352652	-0.0494043	11.6782	11.5895	11.373	11.1128	10.4019	WD3	DEV1	WD3_DEV1	Calmodulin binding protein	0	30.3_signalling.calcium;
VIT_18s0041g01840	-0.0352805	0.0670937	0.0195217	-0.463169	-0.287484	9.36063	9.37672	9.02835	9.0118	8.91424	WD3	DEV1	WD3_DEV1	Unknown	0	35.2_not assigned.unknown;
VIT_18s0041g02080	-0.0341659	0.0794851	-0.0911047	-0.805803	-0.297457	8.53417	8.46829	6.97302	8.13926	8.15414	WD3	DEV1	WD3_DEV1	12-oxophytodienoate reductase 2	vv10592alpha-Linolenic_acid_metabolism	17.7.1.5_hormone metabolism.jasmonate.synthesis-degradation.12-Oxo-PDA-reductase;
VIT_18s0072g00940	0.0539641	-0.0210722	-0.0785091	-0.326124	-0.115786	10.0925	9.76433	9.21027	9.55744	9.52618	WD3	DEV1	WD3_DEV1	Histidinol-phosphate aminotransferase, chloroplast precursor	vv10340Histidine_metabolism_vv10350Tyrosine_metabolism_vv10360Phenylalanine_metabolism_vv10400Phenylalanine_tyrosine_and_tryptophan_biosynthesis	13.1.7.7_amino acid metabolism.synthesis.histidine.histidinol-phosphate aminotransferase;
VIT_18s0089g01010	0.0551258	-0.1673	-0.779008	-0.593577	-0.214564	8.905	7.67623	8.79436	8.41502	6.96469	WD3	DEV1	WD3_DEV1	Nitrate transporter NTL1	vv50122Porters_cat_7_to_17	34.13_transport.peptides and oligopeptides;
VIT_18s0089g01220	-0.120814	0.066999	-0.208975	-0.416486	-0.226525	9.81055	9.4377	9.03091	9.1902	9.04174	WD3	DEV1	WD3_DEV1	Cupin super	0	35.2_not assigned.unknown;
VIT_18s0122g00710	0.0557942	0.0311063	-0.180309	-0.365694	0.119013	10.1319	9.43996	9.1423	9.52543	8.67771	WD3	DEV1	WD3_DEV1	3-beta-hydroxy-delta5-steroid dehydrogenase	vv10140C21-Steroid_hormone_metabolism	11.8.4_lipid metabolism.exotics (steroids, squalene etc).3-beta hydroxysteroid dehydrogenase/isomerase;
VIT_18s0122g00780	0.131282	-0.0848611	-0.483911	-0.669089	-0.228377	9.32935	9.52422	8.17046	8.16643	7.26077	WD3	DEV1	WD3_DEV1	Inorganic phosphate transporter	vv50121Porters_cat_1_to_6	34.7_transport.phosphate;
VIT_18s0166g00250	0.422067	-0.20212	-0.56406	-0.717799	-0.238296	11.1804	7.69058	7.64244	10.8643	8.94759	WD3	DEV1	WD3_DEV1	No hit	0	35.2_not assigned.unknown;
VIT_18s0166g00260	0.13835	-0.370328	-0.304271	-1.37741	-0.377875	5.03706	4.66467	3.88827	5.38155	4.59733	WD3	DEV1	WD3_DEV1	No hit	0	35.2_not assigned.unknown;
VIT_19s0014g00470	0.00587399	-0.118881	0.0151989	-0.660854	-0.44986	5.86959	6.06789	5.01509	5.96851	5.89981	WD3	DEV1	WD3_DEV1	RKF1 (receptor-like kinase in flowers 1)	0	30.2.8.2_signalling.receptor kinases.leucine rich repeat VIII.VIII-2;
VIT_19s0014g00710	0.102157	0.0599046	-0.460354	-0.413834	0.209601	9.2012	9.40813	7.86196	8.03134	5.81847	WD3	DEV1	WD3_DEV1	RKF1 (receptor-like kinase in flowers 1)	0	30.2.8.2_signalling.receptor kinases.leucine rich repeat VIII.VIII-2;
VIT_19s0014g00830	0.480954	0.0367881	-0.0930878	-0.664694	-0.206803	8.2385	8.3068	6.61319	8.44566	6.9567	WD3	DEV1	WD3_DEV1	RKF1 (receptor-like kinase in flowers 1)	0	30.2.8.2_signalling.receptor kinases.leucine rich repeat VIII.VIII-2;
VIT_19s0014g01330	0.0238145	0.0718896	-0.146448	-0.345288	-0.0889542	10.183	9.72053	9.50708	9.50104	9.4999	WD3	DEV1	WD3_DEV1	Peptide-N4-asparagine amidase A	0	19.7_tetrapyrrole synthesis.uroporphyrinogen decarboxylase;
VIT_19s0014g01470	0.105883	-0.0898266	0.0708	-0.524486	-0.155736	9.68093	9.20838	7.16146	7.46583	5.02929	WD3	DEV1	WD3_DEV1	Thioredoxin TTL1 (Tetratricopetide-repeat thioredoxin-like 1)	vv50132Primary_active_transporter_cat_A5_to_A8	21.1_redox.thioredoxin;
VIT_19s0014g02830	0.0390046	-0.00143739	-0.651587	-0.794381	-0.18361	8.27655	8.02595	6.65954	5.39756	4.09587	WD3	DEV1	WD3_DEV1	Whitefly-induced gp91-phox	vv34626Plant-pathogen_interaction_vv50105Transport_electron_carriers	20.1.1_stress.biotic.respiratory burst;
VIT_19s0015g00390	-0.0127384	-0.20073	-0.402805	-0.414309	-0.19081	10.5745	10.6473	10.1638	10.0689	9.32268	WD3	DEV1	WD3_DEV1	Unknown protein	0	35.2_not assigned.unknown;
VIT_19s0085g00650	0.0853278	-0.133834	-0.896945	-1.34636	-0.54984	8.37341	7.55231	7.37811	6.84277	5.06028	WD3	DEV1	WD3_DEV1	Cation efflux family	vv50121Porters_cat_1_to_6	34.12_transport.metal;
VIT_19s0090g00940	-0.113938	-0.0432969	-0.239331	-0.509291	0.0135375	7.92975	7.73513	7.64811	7.67002	7.39009	WD3	DEV1	WD3_DEV1	RNASE THREE-like protein 2 (RTL2)	0	27.1.19_RNA.processing.ribonucleases;
VIT_19s0090g01790	0.20081	0.0250239	-0.0350761	-0.447914	-0.24548	7.88416	8.01659	7.92011	8.1289	8.11155	WD3	DEV1	WD3_DEV1	Armadillo/beta-catenin repeat	0	35.1.3_not assigned.no ontology.armadillo/beta-catenin repeat family protein;
VIT_00s0181g00040	-0.0150811	0.0570233	-0.0370467	-0.282499	0.0747282	8.93281	8.84805	9.30658	9.63784	9.39233	WD3	DEV2	WD3_DEV2	TIR1 (transport inhibitor response 1)	vv30003Auxin_signaling	29.5.11.4.3.2_protein.degradation.ubiquitin.E3.SCF.FBOX;17.2.2_hormone metabolism.auxin.signal transduction
VIT_00s0187g00010	0.286228	-0.048801	-0.656729	-1.05909	0.122613	5.21697	4.35157	6.17481	8.04507	5.5452	WD3	DEV2	WD3_DEV2	No hit	0	35.2_not assigned.unknown;
VIT_00s0239g00040	-0.0163751	-0.0827564	-0.300991	-0.920316	-0.46546	4.11875	4.1252	4.66497	4.9888	4.75602	WD3	DEV2	WD3_DEV2	No hit	0	35.2_not assigned.unknown;
VIT_00s0301g00090	0.0828977	0.0118738	-0.547302	-0.755564	0.330531	6.80652	8.43129	6.98379	9.1998	8.04025	WD3	DEV2	WD3_DEV2	NDA2 (alternative NAD(P)H dehydrogenase 2)	vv10190Oxidative_phosphorylation_vv50134Primary_active_transporter_cat_D1	9.2.1.4_mitochondrial electron transport / ATP synthesis.NADH-DH.type II.internal matrix;
VIT_00s0313g00050	-0.188352	-0.0258845	0.0529647	-1.02858	-0.0694537	4.27743	4.69549	4.51145	6.88746	6.5246	WD3	DEV2	WD3_DEV2	RAB GDP dissociation inhibitor 1 ATGD1	0	30.5_signalling.G-proteins;
VIT_00s0317g00140	-0.069762	0.00994337	-0.117879	-0.655167	-0.324483	4.97408	3.81201	5.2657	7.25808	6.95236	WD3	DEV2	WD3_DEV2	Exocyst subunit EXO70 H2	vv50111Tethering_factors	29.3.4.99_protein.targeting.secretory pathway.unspecified;27.3.99_RNA.regulation of transcription.unclassified
VIT_00s0341g00020	0.0138122	-0.0117226	0.0599746	-0.23034	0.066548	10.3039	10.436	10.5653	11.0021	10.4821	WD3	DEV2	WD3_DEV2	Transposon protein, CACTA, En/Spm sub-class	0	27.3.67_RNA.regulation of transcription.putative transcription regulator;
VIT_00s0404g00070	-0.0876043	-0.077983	-0.178866	-0.4265	-0.372679	8.15716	8.74636	9.28577	9.74289	10.312	WD3	DEV2	WD3_DEV2	No hit	0	35.2_not assigned.unknown;
VIT_00s0480g00030	0.0822997	-0.330626	-0.538321	-0.749573	0.273515	8.33985	8.69998	8.68931	11.5385	9.50446	WD3	DEV2	WD3_DEV2	Polyphenol oxidase	vv10350Tyrosine_metabolism_vv50109Incompletely_characterized_transport_systems	35.2_not assigned.unknown;
VIT_00s0480g00040	0.409301	-0.24547	-0.48769	-0.669668	0.299587	8.7062	9.21956	9.42497	12.2031	10.1331	WD3	DEV2	WD3_DEV2	Polyphenol oxidase II, chloroplast precursor	vv10350Tyrosine_metabolism_vv50109Incompletely_characterized_transport_systems	35.2_not assigned.unknown;
VIT_01s0010g02840	-0.0551826	0.320719	-0.0647927	-0.808808	-0.192255	4.88247	5.00604	5.4689	6.42395	5.50818	WD3	DEV2	WD3_DEV2	Chaperone BCS1 mitochondrial	0	29.5.9_protein.degradation.AAA type;
VIT_01s0010g03210	0.107336	-0.0560936	-0.305964	-1.31527	-0.724309	3.0679	3.28181	4.41178	6.6253	5.27089	WD3	DEV2	WD3_DEV2	HcrVf1 protein	0	20.1.7_stress.biotic.PR-proteins;
VIT_01s0010g03430	0.0561253	-0.0482268	-0.332778	-1.47106	-0.823558	3.08957	3.16214	4.05467	5.90775	4.95877	WD3	DEV2	WD3_DEV2	HcrVf1 protein	0	35.2_not assigned.unknown;
VIT_01s0011g02390	0	-0.0360505	-0.273209	-1.00351	-0.413867	2.24606	2.87203	3.55494	4.83882	4.01027	WD3	DEV2	WD3_DEV2	Unknown	0	35.2_not assigned.unknown;
VIT_01s0011g02490	-0.0422605	0.139562	-0.0675854	-0.291009	-0.120211	10.5841	10.1579	10.711	10.912	11.2543	WD3	DEV2	WD3_DEV2	Cytidine/deoxycytidylate deaminase	vv10240Pyrimidine_metabolism	23.2_nucleotide metabolism.degradation;
VIT_01s0011g03130	-0.0217477	-0.0918734	-0.14827	-0.449605	-0.226114	10.0427	10.2523	10.2149	10.5489	10.6765	WD3	DEV2	WD3_DEV2	Unknown protein	0	35.2_not assigned.unknown;
VIT_01s0011g03740	-0.0725245	-0.104197	-0.520733	-1.07564	-0.612332	8.47567	8.76941	8.53115	9.88418	10.063	WD3	DEV2	WD3_DEV2	Glutaminyl-tRNA synthetase	vv10251Glutamate_metabolism_vv20970Aminoacyl-tRNA_biosynthesis	29.1.18_protein.aa activation.glutamine-tRNA ligase;
VIT_01s0011g04530	-0.162826	0.0116004	-0.248774	-0.312674	-0.123612	7.9931	8.21257	8.73394	9.24988	9.07889	WD3	DEV2	WD3_DEV2	Tetratricopeptide repeat protein 5	0	35.2_not assigned.unknown;
VIT_01s0011g05870	-0.0286958	0.172374	-1.0041	-0.814725	-0.240899	6.5801	5.93903	7.74967	7.38492	7.50213	WD3	DEV2	WD3_DEV2	RDR1 (RNA-dependent RNA polymerase 1)	0	27.2_RNA.transcription;
VIT_01s0011g05890	-0.0540916	-0.0408403	-0.00192841	-0.76228	-0.14383	3.64204	3.70169	4.00537	5.79236	4.40069	WD3	DEV2	WD3_DEV2	S-adenosyl-L-methionine:salicylic acid carboxyl methyltransferase	vv10360Phenylalanine_metabolism	17.8.1_hormone metabolism.salicylic acid.synthesis-degradation;
VIT_01s0011g05900	-0.0450339	0.0205385	-0.369643	-1.0761	-0.174988	4.06184	3.44043	4.56691	7.66239	6.00844	WD3	DEV2	WD3_DEV2	Jasmonate O-methyltransferase	vv10592alpha-Linolenic_acid_metabolism	26.6_misc.O-methyl transferases;17.8.1_hormone metabolism.salicylic acid.synthesis-degradation
VIT_01s0011g05910	0.0489941	-0.0552113	-0.405073	-1.13272	-0.0873666	3.78371	3.31138	4.28145	7.19412	5.28076	WD3	DEV2	WD3_DEV2	S-adenosyl-L-methionine:salicylic acid carboxyl methyltransferase	vv10360Phenylalanine_metabolism	26.6_misc.O-methyl transferases;17.8.1_hormone metabolism.salicylic acid.synthesis-degradation
VIT_01s0011g05920	0.0457336	0.0101516	-0.687184	-0.97877	-0.188163	3.64135	3.89211	5.35243	8.3513	6.47149	WD3	DEV2	WD3_DEV2	S-adenosyl-L-methionine:salicylic acid carboxyl methyltransferase	vv10360Phenylalanine_metabolism	26.6_misc.O-methyl transferases;17.8.1_hormone metabolism.salicylic acid.synthesis-degradation
VIT_01s0026g00850	-0.0864375	-0.153627	-0.170752	-0.917573	-0.481561	6.89641	7.15285	7.81279	9.36516	10.8102	WD3	DEV2	WD3_DEV2	Zinc finger protein 5	vv60017C2H2	35.2_not assigned.unknown;
VIT_01s0026g01630	-0.0754942	-0.0462041	0.00272531	-0.487547	-0.288498	8.86884	8.25877	7.64807	9.39151	10.0541	WD3	DEV2	WD3_DEV2	Unknown protein	0	35.2_not assigned.unknown;
VIT_01s0026g02590	0.264612	0.0788493	-0.154379	-0.942876	-0.120652	3.95543	3.85755	4.47509	6.51355	5.838	WD3	DEV2	WD3_DEV2	Calcium-binding protein CML	vv34626Plant-pathogen_interaction	30.3_signalling.calcium;
VIT_01s0137g00520	-0.295885	0.00652763	0.449685	-0.530242	-0.0956346	7.6019	9.32642	8.40799	9.49257	9.92017	WD3	DEV2	WD3_DEV2	CYP71B35	vv10940Phenylpropanoid_biosynthesis	26.1_misc.cytochrome P450;
VIT_01s0146g00100	-0.0466293	0.0921885	-0.157217	-0.480067	-0.352364	9.52883	9.87663	9.71276	10.2668	10.43	WD3	DEV2	WD3_DEV2	ACT domain containing protein (ACR4)	0	13.99_amino acid metabolism.misc;
VIT_01s0146g00270	0.149487	-0.066173	0.058622	-0.284669	-0.0963393	8.95759	9.88014	10.2438	10.8078	11.0494	WD3	DEV2	WD3_DEV2	Delta3,5-delta2,4-dienoyl-CoA isomerase	vv10062Fatty_acid_elongation_in_mitochondria_vv10071Fatty_acid_metabolism_vv10280Valine_leucine_and_isoleucine_degradation_vv10380Tryptophan_metabolism_vv10410Beta-alanine_metabolism_vv10640Propanoate_metabolism_vv10650Butanoate_metabolism	11.9.4.14_lipid metabolism.lipid degradation.beta-oxidation.enoyl isomerase;
VIT_01s0146g00320	-0.0151194	-0.0118839	-0.275911	-0.972867	-0.285537	2.81482	2.43477	3.62864	5.27263	4.14163	WD3	DEV2	WD3_DEV2	No hit	0	35.2_not assigned.unknown;
VIT_02s0012g00750	-0.107312	0.0360184	-0.050697	-0.417338	-0.23109	9.45938	9.32185	9.91993	10.4352	10.4005	WD3	DEV2	WD3_DEV2	Haloacid dehalogenase hydrolase	vv10630Glyoxylate_and_dicarboxylate_metabolism	35.1_not assigned.no ontology;
VIT_02s0012g01900	-0.0832948	0.0587134	-0.00861445	-0.209863	-0.0684157	10.7337	11.4153	11.3019	11.491	11.9192	WD3	DEV2	WD3_DEV2	3-beta hydroxysteroid dehydrogenase	vv10140C21-Steroid_hormone_metabolism	35.2_not assigned.unknown;
VIT_02s0025g00680	0.0309469	0.18521	0.0346519	-0.53224	0.0199264	4.05637	4.89031	6.36806	8.022	8.44482	WD3	DEV2	WD3_DEV2	Tiny root hair 1	vv50125Porters_cat_66_to_94	34.15_transport.potassium;
VIT_02s0025g00800	0.10189	-0.0785808	-0.244811	-0.940996	-0.416188	3.89757	4.49195	4.99998	6.01026	5.03946	WD3	DEV2	WD3_DEV2	Cation/hydrogen exchanger (CHX18)	vv50124Porters_cat_30_to_64	34.12_transport.metal;
VIT_02s0025g02850	-0.0594576	-0.0880181	-0.000904982	-0.587474	-0.312872	5.62432	5.58341	5.42394	6.42169	6.02365	WD3	DEV2	WD3_DEV2	Subtilisin protease	vv50101Channels_and_pores	29.5.1_protein.degradation.subtilases;
VIT_02s0025g04250	0.253358	0.0965884	-0.373075	-1.53361	-0.285564	2.99048	4.16491	4.19002	6.62898	6.30867	WD3	DEV2	WD3_DEV2	Osmotin	0	20.2_stress.abiotic;
VIT_02s0025g04620	0.040122	-0.103893	0.0620527	-0.367551	-0.108899	8.24007	9.05681	9.14492	9.95137	10.3041	WD3	DEV2	WD3_DEV2	Phospholipase D beta 1	vv10564Glycerophospholipid_metabolism_vv10565Ether_lipid_metabolism_vv34020Calcium_signaling_pathway_vv50110Protein_coat	11.9.3.1_lipid metabolism.lipid degradation.lysophospholipases.phospholipase D;
VIT_02s0033g00700	0.00576623	0.0130614	-0.617696	-1.9506	-1.36577	2.63178	3.00619	5.34387	8.34637	7.39447	WD3	DEV2	WD3_DEV2	Nitrilase	vv10460Cyanoamino_acid_metabolism_vv10910Nitrogen_metabolism_vv11002Auxin_biosynthesis	26.8_misc.nitrilases, *nitrile lyases, berberine bridge enzymes, reticuline oxidases, troponine reductases;
VIT_02s0033g01210	0.0134995	0.085613	-0.143701	-0.669953	-0.468592	6.44675	7.05651	6.66149	7.76693	7.8079	WD3	DEV2	WD3_DEV2	Cyclops	0	35.2_not assigned.unknown;
VIT_02s0033g01310	-0.0234101	0.00200275	-0.29485	-0.704862	0.0962246	9.11282	9.82052	9.40857	10.2542	9.68383	WD3	DEV2	WD3_DEV2	Amino acid permease	vv50123Porters_cat_18_to_29	34.3_transport.amino acids;
VIT_03s0017g01550	0.0531784	-0.0476331	-0.0464773	-1.08386	-0.0181356	2.45155	3.10449	2.99635	5.2402	2.80927	WD3	DEV2	WD3_DEV2	CRK10 (cysteine-rich RLK10)	0	30.2.17_signalling.receptor kinases.DUF 26;
VIT_03s0038g02630	-0.166537	0.181244	-0.205413	-0.53101	-0.279036	7.25854	6.41524	6.86226	7.45143	7.33268	WD3	DEV2	WD3_DEV2	No hit	0	35.2_not assigned.unknown;
VIT_03s0038g04510	-0.136461	0.0498136	0.331705	-0.289687	0.0436719	8.38184	8.60289	9.66238	10.477	10.7097	WD3	DEV2	WD3_DEV2	Chaperone BCS1 mitochondrial	0	29.5.9_protein.degradation.AAA type;
VIT_03s0063g00650	-0.0707633	0.0584435	-0.0123206	-0.241394	-0.143692	9.94906	9.80312	9.99474	10.2036	10.4082	WD3	DEV2	WD3_DEV2	Unknown protein	0	35.2_not assigned.unknown;
VIT_03s0088g00710	-0.0377876	-0.376791	-0.241652	-1.05902	-0.842817	2.93276	4.34189	7.33532	11.5562	11.085	WD3	DEV2	WD3_DEV2	Pathogenesis-related protein 1 precursor (PRP 1)	vv30011Jasmonate_signaling_vv34626Plant-pathogen_interaction	20.1.7_stress.biotic.PR-proteins;20.1_stress.biotic
VIT_03s0091g00560	0.131424	-0.145994	-0.122857	-0.487093	0.0809609	9.9515	9.93004	9.60072	10.5007	10.3509	WD3	DEV2	WD3_DEV2	Leucine-rich repeat protein kinase	0	35.1_not assigned.no ontology;
VIT_04s0008g00310	0.2036	-0.121526	-0.20395	-1.06238	-0.302482	3.32945	3.58086	3.56451	5.7695	4.00414	WD3	DEV2	WD3_DEV2	Clavata1 receptor kinase (CLV1)	0	30.2.11_signalling.receptor kinases.leucine rich repeat XI;
VIT_04s0008g01310	-0.0451739	-0.0347557	-0.228862	-0.223763	0.0728409	10.1673	10.1225	10.595	10.8609	10.7756	WD3	DEV2	WD3_DEV2	MAP3K delta-1 protein kinase	0	30.6_signalling.MAP kinases;
VIT_04s0008g02290	-0.0371458	-0.0584952	-0.0561004	-0.332891	0.0112741	9.97546	10.3067	10.3198	10.7669	10.7893	WD3	DEV2	WD3_DEV2	ABI3-interacting protein 2	vv30001ABA_signaling	17.1.2_hormone metabolism.abscisic acid.signal transduction;
VIT_04s0008g05350	0.0314687	0.0978314	-0.294307	-0.999478	-0.185842	2.87621	2.55698	3.60902	5.42771	3.54732	WD3	DEV2	WD3_DEV2	Serine hydrolase [Vitis vinifera]	vv10260Glycine_serine_and_threonine_metabolism	24_Biodegradation of Xenobiotics;11.9.3.2_lipid metabolism.lipid degradation.lysophospholipases.carboxylesterase
VIT_04s0008g05770	-0.124291	0.0440596	-0.311263	-0.416416	0.0277909	11.0657	10.2289	11.2309	12.7365	14.3364	WD3	DEV2	WD3_DEV2	CBL-interacting protein kinase 25 (CIPK25)	0	29.4_protein.postranslational modification;
VIT_04s0008g06500	-0.0851191	0.0364916	-0.0293553	-0.277748	-0.083158	9.91839	9.42055	9.60989	10.0322	10.1273	WD3	DEV2	WD3_DEV2	Solute carrier family 35	vv50122Porters_cat_7_to_17	35.2_not assigned.unknown;
VIT_04s0023g01720	0.251479	-0.031781	0.0331944	-0.638719	-0.28939	6.96546	5.6299	5.52209	7.85372	7.36746	WD3	DEV2	WD3_DEV2	SEC14 cytosolic factor, putative	vv50122Porters_cat_7_to_17	29.3.4.99_protein.targeting.secretory pathway.unspecified;
VIT_04s0023g02200	-0.281685	0.146459	-0.448859	-0.741713	-0.434344	10.1873	7.79128	5.56652	9.09392	13.0156	WD3	DEV2	WD3_DEV2	S-adenosyl-L-methionine:salicylic acid carboxyl methyltransferase	vv10360Phenylalanine_metabolism	17.8.1.1.7_hormone metabolism.salicylic acid.synthesis-degradation.synthesis.methyl-SA methylesterase;17.8.1_hormone metabolism.salicylic acid.synthesis-degradation
VIT_04s0044g00270	0.0248813	0.10024	-0.451557	-1.05804	-0.486113	3.11812	3.25949	4.55207	7.67075	5.73841	WD3	DEV2	WD3_DEV2	Monooxygenase (MO3)	0	26.7_misc.oxidases - copper, flavone etc;
VIT_04s0079g00020	0	0	-0.122743	-2.20735	-0.22226	2.24606	2.24606	2.89614	6.16567	4.2875	WD3	DEV2	WD3_DEV2	Cysteine-rich receptor-like protein kinase 2	0	30.2.17_signalling.receptor kinases.DUF 26;
VIT_04s0159g00040	0.0378416	0.0372619	-0.142756	-0.329909	0.032649	10.7241	11.0834	11.5476	12.0797	12.2896	WD3	DEV2	WD3_DEV2	Glutathione transferase microsomal GSTMI	vv10480Glutathione_metabolism	26.9_misc.glutathione S transferases;
VIT_05s0020g02850	-0.0214881	-0.0529043	-0.0674823	-0.234599	0.0012823	10.095	9.8561	10.8531	11.4351	11.4022	WD3	DEV2	WD3_DEV2	Peroxiredoxin-5	0	21.5_redox.peroxiredoxin;
VIT_05s0020g03280	0.0950935	-0.338926	-0.410582	-0.730116	-0.0913913	2.53453	4.3782	6.95762	11.5387	9.18608	WD3	DEV2	WD3_DEV2	Copper amine oxidase	vv10220Urea_cycle_and_metabolism_of_amino_groups_vv10340Histidine_metabolism_vv10350Tyrosine_metabolism_vv10360Phenylalanine_metabolism_vv11002Auxin_biosynthesis	26.7_misc.oxidases - copper, flavone etc;
VIT_05s0020g04550	-0.0209967	-0.0812053	0.0429948	-0.269781	-0.0595837	9.40621	9.68632	10.1288	10.5127	10.7845	WD3	DEV2	WD3_DEV2	No hit	0	35.2_not assigned.unknown;
VIT_05s0049g00430	0.00439712	0.0848243	-0.14166	-0.702718	-0.133825	3.15095	4.32957	3.62864	4.56818	4.58271	WD3	DEV2	WD3_DEV2	1-aminocyclopropane-1-carboxylate oxidase homolog 1	vv10640Propanoate_metabolism_vv30008Ethylene_signaling	21.2_redox.ascorbate and glutathione;17.5.1_hormone metabolism.ethylene.synthesis-degradation
VIT_05s0049g01290	0.0127195	-0.237284	-0.269021	-0.776386	0.000909288	4.81248	5.17272	4.60447	6.6845	6.31055	WD3	DEV2	WD3_DEV2	Protein phosphatase 2C	0	29.4_protein.postranslational modification;
VIT_05s0077g00580	-0.00963557	-0.00608996	-0.0834782	-0.227879	-0.0215393	10.2786	10.351	10.7355	10.9534	10.9829	WD3	DEV2	WD3_DEV2	DnaJ homolog, subfamily C, member 14	vv50132Primary_active_transporter_cat_A5_to_A8	20.2.1_stress.abiotic.heat;
VIT_05s0094g00220	0.28189	-0.23318	-0.27936	-1.36777	-1.02399	6.6328	5.55958	4.97507	7.81797	8.5315	WD3	DEV2	WD3_DEV2	Chitinase class IV	vv10530Aminosugars_metabolism	20.1_stress.biotic;
VIT_05s0094g00320	0.140613	-0.0678598	-0.206273	-1.38462	-0.351106	3.24383	3.12608	3.48889	6.06346	4.35235	WD3	DEV2	WD3_DEV2	Chitinase, class IV [Vitis vinifera]	vv10530Aminosugars_metabolism	20.1_stress.biotic;
VIT_06s0004g00250	-0.173377	0.318574	-0.0468894	-0.323961	0.0997421	8.82157	7.57501	8.36763	9.40451	8.99616	WD3	DEV2	WD3_DEV2	PUMILIO 12 (APUM12)	0	35.1.12_not assigned.no ontology.pumilio/Puf RNA-binding domain-containing protein;
VIT_06s0004g01010	0.231415	0.0259669	-0.54226	-1.36784	-0.636347	6.48502	6.7513	8.03308	11.0811	9.84119	WD3	DEV2	WD3_DEV2	Dirigent protein pDIR9	0	20.1_stress.biotic;
VIT_06s0004g01430	-0.0133863	0.129302	-0.0419556	-1.25627	-0.865594	2.45155	3.16678	2.99099	5.3241	5.18351	WD3	DEV2	WD3_DEV2	ABA glucosidase	vv11013ABA_biosynthesis	26.16_misc.myrosinases-lectin-jacalin;26.3_misc.gluco-, galacto- and mannosidases;16.5.1.3.1_secondary metabolism.sulfur-containing.glucosinolates.degradation.myrosinase;
VIT_06s0004g03120	-0.0162257	-0.00281799	0.0276956	-1.31089	-0.965388	2.77192	3.02798	2.24606	4.83315	5.16983	WD3	DEV2	WD3_DEV2	MLO-like protein 3	0	20.1.3.1_stress.biotic.signalling.MLO-like;
VIT_06s0004g04100	-0.121982	-0.0910792	-0.149567	-0.424068	-0.0573639	7.72559	7.93561	7.6218	7.76285	8.26901	WD3	DEV2	WD3_DEV2	ABC transporter B member 20	vv52010ABC_transporters	34.16_transport.ABC transporters and multidrug resistance systems;
VIT_06s0004g05030	0.0640351	0.0732508	-0.0690107	-0.211559	-0.0655504	11.5379	11.3673	11.7358	12.0563	12.2371	WD3	DEV2	WD3_DEV2	FtsH protease that is localized to the mitochondrion	vv50133Primary_active_transporter_cat_A9_to_A18	29.5.9_protein.degradation.AAA type;29.5.7_protein.degradation.metalloprotease
VIT_06s0004g05070	0.120962	0.0391215	-0.206213	-1.13666	-0.692654	6.97145	7.20921	7.11356	8.73476	8.16654	WD3	DEV2	WD3_DEV2	Zinc transporter (ZIP2)	vv50121Porters_cat_1_to_6	34.12_transport.metal;
VIT_06s0004g05150	0.0680698	0.157283	-0.264996	-0.298883	0.0276826	11.42	10.9036	11.7281	12.1702	11.8315	WD3	DEV2	WD3_DEV2	TOC75 (translocon outer membrane complex 75)	vv50133Primary_active_transporter_cat_A9_to_A18	29.3.3_protein.targeting.chloroplast;
VIT_06s0004g08180	0.00853143	-0.0160584	-0.110534	-0.202275	-0.0229762	11.1845	11.4077	11.6104	12.2328	12.134	WD3	DEV2	WD3_DEV2	Translation initiation factor eIF-2 beta subunit	vv23013RNA_transport	29.2.3_protein.synthesis.initiation;
VIT_06s0009g02510	-0.0253063	0.152057	-0.126727	-0.36146	-0.158881	10.9533	10.5333	11.2158	11.5443	11.6701	WD3	DEV2	WD3_DEV2	HEAT repeat family protein	0	27.3.67_RNA.regulation of transcription.putative transcription regulator;
VIT_06s0061g01260	0.0308706	0.0245631	-0.101722	-0.234831	-0.107706	10.1621	10.1549	10.4486	10.4983	10.6021	WD3	DEV2	WD3_DEV2	EMB1211 (embryo defective 1211)	0	33.99_development.unspecified;
VIT_07s0005g00260	0.512194	0.0375524	0.166187	-0.0262351	0.458454	9.11506	11.1202	12.0877	13.6958	13.5969	WD3	DEV2	WD3_DEV2	Glutathione-conjugate transporter (MRP10)	vv52010ABC_transporters	34.16_transport.ABC transporters and multidrug resistance systems;
VIT_07s0005g02210	0.0772429	-0.0154828	-0.200798	-0.257831	-0.0608932	8.98264	9.21804	9.11846	9.29109	9.45395	WD3	DEV2	WD3_DEV2	Transducin protein	0	30.5_signalling.G-proteins;
VIT_07s0005g02660	-0.0657109	0.120691	-0.527545	-0.718713	-0.267805	10.5595	9.65523	10.9717	13.5726	11.8202	WD3	DEV2	WD3_DEV2	ABC transporter B member 13	vv52010ABC_transporters	34.16_transport.ABC transporters and multidrug resistance systems;
VIT_07s0005g03070	-0.127707	0.12506	-0.0887171	-0.259155	-0.0669657	9.96688	9.38314	9.51387	9.98828	9.984	WD3	DEV2	WD3_DEV2	LHW (lonesome highway)	vv60011BHLH	27.3.6_RNA.regulation of transcription.bHLH,Basic Helix-Loop-Helix family;
VIT_07s0031g00490	0.0223379	0.091277	-0.126595	-0.722579	-0.214821	6.01734	4.4366	5.42942	6.74551	5.88972	WD3	DEV2	WD3_DEV2	MAP3K protein kinase	0	30.6_signalling.MAP kinases;30.4.4_signalling.phosphinositides.phosphoinositide phospholipase C
VIT_07s0031g00530	0.4934	-0.0567584	0.157227	-0.402865	0.257187	8.56553	9.2557	8.4017	8.9304	9.56328	WD3	DEV2	WD3_DEV2	MAPKKK21	0	29.4_protein.postranslational modification;
VIT_07s0031g00700	-0.13273	0.118972	-0.473896	-0.304526	0.140035	8.29836	7.838	8.9645	9.40149	8.27188	WD3	DEV2	WD3_DEV2	Caltractin / centrin	vv23420Nucleotide_excision_repair_vv44110Cell_cycle	28.1_DNA.synthesis/chromatin structure;
VIT_07s0031g01710	0.469973	-0.331034	-0.372324	-1.75265	-0.865425	4.39235	5.96744	6.46275	8.44913	6.30249	WD3	DEV2	WD3_DEV2	WRKY DNA-binding protein 51	vv60066WRKY	27.3.32_RNA.regulation of transcription.WRKY domain transcription factor family;
VIT_07s0031g01920	-0.0924023	-0.0704332	-0.0552321	-0.666284	-0.168999	5.85954	4.05693	4.6878	5.82134	5.84516	WD3	DEV2	WD3_DEV2	Protein kinase CRK1 CRK1 protein(Cdc2-related kinase 1)	0	29.4.1_protein.postranslational modification.kinase;29.4_protein.postranslational modification
VIT_07s0031g02490	-0.0654993	-0.0165098	-0.0254715	-0.309361	-0.192378	9.91371	9.91082	10.1755	10.2473	10.3132	WD3	DEV2	WD3_DEV2	Prenylcysteine oxidase precursor	0	35.2_not assigned.unknown;
VIT_07s0031g03030	0.075059	-0.0703869	-0.391058	-0.359152	0.208038	11.4197	10.9533	11.4122	12.2623	11.8445	WD3	DEV2	WD3_DEV2	Calmodulin-binding protein	0	30.3_signalling.calcium;
VIT_07s0104g01350	-0.0795401	-0.0229352	-0.183236	-0.529653	-0.166264	4.31952	4.85757	5.72532	6.65937	5.41495	WD3	DEV2	WD3_DEV2	Integral membrane family protein UPF0497	0	35.1_not assigned.no ontology;
VIT_07s0129g00480	0.175098	0.122105	0.0209089	-0.534449	-0.281476	6.96203	7.47717	7.11888	7.64116	7.66958	WD3	DEV2	WD3_DEV2	Molecular chaperone DnaJ	vv50132Primary_active_transporter_cat_A5_to_A8	20.2.1_stress.abiotic.heat;
VIT_07s0129g01010	0.0409925	-0.0966981	-0.801926	-1.72921	-0.517886	2.83727	4.12335	5.43652	7.9077	4.36619	WD3	DEV2	WD3_DEV2	Unknown	0	35.2_not assigned.unknown;
VIT_07s0141g00890	0.0252514	-0.0536919	-0.757178	-1.64819	-0.564674	3.71012	4.45888	6.51276	9.30701	5.22958	WD3	DEV2	WD3_DEV2	CYP94A1	0	26.1_misc.cytochrome P450;
VIT_07s0141g00930	0.0108158	-0.0121911	-0.413463	-1.05022	-0.28344	2.9945	2.77014	3.97806	5.69041	4.22118	WD3	DEV2	WD3_DEV2	33 kDa secretory protein	0	35.2_not assigned.unknown;
VIT_07s0151g01070	0.037348	-0.0769081	-0.273314	-2.14815	-1.02347	3.67279	3.43632	6.9204	10.8528	9.78501	WD3	DEV2	WD3_DEV2	Copalyl diphosphate synthase	vv10904Diterpenoid_biosynthesis	17.6.1.1_hormone metabolism.gibberelin.synthesis-degradation.copalyl diphosphate synthase;
VIT_07s0205g00030	0.0128244	0.014087	-0.533063	-0.506158	-0.239533	6.74843	6.99194	7.22595	8.03696	8.35738	WD3	DEV2	WD3_DEV2	Zinc finger (C3HC4-type ring finger)	vv60078Other_zf-C3HC4	29.5.11.4.2_protein.degradation.ubiquitin.E3.RING;
VIT_08s0007g00030	-0.129664	-0.0683862	-0.26901	-1.49417	-0.578282	6.1671	4.39659	4.63363	7.56958	6.10446	WD3	DEV2	WD3_DEV2	Cation/hydrogen exchanger 20 (CHX20)	vv50124Porters_cat_30_to_64	34.12_transport.metal;
VIT_08s0007g00380	-0.000630689	0.120031	0.103208	-0.219524	-0.0802457	11.6458	11.3096	11.5096	11.7489	11.9467	WD3	DEV2	WD3_DEV2	Eceriferum 3 (CER3)	0	29.5.11_protein.degradation.ubiquitin;
VIT_08s0007g01230	0.0572658	-0.0902973	-0.702665	-0.541814	-0.269343	3.96265	6.69306	5.46581	6.01486	6.63154	WD3	DEV2	WD3_DEV2	Lectin protein kinase	0	30.2.24_signalling.receptor kinases.S-locus glycoprotein like;29.4_protein.postranslational modification
VIT_08s0007g01680	0.0618387	0.0284196	-0.292885	-0.351332	-0.0674645	8.79711	8.63365	8.53458	9.2023	8.91428	WD3	DEV2	WD3_DEV2	Ceramidase	vv10600Sphingolipid_metabolism	11.8.1.1_lipid metabolism.exotics (steroids, squalene etc).sphingolipids.ceramidase;
VIT_08s0007g02620	-0.109822	-0.439744	0.0527175	-0.358951	0.0388789	7.6327	8.08147	7.35742	8.38047	7.93378	WD3	DEV2	WD3_DEV2	Ribosomal protein S17 (RPS17A) 40S	vv23010Ribosome	29.2.1.2.1.17_protein.synthesis.ribosomal protein.eukaryotic.40S subunit.S17;
VIT_08s0007g02810	0.192536	-0.0704203	-0.861565	-1.12665	-0.264253	6.06088	5.47214	5.98863	8.39103	6.79459	WD3	DEV2	WD3_DEV2	Regulator of the ATPase vacuolar RAV2	vv60001ABI3VP1	27.3.99_RNA.regulation of transcription.unclassified;27.3.1_RNA.regulation of transcription.ABI3/VP1-related B3-domain-containing transcription factor family
VIT_08s0007g05830	0.000824645	-0.00325255	-0.232266	-0.892001	-0.639672	5.72868	3.55833	4.19918	6.54951	8.69134	WD3	DEV2	WD3_DEV2	No hit	0	35.2_not assigned.unknown;
VIT_08s0007g06560	0.0829191	0.0014128	-0.109409	-0.730073	-0.315079	4.26613	2.51129	3.0532	4.64124	4.73524	WD3	DEV2	WD3_DEV2	Lectin protein kinase	0	30.2.19_signalling.receptor kinases.legume-lectin;
VIT_08s0007g06680	-0.229785	-0.159938	-0.428269	-0.626175	-0.231774	10.4641	10.2079	9.76683	11.0651	11.3879	WD3	DEV2	WD3_DEV2	PMR5 (powdery mildew resistant 5)	0	35.2_not assigned.unknown;
VIT_08s0007g07440	-0.135532	0.193843	-0.137187	-0.324419	-0.164638	9.16669	7.86686	9.19152	11.0272	10.9128	WD3	DEV2	WD3_DEV2	PUMILIO 12 (APUM12)	vv60018C3H	35.1.12_not assigned.no ontology.pumilio/Puf RNA-binding domain-containing protein;
VIT_08s0007g08750	0.303073	-0.184431	-0.533989	-1.37085	-0.537923	3.88112	4.62512	5.12636	8.75081	5.91285	WD3	DEV2	WD3_DEV2	Heat shock transcription factor B3	vv60037HSF	27.3.23_RNA.regulation of transcription.HSF,Heat-shock transcription factor family;
VIT_08s0032g00710	0.0227619	-0.0310117	-0.255705	-1.62551	-0.169423	2.24606	3.02798	4.00775	6.44285	3.35186	WD3	DEV2	WD3_DEV2	CXE carboxylesterase	0	35.1_not assigned.no ontology;
VIT_08s0040g02530	-0.103321	0.0260099	-0.393611	-0.972571	-0.162187	4.43699	4.18506	5.79684	7.06537	6.63522	WD3	DEV2	WD3_DEV2	No hit	0	35.2_not assigned.unknown;
VIT_08s0040g03040	-0.0251415	-0.163989	-0.202474	-0.666173	-0.219458	9.16472	9.03042	9.82962	10.8386	10.5827	WD3	DEV2	WD3_DEV2	Glutathione S-transferase GSTO1	vv10480Glutathione_metabolism	26.9_misc.glutathione S transferases;
VIT_08s0040g03100	-0.0217309	-0.0875984	-0.0998975	-0.397019	-0.149421	9.589	9.53471	10.6461	11.3505	11.148	WD3	DEV2	WD3_DEV2	Glutathione S-transferase GSTO1	vv10480Glutathione_metabolism	26.9_misc.glutathione S transferases;
VIT_08s0040g03380	-0.094569	0.0383155	-0.0361278	-0.309328	-0.111713	9.7259	9.16141	9.61505	9.95978	10.2486	WD3	DEV2	WD3_DEV2	Major Facilitator Superfamily	vv50121Porters_cat_1_to_6	35.2_not assigned.unknown;
VIT_08s0105g00450	-0.0690908	-0.0384789	-0.114199	-0.247223	-0.206593	10.1167	9.92903	10.2621	10.5791	10.9248	WD3	DEV2	WD3_DEV2	Transducin protein	0	35.1_not assigned.no ontology;
VIT_09s0002g00200	-0.110718	0.0326945	-0.0092633	-0.237979	0.00483799	10.4552	10.1584	10.7203	10.9949	10.8595	WD3	DEV2	WD3_DEV2	Protein-O-fucosyltransferase 2	0	29.7.5_protein.glycosylation.alpha-1,3-mannosyl-glycoprotein-beta-1,2-N-acetylglucosaminyltransferase(GnTI);
VIT_09s0002g01310	0.0248664	-0.122336	-0.0732482	-0.746873	-0.402235	2.24606	3.43844	2.8278	4.86621	4.34595	WD3	DEV2	WD3_DEV2	Unknown protein	0	35.2_not assigned.unknown;
VIT_09s0002g01870	-0.114058	-0.0783699	0.194595	-0.49988	-0.1741	6.86527	6.81625	7.16891	7.83851	8.14199	WD3	DEV2	WD3_DEV2	Unknown protein	0	35.2_not assigned.unknown;
VIT_09s0002g01880	0.0767968	-0.146768	-0.0868819	-0.327935	-0.165255	8.43719	8.4718	8.9307	9.33754	9.66028	WD3	DEV2	WD3_DEV2	Unknown protein	0	35.2_not assigned.unknown;
VIT_09s0002g02320	0.0778999	0.131919	-0.620792	-1.54867	-0.0517081	7.96004	8.01418	7.17235	10.5603	9.39175	WD3	DEV2	WD3_DEV2	Cell wall apoplastic invertase	vv10052Galactose_metabolism_vv10500Starch_and_sucrose_metabolism	3.5_minor CHO metabolism.others;2.2.1.3.2_major CHO metabolism.degradation.sucrose.invertases.cell wall
VIT_09s0002g02970	0.00716728	0.0291905	-0.268532	-1.00745	-0.0410895	2.47267	2.87871	5.8484	8.16516	7.01122	WD3	DEV2	WD3_DEV2	Unknown	0	35.2_not assigned.unknown;
VIT_09s0002g04430	-0.044579	0.174499	0.0752835	-0.25155	-0.0309476	10.8704	10.5089	11.0518	11.1065	11.1945	WD3	DEV2	WD3_DEV2	Phox (PX) domain-containing protein	0	35.1_not assigned.no ontology;
VIT_09s0002g04600	-0.019898	0.0894826	-0.268875	-0.628281	-0.465881	8.06923	8.36044	8.48603	8.47446	9.49799	WD3	DEV2	WD3_DEV2	Ras-related protein Rab-5A	vv44145Phagosome	30.5_signalling.G-proteins;
VIT_09s0002g04720	0.177037	-0.0591816	-0.658437	-1.23744	-0.488631	4.67312	4.27585	5.99909	8.06143	5.77054	WD3	DEV2	WD3_DEV2	Coatomer protein complex, subunit beta 2	vv50110Protein_coat	31.4_cell.vesicle transport;
VIT_09s0002g05560	0.0714776	-0.00206273	-0.225379	-1.74322	-0.68055	5.9007	6.0284	5.96718	9.23305	7.85177	WD3	DEV2	WD3_DEV2	ABC transporter g family pleiotropic drug resistance 12 PDR12	vv52010ABC_transporters	34.16_transport.ABC transporters and multidrug resistance systems;
VIT_09s0002g05810	-0.214578	0.212005	-0.721672	-0.979361	0.110938	5.47906	4.12724	5.1527	8.2265	5.14697	WD3	DEV2	WD3_DEV2	Boron transporter-like protein 4	vv50124Porters_cat_30_to_64	34.18_transport.unspecified anions;
VIT_09s0002g06280	-0.155158	0.0707089	-0.0322641	-0.270825	-0.153079	9.81398	9.59138	9.51332	9.60135	10.2717	WD3	DEV2	WD3_DEV2	Aspartate-glutamate racemase	vv10252Alanine_and_aspartate_metabolism	13.1.2.3.31_amino acid metabolism.synthesis.glutamate family.arginine.aspartate racemase;
VIT_09s0002g07530	0.0651685	0.222479	0.0723434	-0.314479	0.281118	11.1512	10.8137	10.556	11.4346	12.6478	WD3	DEV2	WD3_DEV2	Tetratricopeptide helical	0	35.1_not assigned.no ontology;
VIT_09s0054g00590	0.033498	0.0415108	-0.128766	-0.767279	-0.203241	3.56856	3.20684	3.58452	4.84634	3.9561	WD3	DEV2	WD3_DEV2	No hit	0	35.2_not assigned.unknown;
VIT_10s0003g00530	-0.0978044	-0.110421	-0.0565953	-0.19864	-0.0248949	11.7879	12.2009	12.1718	12.4784	12.8262	WD3	DEV2	WD3_DEV2	28 kDa heat- and acid-stable phosphoprotein	0	35.2_not assigned.unknown;
VIT_10s0003g01160	0.0492148	-0.173454	-0.491886	-0.773197	0.406293	6.22382	7.2506	5.92016	8.27255	6.89093	WD3	DEV2	WD3_DEV2	Basic helix-loop-helix (bHLH) family	vv60011BHLH	27.3.6_RNA.regulation of transcription.bHLH,Basic Helix-Loop-Helix family;
VIT_10s0003g01170	0.188286	-0.219566	-0.525087	-0.853978	0.466277	6.19772	7.46527	6.13834	8.57806	7.13189	WD3	DEV2	WD3_DEV2	Basic helix-loop-helix (bHLH) family	vv60011BHLH	35.2_not assigned.unknown;
VIT_10s0003g04080	0.224771	0.0185683	-0.414673	-1.18513	-0.661886	2.24606	4.62916	4.93359	7.9209	6.48036	WD3	DEV2	WD3_DEV2	Unknown	0	35.2_not assigned.unknown;
VIT_10s0116g00830	0.255933	0.119477	-0.080129	-0.225374	0.031697	10.4214	9.66032	10.4394	11.1015	10.4286	WD3	DEV2	WD3_DEV2	Patatin	0	29.4_protein.postranslational modification;
VIT_10s0116g00960	0.117543	-0.0763552	-0.732154	-1.05608	-0.179729	8.16886	7.31963	7.34881	9.83589	8.26319	WD3	DEV2	WD3_DEV2	Transcription factor jumonji (jmjC) domain-containing protein	vv60038Jumonji	29.5.11.4.2_protein.degradation.ubiquitin.E3.RING;27.3.57_RNA.regulation of transcription.JUMONJI family
VIT_10s0405g00070	0.00542819	-0.128583	-0.0610728	-0.41939	-0.0733785	7.40317	7.53045	7.64557	8.4115	8.4214	WD3	DEV2	WD3_DEV2	RAB GTPase RABA5A	0	35.2_not assigned.unknown;
VIT_11s0016g02130	0.117706	0.0136425	0.0410047	-0.32009	0.0503451	9.68226	9.873	9.80611	10.2866	9.85185	WD3	DEV2	WD3_DEV2	CwfJ protein	vv60018C3H	27.3.99_RNA.regulation of transcription.unclassified;
VIT_11s0016g02830	-0.0361445	-0.0528613	0.150571	-0.298559	0.0607352	9.83984	10.4693	11.236	11.8952	12.0698	WD3	DEV2	WD3_DEV2	Gamma-glutamyltranspeptidase	vv10272Cysteine_metabolism_vv10450Selenoamino_acid_metabolism_vv10480Glutathione_metabolism	21.2.2_redox.ascorbate and glutathione.glutathione;
VIT_11s0016g05430	0.126123	0.0133741	-0.362846	-0.313041	0.0195273	7.77992	8.98269	10.3855	11.8111	11.497	WD3	DEV2	WD3_DEV2	Unknown protein	0	35.2_not assigned.unknown;
VIT_11s0016g05630	0.0379582	-0.0676407	0.0741475	-0.508299	-0.04595	6.89398	6.91924	6.80533	7.43168	7.39342	WD3	DEV2	WD3_DEV2	Acetylglucosaminyltransferase	vv11030Glycan_structures-biosynthesis1	35.1_not assigned.no ontology;
VIT_11s0052g00600	-0.00172316	0.128694	0.2698	-0.386748	-0.108892	8.14966	8.06872	8.46361	8.76607	9.77559	WD3	DEV2	WD3_DEV2	Pentatricopeptide (PPR) repeat-containing protein	0	35.1.5_not assigned.no ontology.pentatricopeptide (PPR) repeat-containing protein;
VIT_11s0118g00050	0	-0.0579785	-0.0960479	-0.873097	-0.274269	2.24606	3.20989	3.18964	5.57291	4.63982	WD3	DEV2	WD3_DEV2	EIX receptor	0	30.2.99_signalling.receptor kinases.misc;20.1_stress.biotic
VIT_11s0118g00080	0.140426	-0.204371	-0.333314	-0.951085	-0.427635	3.14721	4.81895	6.00196	8.56263	7.87799	WD3	DEV2	WD3_DEV2	Disease resistance protein	0	30.2.99_signalling.receptor kinases.misc;20.1_stress.biotic
VIT_11s0118g00700	-0.0559469	0.156806	-0.0282247	-0.497398	0.0796855	8.17097	7.60579	8.04836	9.64585	8.83263	WD3	DEV2	WD3_DEV2	Protein phosphatase 2C DBP	vv60024DBP	29.4_protein.postranslational modification;
VIT_12s0028g00560	-0.0585361	0.101406	-0.429157	-0.835504	-0.220936	3.69866	3.45821	4.45418	5.34836	4.95431	WD3	DEV2	WD3_DEV2	Unknown	0	35.2_not assigned.unknown;
VIT_12s0028g01120	-0.109542	-0.0254077	-0.0778875	-0.202737	-0.035535	11.4753	11.6916	12.1683	12.4267	12.5522	WD3	DEV2	WD3_DEV2	Amine oxidase	vv10220Urea_cycle_and_metabolism_of_amino_groups_vv10340Histidine_metabolism_vv10350Tyrosine_metabolism_vv10360Phenylalanine_metabolism_vv11002Auxin_biosynthesis	26.7_misc.oxidases - copper, flavone etc;
VIT_12s0028g01400	-0.026134	-0.127993	-0.140398	-0.264259	-0.184918	9.5501	9.82152	10.0752	10.2942	10.4324	WD3	DEV2	WD3_DEV2	DNA-directed RNA polymerase II subunit D	vv23020RNA_polymerase	27.2_RNA.transcription;
VIT_12s0028g03090	-0.0699392	0.137625	-0.0354347	-0.200748	-0.0617586	11.3738	11.1313	11.9153	12.1559	12.6403	WD3	DEV2	WD3_DEV2	Homeobox transcription factor	vv60025DDT	27.3.22_RNA.regulation of transcription.HB,Homeobox transcription factor family;
VIT_12s0028g03420	-0.0800553	0.0304837	-0.0560688	-0.262581	-0.152704	8.83593	8.859	8.94122	9.29391	9.06489	WD3	DEV2	WD3_DEV2	Ribonuclease P/MRP protein subunit POP1	vv23008Ribosome_biogenesis_in_Eukaryotes_vv23013RNA_transport	35.2_not assigned.unknown;
VIT_12s0034g01750	0.0483845	1.45e-05	-0.145677	-0.53573	-0.474946	7.59584	6.88967	7.62984	7.73296	7.82657	WD3	DEV2	WD3_DEV2	R protein MLA10	vv34627R_proteins_from_Plant-pathogen_interaction	20.1.7_stress.biotic.PR-proteins;
VIT_12s0055g00340	0	0	0.00108836	-0.694728	-0.41418	2.24606	2.24606	2.48476	5.1001	6.71706	WD3	DEV2	WD3_DEV2	WRKY DNA-binding protein 9	vv60066WRKY	27.3.32_RNA.regulation of transcription.WRKY domain transcription factor family;
VIT_12s0057g00310	-0.294492	-0.125553	-0.294538	-0.693218	-0.165067	6.54562	6.94472	8.88595	11.0463	12.1713	WD3	DEV2	WD3_DEV2	Gamete expressed1 (GEX1)	0	35.2_not assigned.unknown;
VIT_12s0057g01060	0.122622	0.250328	-0.127867	-0.880101	-0.650131	6.68464	5.44997	5.52775	7.02931	10.0105	WD3	DEV2	WD3_DEV2	Jasmonate O-methyltransferase	vv10592alpha-Linolenic_acid_metabolism	17.8.1.1.7_hormone metabolism.salicylic acid.synthesis-degradation.synthesis.methyl-SA methylesterase;17.8.1_hormone metabolism.salicylic acid.synthesis-degradation
VIT_12s0057g01110	-0.0225783	0.0168381	-0.412227	-1.73361	0.187106	6.42337	5.32067	6.77506	10.1246	9.66366	WD3	DEV2	WD3_DEV2	Nudix hydrolase 2	0	23.3.3_nucleotide metabolism.salvage.NUDIX hydrolases;
VIT_12s0059g01720	0.226746	-0.00556573	0.00216207	-0.546623	-0.340142	5.66493	6.39686	6.11534	8.20436	6.50295	WD3	DEV2	WD3_DEV2	No hit	0	35.2_not assigned.unknown;
VIT_12s0059g02370	0.0180181	-0.066366	-0.0156121	-0.254235	0.0785029	11.0664	11.5931	11.7261	12.5599	12.4943	WD3	DEV2	WD3_DEV2	Translation initiation factor eIF-1	vv23013RNA_transport	29.2.3_protein.synthesis.initiation;
VIT_13s0019g00300	0.148257	-0.0317575	-0.0534222	-0.455534	-0.0801978	6.84563	6.78568	7.14801	7.81003	7.62182	WD3	DEV2	WD3_DEV2	Sensitivity to red light reduced protein (SRR1)	0	35.2_not assigned.unknown;
VIT_13s0019g01490	0.168055	-0.0617673	0.0361203	-0.407475	0.285975	8.11103	7.672	8.32187	9.67109	8.33044	WD3	DEV2	WD3_DEV2	C2 domain-containing protein	0	35.1.19_not assigned.no ontology.C2 domain-containing protein;
VIT_13s0019g04640	-0.00141636	0.151535	-0.0480176	-0.21902	-0.086802	10.1981	10.3614	10.7706	10.7952	11.0922	WD3	DEV2	WD3_DEV2	PUMILIO 4	0	35.1.12_not assigned.no ontology.pumilio/Puf RNA-binding domain-containing protein;
VIT_13s0019g05070	0.0563353	-0.467432	-0.515439	-1.17994	-0.743521	4.76557	7.93173	7.70586	9.03507	9.96053	WD3	DEV2	WD3_DEV2	Nodulin family protein	0	33.99_development.unspecified;
VIT_13s0047g01030	-0.00429135	-0.0458279	-0.0216142	-0.470944	-0.341076	3.77391	4.9526	5.87603	7.09781	7.61227	WD3	DEV2	WD3_DEV2	LysM receptor-like kinase	0	35.2_not assigned.unknown;
VIT_13s0106g00790	0.0641678	-0.111183	-0.194696	-0.700965	-0.306163	10.0801	10.1168	10.4957	11.5142	11.1975	WD3	DEV2	WD3_DEV2	Mevalonate diphosphate decarboxylase (MVD1)	vv10100Biosynthesis_of_steroids	16.1.2.6_secondary metabolism.isoprenoids.mevalonate pathway.mevalonate diphosphate decarboxylase;
VIT_14s0006g00350	0.125722	-0.216741	-0.136203	-0.462578	-0.107768	11.3819	11.542	11.1118	12.8961	13.1587	WD3	DEV2	WD3_DEV2	Glutamine synthetase cytosolic isozyme 2	vv10251Glutamate_metabolism_vv10550Peptidoglycan_biosynthesis_vv10910Nitrogen_metabolism	12.2.2_N-metabolism.ammonia metabolism.glutamine synthetase;
VIT_14s0006g01650	0.135151	-0.0857764	0.129224	-0.294977	-0.0876769	7.15979	8.01595	8.56996	9.09666	9.49473	WD3	DEV2	WD3_DEV2	Calcium-binding EF-hand	0	35.2_not assigned.unknown;
VIT_14s0030g01250	-0.0315422	0.0821206	-0.167484	-0.236404	-0.0585656	10.2575	9.78288	10.4713	10.7252	10.9885	WD3	DEV2	WD3_DEV2	HASTY	vv23013RNA_transport_vv30009Flower_development	27.1_RNA.processing;
VIT_14s0030g01610	-0.0303448	0.0962038	-0.487305	-0.910624	-0.224438	9.20569	8.16532	8.17873	9.76165	9.13028	WD3	DEV2	WD3_DEV2	Cytidine/deoxycytidylate deaminase	vv10240Pyrimidine_metabolism	23.2_nucleotide metabolism.degradation;
VIT_14s0030g02150	0.00386116	0.145725	-0.433816	-1.05161	-0.438741	2.89277	3.68415	4.27235	6.99156	5.24652	WD3	DEV2	WD3_DEV2	Calmodulin	vv34020Calcium_signaling_pathway_vv34626Plant-pathogen_interaction	30.3_signalling.calcium;
VIT_14s0036g00930	0.133249	0.00599058	-0.0222927	-0.488105	-0.063433	12.3896	12.0643	12.6255	13.3145	12.7629	WD3	DEV2	WD3_DEV2	Polyubiquitin (UBQ4)	0	29.5.11.1_protein.degradation.ubiquitin.ubiquitin;
VIT_14s0060g00100	-0.203339	-0.0737191	-0.224067	-0.292807	-0.169576	9.45784	9.78498	10.4443	10.426	11.0376	WD3	DEV2	WD3_DEV2	Phytochrome A (PHYA)	vv34710Circadian_rhythm	30.11_signalling.light;
VIT_14s0060g00390	0.183082	0.0895552	0.128921	-0.376503	0.113508	6.6553	6.76299	7.3319	8.8872	7.97509	WD3	DEV2	WD3_DEV2	Pectinesterase family	vv40006Cell_wall	10.8.1_cell wall.pectin*esterases.PME;
VIT_14s0060g00400	0.0718125	0.0848765	-0.0221973	-0.472035	0.178088	7.24412	7.15247	7.86128	9.4522	8.51161	WD3	DEV2	WD3_DEV2	Pentatricopeptide (PPR) repeat-containing	0	35.1.5_not assigned.no ontology.pentatricopeptide (PPR) repeat-containing protein;
VIT_14s0068g01040	0.0244001	-0.0249539	-0.0429969	-1.04848	-0.473839	2.89328	3.1254	3.69637	5.41297	6.25982	WD3	DEV2	WD3_DEV2	Ethylene-responsive transcription factor ERF113	vv30008Ethylene_signaling_vv60003AP2_EREBP	27.3.3_RNA.regulation of transcription.AP2/EREBP, APETALA2/Ethylene-responsive element binding protein family;
VIT_14s0068g01250	-0.0449784	0.087431	-0.406247	-0.786446	-0.00421879	7.55647	7.47898	8.02456	8.77917	7.54636	WD3	DEV2	WD3_DEV2	Mitochondrial phosphate transporter	vv50123Porters_cat_18_to_29	35.2_not assigned.unknown;
VIT_14s0083g00340	0.139382	-0.0935923	-0.179281	-0.347291	-0.0616599	8.77408	9.19099	9.03335	10.0609	9.25946	WD3	DEV2	WD3_DEV2	Beta-glucan-binding protein 4	vv10052Galactose_metabolism_vv10511N-Glycan_degradation_vv10600Sphingolipid_metabolism	20.1_stress.biotic;
VIT_14s0083g00460	0.0279878	-0.312674	-0.454568	-1.36597	-0.794026	4.86437	5.77231	5.1148	7.60574	6.13537	WD3	DEV2	WD3_DEV2	Tryptophan synthase beta chain 2	vv10400Phenylalanine_tyrosine_and_tryptophan_biosynthesis	13.1.6.5.5_amino acid metabolism.synthesis.aromatic aa.tryptophan.tryptophan synthase;
VIT_14s0083g00520	-0.202936	0.204651	-0.212319	-0.507676	-0.230166	7.9736	6.60937	6.7445	8.60123	8.85045	WD3	DEV2	WD3_DEV2	Proline oxidase	vv10330Arginine_and_proline_metabolism	13.2.2.2_amino acid metabolism.degradation.glutamate family.proline;
VIT_14s0108g00540	0.171856	-0.181659	0.0195386	-0.375668	0.160659	8.70654	8.95143	8.8931	10.2152	8.90996	WD3	DEV2	WD3_DEV2	Phosphofructokinase	vv10051Fructose_and_mannose_metabolism	4.2.4_glycolysis.plastid branch.phosphofructokinase (PFK);
VIT_14s0108g00930	0.103073	-0.187186	-0.188023	-1.64624	-0.693898	3.0118	4.89946	4.96786	8.22308	6.23378	WD3	DEV2	WD3_DEV2	Unknown protein	0	29.2.1.2.2.34_protein.synthesis.ribosomal protein.eukaryotic.60S subunit.L34;
VIT_14s0171g00100	-0.171793	0.0112474	0.31558	-0.635208	-0.202572	10.6648	7.20254	7.03946	10.9613	12.6196	WD3	DEV2	WD3_DEV2	Blue (type 1) copper domain	0	26.19_misc.plastocyanin-like;
VIT_14s0219g00210	-0.0586973	-0.234442	-0.591383	-0.826345	-0.456148	5.68752	6.58018	8.48392	8.6088	10.3314	WD3	DEV2	WD3_DEV2	Ubiquitin family	0	29.5.11.1_protein.degradation.ubiquitin.ubiquitin;
VIT_15s0021g02060	0	0.133359	-0.282642	-0.786672	-0.381704	2.24606	2.51129	3.53301	5.44409	4.6236	WD3	DEV2	WD3_DEV2	Arbutin synthase	vv10500Starch_and_sucrose_metabolism	16.8.3_secondary metabolism.flavonoids.dihydroflavonols;
VIT_15s0046g00940	0.0585169	-0.0445179	0.159018	-0.0213222	0.202519	10.1479	10.5712	10.9981	11.4389	11.4964	WD3	DEV2	WD3_DEV2	Ubiquitin family	0	29.5.11.1_protein.degradation.ubiquitin.ubiquitin;
VIT_15s0046g02620	-0.0881997	0.130543	-0.0180471	-0.414582	-0.136598	7.87551	7.98633	8.31387	8.94427	8.41111	WD3	DEV2	WD3_DEV2	Beta-amylase 9 BMY9	vv10500Starch_and_sucrose_metabolism	2.2.2.1.2_major CHO metabolism.degradation.starch.starch cleavage.beta amylase;
VIT_15s0048g00510	-0.0401619	0.0574129	-0.0689721	-0.980334	-0.620146	5.84835	4.42819	3.72486	9.31299	6.3209	WD3	DEV2	WD3_DEV2	Pectinesterase family	vv40006Cell_wall	10.8.99_cell wall.pectin*esterases.misc;10.8.1_cell wall.pectin*esterases.PME
VIT_15s0048g00620	0.0891435	0.130648	-0.510907	-1.30704	0.0564199	4.20524	3.59485	5.15115	7.17821	4.63144	WD3	DEV2	WD3_DEV2	No hit	0	35.2_not assigned.unknown;
VIT_15s0048g00970	-0.105037	-0.0529291	-0.141617	-0.602382	-0.0113408	4.53976	3.96159	4.90816	6.74851	6.03164	WD3	DEV2	WD3_DEV2	Cytokinesis Sec1 protein (KEULE)	vv24130SNARE_interactions_in_vesicular_transport_vv44110Cell_cycle_vv50111Tethering_factors	33.99_development.unspecified;31.4_cell.vesicle transport;31.2_cell.division;29.3.4_protein.targeting.secretory pathway
VIT_15s0048g01350	0.362021	-0.108522	-1.00904	-1.03645	-0.477968	6.03044	6.50065	6.56782	9.16158	6.54432	WD3	DEV2	WD3_DEV2	Gibberellin receptor GID1L3	vv30010Gibberellin_signaling	35.2_not assigned.unknown;
VIT_15s0048g02490	-0.011507	-0.265499	-0.359818	-0.860327	-0.61395	5.36578	5.35685	5.76281	7.20065	6.54017	WD3	DEV2	WD3_DEV2	Catechol O-methyltransferase	vv10350Tyrosine_metabolism	26.6_misc.O-methyl transferases;
VIT_16s0013g00070	0.352666	-0.138451	-0.349893	-1.24636	-0.727703	4.04771	4.40282	5.94535	8.43781	5.84144	WD3	DEV2	WD3_DEV2	Unknown	0	35.2_not assigned.unknown;
VIT_16s0039g01360	0.0162779	-0.0501879	-0.0905574	-0.901018	-0.649185	4.24343	4.09834	4.40082	7.49541	6.2759	WD3	DEV2	WD3_DEV2	Phenylalanin ammonia-lyase [Vitis vinifera]	vv10350Tyrosine_metabolism_vv10360Phenylalanine_metabolism_vv10910Nitrogen_metabolism_vv10940Phenylpropanoid_biosynthesis	16.2.1.1_secondary metabolism.phenylpropanoids.lignin biosynthesis.PAL;
VIT_16s0050g00400	0.317225	-0.200397	-0.736568	-1.74923	-0.859503	5.59665	5.88551	6.62379	8.97319	7.02114	WD3	DEV2	WD3_DEV2	Photoassimilate-responsive protein PAR-1a	0	30.1_signalling.in sugar and nutrient physiology;
VIT_16s0098g00360	-0.216732	-0.229537	-0.784741	-0.704173	-0.0198954	6.75411	8.64865	7.67441	9.43741	9.22664	WD3	DEV2	WD3_DEV2	CCT motif constans-like	vv60070Orphans_CCT	35.2_not assigned.unknown;
VIT_16s0098g00970	0.205939	0.0871835	-0.176602	-0.483584	-0.0685089	7.46893	7.08608	7.61891	8.98638	8.1014	WD3	DEV2	WD3_DEV2	Subtilisin serine protease	vv50101Channels_and_pores_vv60085MTERF	29.5.1_protein.degradation.subtilases;
VIT_16s0098g01210	0.030651	-0.114043	0.124663	-0.45858	-0.10663	7.25656	7.1982	7.14026	7.67963	7.39192	WD3	DEV2	WD3_DEV2	No hit	0	35.2_not assigned.unknown;
VIT_16s0100g00760	-0.0552682	0.0362455	-0.280656	-0.879591	-0.474103	3.70538	3.34324	3.6426	5.90996	4.37079	WD3	DEV2	WD3_DEV2	Stilbene synthase 2 [Vitis sp. cv. 'Norton']	vv10940Phenylpropanoid_biosynthesis	16.8.2_secondary metabolism.flavonoids.chalcones;
VIT_16s0100g00830	0.23394	-0.00612712	-0.222298	-1.00681	-0.518297	3.97961	4.77716	4.69666	7.92573	5.3697	WD3	DEV2	WD3_DEV2	Stilbene synthase	vv10940Phenylpropanoid_biosynthesis	16.8.2.1_secondary metabolism.flavonoids.chalcones.naringenin-chalcone synthase;16.8.2_secondary metabolism.flavonoids.chalcones
VIT_16s0100g00910	0.198288	-0.00793002	-0.271924	-0.944084	-0.625002	4.1798	5.38844	5.1075	8.52296	6.11359	WD3	DEV2	WD3_DEV2	Stilbene synthase - grape	vv10940Phenylpropanoid_biosynthesis	16.8.2.1_secondary metabolism.flavonoids.chalcones.naringenin-chalcone synthase;16.8.2_secondary metabolism.flavonoids.chalcones
VIT_16s0100g01170	0.199719	0.062944	-0.0482676	-1.28139	-0.430307	4.42613	4.71675	4.47226	8.24313	5.03997	WD3	DEV2	WD3_DEV2	Stilbene synthase 1 [Vitis vinifera]	vv10940Phenylpropanoid_biosynthesis	16.8.2.1_secondary metabolism.flavonoids.chalcones.naringenin-chalcone synthase;16.8.2_secondary metabolism.flavonoids.chalcones
VIT_17s0000g00640	-0.0119509	-0.0251158	-0.472374	-1.53426	-0.0960032	2.82347	3.03537	4.15364	6.42767	3.43304	WD3	DEV2	WD3_DEV2	No hit	0	35.2_not assigned.unknown;
VIT_17s0000g00680	0.0252259	0.041347	-0.167851	-1.07705	-0.438483	3.31191	3.31224	3.51437	6.51136	6.98841	WD3	DEV2	WD3_DEV2	No hit	0	35.2_not assigned.unknown;
VIT_17s0000g00890	-0.124146	-0.0396179	-0.0902442	-0.314383	0.0162761	9.12612	9.16893	9.20277	9.41301	9.44533	WD3	DEV2	WD3_DEV2	Geranylgeranylated protein ATGP4	0	29.5.11.1_protein.degradation.ubiquitin.ubiquitin;
VIT_17s0000g03160	0.00672921	-0.0896955	-0.165946	-1.16771	-0.856948	5.56684	5.06542	5.90135	7.85066	6.33702	WD3	DEV2	WD3_DEV2	No hit	0	35.2_not assigned.unknown;
VIT_17s0000g04880	0.0710998	-0.186482	-0.234812	-1.13625	-0.0992829	3.85632	4.7048	5.71546	8.48323	5.5718	WD3	DEV2	WD3_DEV2	Dirigent protein	0	20.1_stress.biotic;
VIT_17s0000g07230	0.0119398	0.14763	-0.0459673	-0.292336	-0.0990214	11.2642	10.4292	10.7743	11.0027	11.7271	WD3	DEV2	WD3_DEV2	Activating signal cointegrator 1 complex subunit 3	vv10500Starch_and_sucrose_metabolism_vv10790Folate_biosynthesis	27.1.2_RNA.processing.RNA helicase;
VIT_17s0000g09760	-0.0296178	0.115154	-0.634802	-0.496831	0.14245	5.95024	5.60536	6.76079	7.23664	6.18104	WD3	DEV2	WD3_DEV2	ABC transporter B member 11	vv52010ABC_transporters	34.16_transport.ABC transporters and multidrug resistance systems;
VIT_18s0001g04280	5.13e-05	-0.136954	-0.321049	-2.07511	-0.419831	2.45155	3.66377	3.68292	5.95119	6.08449	WD3	DEV2	WD3_DEV2	(-)-germacrene D synthase	vv10900Terpenoid_biosynthesis	16.1.5_secondary metabolism.isoprenoids.terpenoids;
VIT_18s0001g05060	-0.0514154	0.0965978	0.18649	-0.381854	-0.0853686	9.15691	8.76224	9.1187	10.6824	9.66209	WD3	DEV2	WD3_DEV2	2,3-bisphosphoglycerate-dependent phosphoglycerate mutase	vv10010Glycolysis	4.3.12_glycolysis.unclear/dually targeted.phosphoglycerate mutase;4.2.12_glycolysis.plastid branch.phosphoglycerate mutase
VIT_18s0001g10180	0.255357	0.0299374	-0.0187219	-0.462523	0.458122	5.30867	5.99587	6.55998	7.92121	5.58083	WD3	DEV2	WD3_DEV2	N-hydroxycinnamoyl/benzoyltransferase 3	0	16.99_secondary metabolism.unspecified;16.2_secondary metabolism.phenylpropanoids
VIT_18s0001g11130	0.216051	-0.0837748	-0.154009	-0.527787	0.0310827	7.50954	7.84889	7.62207	9.80435	8.17256	WD3	DEV2	WD3_DEV2	Calmodulin-binding protein AR781	0	35.2_not assigned.unknown;
VIT_18s0001g11940	-0.168875	-0.0678578	-0.168462	-0.424108	-0.0470034	10.3711	10.5728	11.6872	11.8043	12.0973	WD3	DEV2	WD3_DEV2	Metalloendopeptidase	0	29.5_protein.degradation;
VIT_18s0001g13610	0.132762	-0.0674875	-0.119215	-0.309897	-0.000215451	9.78405	10.0045	10.6069	11.1132	10.4352	WD3	DEV2	WD3_DEV2	Abhydrolase domain-containing protein 5	0	35.1_not assigned.no ontology;
VIT_18s0001g15230	-0.0343502	-0.0923404	-0.0418045	-1.02634	-0.565249	4.01333	4.06895	4.3886	6.80307	6.08297	WD3	DEV2	WD3_DEV2	Unknown	0	35.2_not assigned.unknown;
VIT_18s0001g15660	0.107434	-0.0479224	-0.677548	-0.576724	-0.159879	5.37574	8.73369	6.72137	8.66727	8.24388	WD3	DEV2	WD3_DEV2	Pathogen-related	0	20.1_stress.biotic;
VIT_18s0072g00540	-0.0906732	-0.192165	-0.199495	-0.693951	-0.38326	4.13799	4.50541	3.64216	4.77104	9.36156	WD3	DEV2	WD3_DEV2	Unknown	0	35.2_not assigned.unknown;
VIT_18s0075g00340	-0.0454162	-0.349638	-0.245915	-1.00671	-0.222058	3.79073	5.26748	5.34068	5.81896	6.32587	WD3	DEV2	WD3_DEV2	Sucrose-phosphate synthase - like protein	vv10500Starch_and_sucrose_metabolism	2.1.1.1_major CHO metabolism.synthesis.sucrose.SPS;
VIT_18s0075g00350	-0.0104239	-0.195683	-0.334313	-0.741115	-0.129457	3.16562	4.51684	4.56229	4.67125	5.34924	WD3	DEV2	WD3_DEV2	Sucrose-phosphate synthase isoform C	vv10500Starch_and_sucrose_metabolism	2.1.1.1_major CHO metabolism.synthesis.sucrose.SPS;
VIT_18s0089g00410	-0.0819405	-0.537522	-0.472635	-1.45922	-0.734176	8.01776	10.9199	11.2929	11.6414	12.5299	WD3	DEV2	WD3_DEV2	Sucrose-phosphate synthase 1	vv10500Starch_and_sucrose_metabolism	2.1.1.1_major CHO metabolism.synthesis.sucrose.SPS;
VIT_18s0122g00690	0.192633	0.0613435	-0.366012	-1.05767	-0.500199	4.18378	4.22609	4.6209	6.82723	4.88637	WD3	DEV2	WD3_DEV2	Laccase	vv11000Single_reactions_vv50109Incompletely_characterized_transport_systems	16.1_secondary metabolism.simple phenols;
VIT_18s0122g01290	0.0124911	-0.101029	-0.26811	-0.497364	-0.198865	8.70047	8.69495	8.93522	9.83342	9.87559	WD3	DEV2	WD3_DEV2	RWP-RK domain-containing protein	vv60052RWP-RK	33.99_development.unspecified;
VIT_19s0014g00440	-0.0353904	0.0792163	0	-1.55351	-0.938722	4.42588	2.24606	2.24606	5.15196	5.22269	WD3	DEV2	WD3_DEV2	PMR5 (powdery mildew resistant 5)	0	35.2_not assigned.unknown;
VIT_19s0014g00940	0.0981765	0.00174433	-0.0742324	-0.736513	-0.135329	4.66157	4.32284	5.64698	5.77453	5.73904	WD3	DEV2	WD3_DEV2	Serine/threonine Protein kinase BNK1	0	29.4.1.57_protein.postranslational modification.kinase.receptor like cytoplasmatic kinase VII;
VIT_19s0015g00010	0.109208	0.0540522	-0.662216	-0.636925	-0.195731	7.61265	6.51398	7.98411	9.07689	7.72061	WD3	DEV2	WD3_DEV2	ABC transporter C member 9	vv52010ABC_transporters	34.16_transport.ABC transporters and multidrug resistance systems;
VIT_19s0015g00020	0.302912	0.0791307	-0.706827	-0.536875	-0.115957	9.34276	8.03304	9.86158	10.9821	9.46631	WD3	DEV2	WD3_DEV2	ABC transporter C member 9	vv52010ABC_transporters	34.16_transport.ABC transporters and multidrug resistance systems;
VIT_19s0015g00050	0.162837	-0.0092331	-0.572513	-0.532239	-0.178551	11.207	9.79291	11.336	12.587	11.3732	WD3	DEV2	WD3_DEV2	ABC transporter C member 9	vv52010ABC_transporters	34.16_transport.ABC transporters and multidrug resistance systems;
VIT_19s0015g01430	-0.143473	-0.286662	-0.402838	-0.67964	-0.498973	9.6643	9.57519	9.83662	9.79808	10.63	WD3	DEV2	WD3_DEV2	BTB/POZ domain-containing protein	vv60093TRAF	35.1.9_not assigned.no ontology.BTB/POZ domain-containing protein;
VIT_19s0027g00160	-0.0960148	-0.0404292	0.157821	-1.27069	-0.101998	4.11856	4.00421	3.90732	5.92877	4.3641	WD3	DEV2	WD3_DEV2	GTP-binding protein 1	0	30.5_signalling.G-proteins;
VIT_00s0225g00230	-0.0754652	-0.0128274	0.283798	-1.72841	-0.528596	3.39908	2.46779	12.0205	13.1257	10.9302	WD3	DEV3	WD3_DEV3	Alliin lyase precursor	vv10272Cysteine_metabolism	16.5.99.1_secondary metabolism.sulfur-containing.misc.alliinase;
VIT_00s0246g00050	-0.0243487	-0.226432	0.138357	-0.58439	-0.125385	6.2541	7.016	6.94581	6.99582	6.76371	WD3	DEV3	WD3_DEV3	NADH dehydrogenase I subunit 2	vv10190Oxidative_phosphorylation_vv50134Primary_active_transporter_cat_D1	9.1.2_mitochondrial electron transport / ATP synthesis.NADH-DH.localisation not clear;
VIT_00s0252g00060	-0.064853	0.113955	-0.0819125	-0.357495	-0.243874	9.87354	9.55822	10.1687	10.4563	10.1098	WD3	DEV3	WD3_DEV3	DnaJ homolog, subfamily C, member 7	vv50132Primary_active_transporter_cat_A5_to_A8	29.6_protein.folding;20.2.1_stress.abiotic.heat
VIT_00s0271g00110	0.077284	-0.192043	-0.052267	-1.20621	-0.942162	3.9537	6.47008	8.81672	9.24578	7.86704	WD3	DEV3	WD3_DEV3	flavodoxin-like quinone reductase 1	vv30003Auxin_signaling	11.8_lipid metabolism.exotics(steroids, squalene etc);
VIT_00s0274g00080	-0.0161345	-0.137474	-0.27116	-0.836921	-0.621888	4.41596	5.16813	7.80741	7.89071	6.66731	WD3	DEV3	WD3_DEV3	Benzoquinone reductase	vv10740Riboflavin_metabolism	11.8_lipid metabolism.exotics(steroids, squalene etc);
VIT_00s0274g00090	0.0924598	-0.153592	-0.305613	-0.933885	-0.412683	5.96621	7.5153	10.1419	10.3952	8.77912	WD3	DEV3	WD3_DEV3	Quinone oxidoreductase	vv10190Oxidative_phosphorylation_vv50134Primary_active_transporter_cat_D1	11.8_lipid metabolism.exotics(steroids, squalene etc);
VIT_00s0508g00030	-0.00301739	-0.153382	-0.133586	-0.271643	-0.116734	9.81974	10.2291	10.5259	10.5032	10.1497	WD3	DEV3	WD3_DEV3	Membrane protein	0	35.2_not assigned.unknown;
VIT_01s0011g00650	0.0318857	-0.0245863	0.113085	-0.246506	-0.0885837	10.0285	10.5578	11.2649	11.5509	11.6441	WD3	DEV3	WD3_DEV3	Calcineurin phosphoesterase	0	26.13_misc.acid and other phosphatases;
VIT_01s0011g03670	0.0533951	0.229942	-0.372414	-0.687873	-0.143464	5.96591	7.94024	12.7022	14.2864	14.356	WD3	DEV3	WD3_DEV3	Bifunctional nuclease	0	28.1_DNA.synthesis/chromatin structure;
VIT_01s0011g05620	0.0824335	0.102211	-0.166637	-0.447731	0.162665	6.46113	7.63984	7.3121	7.65961	7.52268	WD3	DEV3	WD3_DEV3	No hit	0	#N/A
VIT_01s0026g02100	-0.018323	-0.0303221	0.36173	-0.361258	-0.0761507	9.50105	10.2396	10.3348	10.1211	10.5359	WD3	DEV3	WD3_DEV3	Unknown protein	0	35.2_not assigned.unknown;
VIT_02s0012g00760	0.00447565	0.240856	0.0271823	-0.233954	0.0395401	8.96301	9.26002	11.4531	11.7486	11.5618	WD3	DEV3	WD3_DEV3	Haloacid dehalogenase hydrolase	vv10630Glyoxylate_and_dicarboxylate_metabolism	35.1_not assigned.no ontology;
VIT_02s0025g01610	-0.123847	-0.0823614	-0.816983	-0.847179	-0.467186	9.52627	9.05592	11.0946	10.7779	10.9239	WD3	DEV3	WD3_DEV3	Phosphatidylinositol 4-kinase type-II	vv10562Inositol_phosphate_metabolism_vv34070Phosphatidylinositol_signaling_system	29.5.11_protein.degradation.ubiquitin;
VIT_02s0025g02530	0.184666	-0.0677168	0.149769	-0.336187	-0.00921688	11.5168	11.6726	13.1218	13.4613	13.3225	WD3	DEV3	WD3_DEV3	RabGAP/TBC domain-containing protein	0	30.5_signalling.G-proteins;
VIT_02s0025g05120	0.026141	-0.0880344	-0.11029	-0.457843	-0.316827	9.44032	8.47936	10.3523	10.7688	9.64243	WD3	DEV3	WD3_DEV3	ACT domain-containing protein (ACR8)	0	29.2.4_protein.synthesis.elongation;13.99_amino acid metabolism.misc
VIT_02s0033g01190	-0.00763654	-0.0782988	-0.0163128	-0.226921	-0.145665	9.36982	9.74863	10.144	10.3479	10.0814	WD3	DEV3	WD3_DEV3	Unknown protein	0	35.2_not assigned.unknown;
VIT_04s0069g00790	-0.147422	-0.0197357	0.083691	-0.575627	-0.275916	9.27169	8.6425	10.8629	10.9696	9.76904	WD3	DEV3	WD3_DEV3	Cyclic nucleotide-regulated ion channel (CNGC14)	vv34626Plant-pathogen_interaction_vv50101Channels_and_pores	34.22_transport.cyclic nucleotide or calcium regulated channels;
VIT_05s0020g04080	-0.0148228	-0.11867	-0.109545	-0.202141	-0.141706	12.4401	12.8046	14.4663	15.0245	15.0941	WD3	DEV3	WD3_DEV3	1,2-dihydroxy-3-keto-5-methylthiopentene dioxygenase 2	vv10271Methionine_metabolism	15.3_metal handling.regulation;
VIT_05s0020g04570	-0.0947549	-0.027479	-0.569691	-1.10561	-0.336536	8.00576	7.69426	11.5485	10.9074	10.4361	WD3	DEV3	WD3_DEV3	CBL-interacting protein kinase 7 (CIPK7)	0	29.4_protein.postranslational modification;
VIT_06s0004g03640	-0.121023	-0.155349	-0.17878	-0.238188	-0.176019	9.01699	9.31672	10.0547	10.0208	9.66169	WD3	DEV3	WD3_DEV3	Trans-2-enoyl-CoA reductase	vv10062Fatty_acid_elongation_in_mitochondria_vv11040Biosynthesis_of_unsaturated_fatty_acids	35.1_not assigned.no ontology;
VIT_07s0031g00050	0.235004	-0.00936413	0.00408303	-0.294364	-0.0519344	13.1912	13.853	14.4906	14.0846	13.9569	WD3	DEV3	WD3_DEV3	Cysteine proteinase	0	29.5.3_protein.degradation.cysteine protease;
VIT_08s0007g02530	0.0858838	0.0823199	0.278554	-0.647125	0.0326931	5.5364	4.65752	5.64159	6.68394	5.56178	WD3	DEV3	WD3_DEV3	ABA-responsive protein (HVA22) HVA22J	vv30001ABA_signaling	17.1.1_hormone metabolism.abscisic acid.synthesis-degradation;
VIT_08s0056g00290	0.266815	-0.191919	0.444973	-0.74685	-0.342276	7.95476	7.92861	8.83635	9.7115	8.5686	WD3	DEV3	WD3_DEV3	Calcium-binding protein CML	vv34626Plant-pathogen_interaction	30.3_signalling.calcium;
VIT_08s0058g01020	-0.0144669	-0.0993273	-0.0768858	-0.250053	-0.193395	13.2296	13.4206	13.8443	13.8235	14.0534	WD3	DEV3	WD3_DEV3	Saposin B domain-containing protein	vv50101Channels_and_pores	35.2_not assigned.unknown;
VIT_10s0071g00440	0.0935103	-0.231927	0.247306	-0.841548	-0.537994	4.19301	6.09334	6.01856	7.45195	6.14545	WD3	DEV3	WD3_DEV3	Serine/threonine-protein kinase receptor ARK3	0	30.2.24_signalling.receptor kinases.S-locus glycoprotein like;29.4_protein.postranslational modification
VIT_10s0071g00450	0.00292731	-0.160827	0.0689684	-0.741252	-0.480383	3.27051	5.5256	5.35451	6.7431	5.57114	WD3	DEV3	WD3_DEV3	S-locus lectin protein kinase	0	29.4_protein.postranslational modification;
VIT_10s0116g00460	0.00608539	0.215467	0.0179306	-0.212984	-0.00907321	10.5739	9.86601	10.8829	11.3467	10.9061	WD3	DEV3	WD3_DEV3	Microtubule organization 1 protein (MOR1)	vv44810Regulation_of_actin_cytoskeleton	31.1_cell.organisation;
VIT_11s0016g00570	0.00789134	0.0636417	-0.0180539	-0.812584	-0.227895	2.5637	3.30577	3.33044	4.79144	3.62009	WD3	DEV3	WD3_DEV3	Dimethylaniline monooxygenase (N-oxide forming) 2	vv11000Single_reactions	26.7_misc.oxidases - copper, flavone etc;
VIT_11s0016g02120	-0.0701376	-0.0669351	-0.386914	-0.331622	-0.00524947	9.66249	9.83603	10.3401	10.3101	9.88015	WD3	DEV3	WD3_DEV3	Density-regulated protein DRP1	0	29.2.3_protein.synthesis.initiation;
VIT_12s0059g00640	-0.0798656	-0.0831342	0.0302639	-0.281233	-0.169177	10.0461	10.3783	11.6262	11.2709	10.9036	WD3	DEV3	WD3_DEV3	Beta-1,3-galactosyltransferase sqv-2	vv10602Glycosphingolipid_biosynthesis	29.7_protein.glycosylation;
VIT_13s0019g00420	0.162681	-0.023831	0.0131058	-1.11953	-0.883748	5.43653	7.87302	8.43484	8.39778	7.99448	WD3	DEV3	WD3_DEV3	F-box family protein	0	29.5.11.4.3.2_protein.degradation.ubiquitin.E3.SCF.FBOX;
VIT_13s0067g02990	0.0535033	-0.111842	-0.177392	-0.226307	-0.0776509	12.4636	12.6185	13.224	13.2844	13.2418	WD3	DEV3	WD3_DEV3	Superoxide dismutase, Fe-Mn family	vv44146Peroxisome	21.6_redox.dismutases and catalases;
[truncated: 3,406 more rows]

## Sheet: B. CRE enrichment
Modules	CRE	CRE length	CRE description (database)	Match in DE genes	Match in Genome	Adjusted p-value (FDR)	Gene (position)	Gene (position)	Gene (position)	Gene (position)	Gene (position)	Gene (position)	Gene (position)	Gene (position)	Gene (position)	Gene (position)	Gene (position)	Gene (position)	Gene (position)	Gene (position)	Gene (position)	Gene (position)	Gene (position)	Gene (position)	Gene (position)	Gene (position)	Gene (position)	Gene (position)	Gene (position)	Gene (position)	Gene (position)	Gene (position)	Gene (position)	Gene (position)	Gene (position)	Gene (position)	Gene (position)	Gene (position)	Gene (position)	Gene (position)	Gene (position)	Gene (position)	Gene (position)	Gene (position)	Gene (position)	Gene (position)	Gene (position)	Gene (position)	Gene (position)
[truncated: 147 more rows]
[truncated: 577 more columns]

[truncated: 1 more sheets: C. Module-metabolite coresponse]
